# Supplementary material for: Pangenome Evidence for Extensive Interdomain Horizontal Transfer Affecting Lineage Core and Shell Genes in Uncultured Planktonic Thaumarchaeota and Euryarchaeota
Source: Genome Biol Evol. 2014 Jun 12;6(7):1549–63. doi: 10.1093/gbe/evu127 (PMC4122925; doi:10.1093/gbe/evu127)
Supplement: Supplementary Data [file supp_evu127_suppl_data.zip]

Archive with 3 entries (3 files):
- Phylo_Trees_Total.ph
- Cluster_Details.xls
- Deschamps-etal_Supplementary information.pdf
