# Supplementary material for: Pangenome Evidence for Extensive Interdomain Horizontal Transfer Affecting Lineage Core and Shell Genes in Uncultured Planktonic Thaumarchaeota and Euryarchaeota
Source: Genome Biol Evol. 2014 Jun 12;6(7):1549–63. doi: 10.1093/gbe/evu127 (PMC4122925; doi:10.1093/gbe/evu127)
Supplement: Supplementary Data [file supp_evu127_suppl_data.zip › Phylo_Trees_Total.ph]

(((Sorangium cellulosum YP_001616823.1:0.29429,Desulfitobacterium hafniense Y51 YP_519938.1:0.21125)0.656:0.06382,(((Trichomonas vaginalis G3 XP_001311901.1:0.53927,Gloeochaete wittrockiana 1KP 2011712_1:0.22785)0.928:0.2394,((Chlamydophila abortus S26_3 YP_219662.1:0.07214,Chlamydophila pneumoniae CWL029 NP_224701.1:0.19282)0.971:0.21179,(Cytophaga hutchinsonii ATCC_33406 YP_678221.1:0.16522,(Plasmodium falciparum 3D7 XP_001348813.1:0.90087,(Parachlamydia acanthamoebae ZP_06298170.1:0.27654,Evoldeep Eury fosmid KM3_80_F06.c.01_218:0.17873)0.386:0.06416)0.181:0.07418)0.972:0.16088)0.294:0.02268)0.937:0.11112,((Methanobacterium sp. AL-21 YP_004289353.1:0.40673,((Tetrahymena thermophila 3673.m00009:0.22275,(Tetrahymena thermophila 3832.m00153:0.14304,(Paramecium tetraurelia GSPATP00030150001:0.02543,(Paramecium tetraurelia GSPATP00029243001:0.0,Paramecium tetraurelia GSPATP00031034001:0.0)0.0:0.10195)0.992:0.28706)0.912:0.16397)0.989:0.26073,(Natranaerobius thermophilus JWNM-WN-LF YP_001916890.1:0.18735,Borrelia afzelii PKo YP_709868.1:0.35487)0.597:0.03043)0.912:0.13843)0.33:0.05799,(Clostridium acetobutylicum ATCC_824 NP_349571.1:0.26109,(Evoldeep Thaum fosmid KM3_53_E01.c.01_15:0.23616,((((Evoldeep Thaum fosmid KM3_16_E08.c.02_58:0.04755,((Evoldeep Thaum fosmid KM3_87_F05.c.01_8:0.00058,Evoldeep Thaum fosmid AD1000_16_B05.c.01_201:0.32563)0.467:0.03285,((Evoldeep Thaum fosmid KM3_55_A12.c.01_30:0.0,Evoldeep Thaum fosmid KM3_54_H01.c.02_30:0.0,Evoldeep Thaum fosmid KM3_40_A11.f.01_77:0.0)0.0:0.02211,(Evoldeep Thaum fosmid KM3_16_E08.c.02_54:0.03546,Evoldeep Thaum fosmid KM3_82_D05.c.01_102:0.00992)0.306:0.00093)0.649:0.00016)0.786:0.01127)0.783:0.01055,(Crenarchaeota fosmid ACF10014.2:0.00014,(Crenarchaeota fosmid ABZ10311.1:0.01104,Crenarchaeota fosmid ABZ07981.1:0.04399)0.783:0.01076)0.851:0.011)0.725:0.00014,(Evoldeep Thaum fosmid KM3_15_E05.r.01_52:0.12028,((Candidatus Nitrosoarchaeum limnia SFB1 ZP_08256980.1:0.05137,(Nitrosopumilus maritimus SCM1 YP_001582391.1:0.12715,Candidatus Nitrosoarchaeum koreensis MY1 ZP_08668256.1:0.05123)0.639:0.01944)0.854:0.07023,Cenarchaeum symbiosum A YP_875536.1:0.25049)0.881:0.05921)0.743:0.01304)0.751:0.03698,Evoldeep Thaum fosmid KM3_73_E02.c.01_280:0.19361)0.925:0.16164)0.717:0.11679)0.811:0.08239)0.681:0.0431)0.757:0.02972)0.947:0.09199,(((Amoebophilus asiaticus 5a2 YP_001958092.1:0.24839,(Trichoplax adhaerens Grell-BS-1999 34875:0.13583,(Ehrlichia canis Jake YP_303380.1:0.17146,((Sodalis glossinidius YP_257064.1:0.0,Sodalis glossinidius YP_257000.1:0.0)0.0:0.15113,Wolbachia endosymbiont TRS YP_198085.1:0.13801)0.939:0.126)0.77:0.04986)0.848:0.11345)0.988:0.23252,(((Anaeromyxobacter sp. Fw109_5 YP_001381542.1:0.33215,(Caldiarchaeum subterraneum BAJ47809.1:0.0111,(Caldiarchaeum subterraneum BAJ49471.1:0.0,Caldiarchaeum subterraneum BAJ47883.1:0.0)0.0:0.00015)0.999:0.49734)0.738:0.07426,(Methanocella paludicola SANAE YP_003355088.1:0.20179,(uncultured methanogenic archaeon RC-I YP_685741.1:0.0,Euryarchaeota fosmid CAJ36415.1:0.0,Euryarchaeota fosmid YP_685741.1:0.0)0.0:0.17073)0.161:0.04261)0.788:0.07328,(Evoldeep Eury fosmid KM3_39_H10.c.01_98:0.24442,(Legionella pneumophila Corby YP_001251694.1:0.27913,Myxococcus xanthus DK_1622 YP_634585.1:0.22838)0.756:0.09257)0.383:0.0666)0.325:0.00038)0.709:0.04093,((((Lyngbya sp PCC8106 ZP_01619964.1:0.08263,Trichodesmium erythraeum YP_721726.1:0.17417)0.829:0.05537,(Thermosynechococcus elongatus BP1 NP_682937.1:0.12948,(Synechococcus elongatus PCC7942 YP_399688.1:0.0,Synechococcus elongatus PCC6301 YP_171570.1:0.0)0.0:0.26385)0.972:0.15155)0.736:0.03177,((Cyanobacterium Yellowstone B CYB_2817:0.077,Cyanobacterium Yellowstone A CYA_0301:0.00015)0.972:0.20891,(((Prochlorococcus marinus AS9601 YP_001008650.1:0.01757,Prochlorococcus marinus MIT9301 YP_001090480.1:0.00014)0.962:0.13153,(Prochlorococcus marinus MIT9515 YP_001010582.1:0.01559,Prochlorococcus marinus CCMP1986 NP_892354.1:0.03059)0.0:0.00016)0.968:0.25974,((Prochlorococcus marinus NATL2A YP_292792.1:0.00014,Prochlorococcus marinus NATL1A YP_001014142.1:0.01183)0.993:0.20583,(Prochlorococcus marinus CCMP1375 NP_874657.1:0.16754,((Synechococcus sp_CC9311 YP_729575.1:0.02375,Synechococcus sp_WH8102 NP_896390.1:0.05737)0.788:0.02343,(Synechococcus sp_CC9902 YP_378053.1:0.00016,(Synechococcus sp_RCC307 YP_001228461.1:0.22587,((Synechococcus sp_WH7803 YP_001224066.1:0.04659,(Synechococcus sp_CC9605 YP_380622.1:0.04023,Synechococcus sp WH5701 ZP_01084731.1:0.13428)0.303:0.00282)0.812:0.02143,(Prochlorococcus marinus MIT9303 YP_001018392.1:0.01273,(Prochlorococcus marinus MIT9313 NP_895635.1:0.01273,Prochlorococcus marinus MIT9303 YP_001018416.1:0.00014)0.0:0.00014)0.765:0.01306)0.764:0.01344)0.298:0.01251)0.903:0.0424)0.96:0.08759)0.12:0.00014)0.773:0.16605)0.997:0.34005)0.764:0.04232)0.972:0.15591,(Herpetosiphon aurantiacus ATCC_23779 YP_001544052.1:0.36118,(Bdellovibrio bacteriovorus HD100 NP_970499.1:0.45949,Acinetobacter baumannii AB0057 YP_002320644.1:0.58584)0.872:0.15705)0.457:0.02893)0.871:0.07117)0.319:0.02798,(((Salinibacter ruber DSM_13855 YP_445666.1:0.31869,(((Oceanobacillus iheyensis HTE831 NP_691218.1:0.29929,Bacillus amyloliquefaciens FZB42 YP_001423141.1:0.28394)0.533:0.07844,(Listeria innocua Clip11262 NP_470267.1:0.20336,(Macrococcus caseolyticus JCSC5402 YP_002560999.1:0.46051,(Enterococcus faecalis V583 NP_815654.1:0.3302,(Lactobacillus acidophilus NCFM YP_193045.1:0.68691,Staphylococcus aureus MRSA252 YP_041783.1:0.30836)0.84:0.15)0.717:0.06044)0.887:0.1056)0.85:0.07847)0.987:0.27844,(Chloroherpeton thalassium ATCC 35110 YP_001997544.1:0.14155,(((Prosthecochloris vibrioformis DSM_265 YP_001129911.1:0.22728,Chlorobaculum parvum NCIB 8327 YP_001997974.1:0.10895)0.013:0.07206,Pelodictyon luteolum DSM_273 YP_374252.1:0.12698)0.718:0.03374,Chlorobium chlorochromatii CaD3 YP_380096.1:0.13201)0.942:0.1104)0.953:0.16382)0.828:0.07983)0.82:0.0566,((Haliangium ochraceum DSM 14365 YP_003267103.1:0.31754,(Methylocella silvestris BL2 YP_002362569.1:0.45529,((Aciduliprofundum boonei T469 YP_002576330.1:0.00015,Aciduliprofundum boonei T469 YP_002576366.1:0.02287)0.975:0.38935,(Pseudomonas aeruginosa PAO1 NP_252699.1:0.00022,(Coxiella burnetii RSA_493 NP_819943.1:0.38119,Bordetella bronchiseptica RB50 NP_889945.1:0.11869)0.274:0.07463)1.0:0.9058)0.877:0.18444)0.742:0.14134)0.801:0.0923,((Rubrobacter xylanophilus DSM_9941 YP_644085.1:0.39789,(Deinococcus geothermalis DSM_11300 YP_605124.1:0.52467,Gloeobacter violaceus PCC7421 NP_925437.1:0.42216)0.885:0.16775)0.91:0.17436,((Nitrosococcus oceani ATCC_19707 YP_342146.1:0.2689,((Selaginella moellendorffii 232080:0.0,Selaginella moellendorffii 137389:0.0)0.0:0.0719,((Brachypodium distachyon Bradi3g57410.3:0.00015,Oryza sativa NP_001048275.1:0.01111)0.945:0.00016,(Mimulus guttatus mgf007047m:0.0777,(Populus trichocarpa 835435:0.04062,Arabidopsis thaliana AT3G12040.1:0.06274)0.288:0.02905)0.841:0.02353)0.435:0.05314)0.9:0.13802)0.994:0.37087,(Opitutus terrae PB90-1 YP_001820024.1:0.44845,(Aeropyrum pernix K1 NP_148486.1:0.24615,(Thermofilum pendens Hrk_5 YP_921189.1:0.12251,Korarchaeum cryptofilum OPF8 YP_001737176.1:0.23976)0.982:0.41279)0.925:0.30656)0.726:0.12005)0.843:0.10181)0.422:0.01004)0.767:0.01976)0.858:0.03151,((Rhodopirellula baltica SH_1 NP_868239.1:0.47563,(Rhizobium etli CFN_42 YP_470845.1:0.21268,(((Nitrosospira multiformis ATCC_25196 YP_411959.1:0.12805,(Phenylobacterium zucineum HLK1 YP_002129398.1:0.11514,Herminiimonas arsenicoxydans YP_001101161.1:0.11723)0.632:0.0566)0.768:0.02924,(((Sinorhizobium medicae WSM419 YP_001313009.1:0.23653,(Mesorhizobium sp. BNC1 YP_673993.1:0.11804,Cellvibrio japonicus Ueda107 YP_001981186.1:0.26259)0.221:0.0318)0.895:0.07032,((Bradyrhizobium sp. BTAi1 YP_001239924.1:0.07174,((Oligotropha carboxidovorans OM5 YP_002289070.1:0.16357,Nitrobacter hamburgensis X14 YP_577104.1:0.02531)0.934:0.08424,Rhodopseudomonas palustris BisA53 YP_781668.1:0.08209)0.853:0.04421)0.93:0.11636,Agrobacterium tumefaciens C58 NP_357271.2:0.20934)0.663:0.03648)0.834:0.04031,(Granulibacter bethesdensis CGDNIH1 YP_745627.1:0.19234,Methylobacterium extorquens PA1 YP_001638411.1:0.24514)0.773:0.05602)0.757:0.01444)0.792:0.03405,Rhodobacter sphaeroides 2_4_1 YP_352441.1:0.17774)0.898:0.1028)0.631:0.08682)0.646:0.12371,(((Acidobacteria bacterium Ellin345 YP_593786.1:0.29418,((Solibacter usitatus Ellin6076 YP_821613.1:0.1829,Thermomicrobium roseum DSM 5159 YP_002522714.1:0.47705)0.785:0.04874,(Methanoculleus marisnigri JR1 YP_001046818.1:0.2291,(Pelotomaculum thermopropionicum SI YP_001212496.1:0.03827,(Carboxydothermus hydrogenoformans Z_2901 YP_360396.1:0.23397,Desulfotomaculum reducens MI_1 YP_001112988.1:0.07329)0.879:0.08051)0.941:0.09976)0.805:0.02806)0.767:0.02698)0.809:0.02658,(Porphyridium cruentum EST Contig411:0.09602,(Evoldeep Eury fosmid AD1000_46_D09.c.01_221:0.29094,(Galdieria sulphuraria Gs60210.1:0.26261,(Trichoplax adhaerens Grell-BS-1999 30689:0.24402,((Nematostella vectensis 83847:0.01854,Nematostella vectensis 84004:0.02915)0.916:0.11937,(Daphnia pulex 221022:0.26589,(Homo sapiens NP_002425.2:0.0,Homo sapiens NP_001015052.1:0.0,Homo sapiens NP_001015054.1:0.0)0.0:0.21763)0.442:0.11364)0.852:0.08297)0.514:0.02463)0.964:0.19924)0.662:0.06241)0.856:0.07514)0.783:0.03171,((Burkholderia sp. 383 YP_370343.1:0.24149,(Stenotrophomonas maltophilia K279a YP_001972404.1:0.20931,Xanthomonas campestris ATCC_33913 NP_637670.1:0.3284)0.076:0.01244)0.908:0.10806,(Exiguobacterium sibiricum 255-15 YP_001814554.1:0.40135,(((Acidothermus cellulolyticus 11B YP_873013.1:0.10473,((Nocardioides sp. JS614 YP_923667.1:0.13579,Leifsonia xyli CTCB07 YP_061674.1:0.24808)0.771:0.03823,((((Kineococcus radiotolerans SRS30216 YP_001362882.1:0.15268,(Frankia alni ACN14a YP_715367.1:0.11028,Propionibacterium acnes KPA171202 YP_056908.1:0.31527)0.925:0.10428)0.872:0.07046,Salinispora arenicola CNS_205 YP_001536766.1:0.22882)0.598:0.04542,(Saccharopolyspora erythraea NRRL_2338 YP_001107420.1:0.21137,(Nocardia farcinica IFM_10152 YP_118200.1:0.07147,(Rhodococcus sp. RHA1 YP_700929.1:0.21972,Mycobacterium abscessus YP_001703087.1:0.2339)0.846:0.05697)0.949:0.11726)0.882:0.06581)0.909:0.07839,(Clavibacter michiganensis NCPPB_382 YP_001222735.1:0.17078,Kocuria rhizophila DC2201 YP_001855400.1:0.40636)0.888:0.09324)0.704:0.01072)0.856:0.05995)0.563:0.07156,Streptomyces avermitilis MA_4680 NP_827662.1:0.24997)0.626:0.04082,Renibacterium salmoninarum ATCC_33209 YP_001623959.1:0.2915)0.934:0.19082)0.94:0.15623)0.908:0.0783)0.676:0.01596)0.956:0.10736)0.548:0.00301)0:0;
((((Syntrophomonas wolfei subsp. wolfei str. Goettingen YP_754539.1:0.39191,((Symbiobacterium thermophilum IAM_14863 YP_076744.1:0.17927,Pelotomaculum thermopropionicum SI YP_001213291.1:0.17565)0.905:0.10821,(Carboxydothermus hydrogenoformans Z_2901 YP_359051.1:0.09776,Moorella thermoacetica ATCC_39073 YP_430993.1:0.3891)0.86:0.07055)0.656:0.01529)0.537:0.02642,(((Methanosaeta harundinacea 6Ac AET64689.1:0.27559,(Methanosaeta concilii GP6 YP_004383826.1:0.25263,Methanosaeta thermophila PT YP_843892.1:0.34361)0.601:0.07036)0.765:0.07228,((((Ignicoccus hospitalis KIN4_I YP_001434891.1:0.44331,((((Nanoarchaeum equitans Kin4_M NP_963659.1:0.29569,((Ferroglobus placidus DSM 10642 YP_003435940.1:0.18315,Archaeoglobus profundus DSM 5631 YP_003401432.1:0.13795)0.827:0.07375,(Archaeoglobus veneficus SNP6 YP_004341360.1:0.21615,Archaeoglobus fulgidus DSM_4304 NP_071102.1:0.16744)0.439:0.03987)0.938:0.11321)0.883:0.06432,(((Dehalococcoides sp. BAV1 YP_001213877.1:0.12202,(Thermomicrobium roseum DSM 5159 YP_002521461.1:0.05243,(Chloroflexus aurantiacus J_10_fl YP_001634608.1:0.1671,Roseiflexus castenholzii DSM_13941 YP_001434126.1:0.10416)0.944:0.08919)0.95:0.1457)0.903:0.09993,(((Pyrococcus sp. NA2 YP_004422980.1:0.011,(Pyrococcus abyssi GE5 NP_126375.1:0.03307,Pyrococcus horikoshii OT3 NP_143337.1:0.03879)0.588:0.02682)0.883:0.04045,(Pyrococcus furiosus DSM 3638 NP_579114.1:0.08568,((Pyrococcus yayanosii CH1 YP_004623271.1:0.07765,Thermococcus barophilus MP YP_004072159.1:0.02862)0.441:0.02306,(Thermococcus sibiricus MM 739 YP_002994287.1:0.09069,(Thermococcus onnurineus NA1 YP_002307905.1:0.03089,(Thermococcus gammatolerans EJ3 YP_002960180.1:0.00932,(Thermococcus kodakarensis KOD1 YP_184556.1:0.058,Thermococcus sp. AM4 ZP_04879458.1:0.01873)0.0:0.00014)0.784:0.03043)0.711:0.01148)0.657:0.0104)0.879:0.0473)0.332:0.02022)0.966:0.10585,((Aciduliprofundum boonei T469 YP_002577223.1:0.00014,Aciduliprofundum boonei T469 YP_002577334.1:0.00947)0.951:0.08473,(Euryarchaeota fosmid AAZ32501.1:0.02747,Euryarchaeota fosmid AAZ32472.1:0.04422)0.931:0.0921)0.939:0.08299)0.92:0.08261)0.577:0.05039,Dictyoglomus thermophilum H-6-12 YP_002251107.1:0.28161)0.806:0.04076)0.825:0.0313,(((((Korarchaeum cryptofilum OPF8 YP_001737406.1:0.14502,Methanoculleus marisnigri JR1 YP_001048239.1:0.29279)0.534:0.03539,Thermofilum pendens Hrk_5 YP_920203.1:0.21914)0.815:0.03249,(((Sulfolobus acidocaldarius DSM_639 YP_254873.1:0.07768,(Vulcanisaeta moutnovskia 768-28 YP_004244082.1:0.08666,Vulcanisaeta distributa DSM14429 YP_003902377.1:0.00012)0.999:0.21524)0.347:0.0445,(Sulfolobus tokodaii str. 7 NP_378238.1:0.08451,(Sulfolobus islandicus L.S.2.15 YP_002830884.1:0.00016,Sulfolobus solfataricus P2 NP_343647.1:0.03852)0.998:0.12358)0.314:0.01899)0.844:0.0404,Acidianus hospitalis W1 YP_004457684.1:0.05694)0.912:0.05294)0.72:0.03773,(Acidilobus saccharovorans 345-15 YP_003816322.1:0.26736,((Hyperthermus butylicus DSM_5456 YP_001012311.1:0.14493,Aeropyrum pernix K1 NP_147220.2:0.20787)0.939:0.128,(Pyrolobus fumarii 1A YP_004780261.1:0.17146,((Desulfurococcus kamchatkensis YP_002427974.1:0.02513,Desulfurococcus mucosus DSM2162 YP_004176455.1:0.1036)0.946:0.11231,Thermosphaera aggregans DSM 11486 YP_003649442.1:0.31348)0.168:0.0267)0.52:0.04612)0.83:0.06945)0.925:0.12647)0.735:0.00015,(Caldivirga maquilingensis IC_167 YP_001541462.1:0.233,(Ignisphaera aggregans DSM17230 YP_003858959.1:0.34605,((Staphylothermus hellenicus DSM 12710 ZP_06394627.1:0.01846,Staphylothermus marinus F1 YP_001041315.1:0.01865)0.954:0.07793,(Metallosphaera sedula DSM_5348 YP_001192135.1:0.09775,Metallosphaera cuprina Ar-4 YP_004408811.1:0.15018)0.982:0.14744)0.361:0.02946)0.725:0.01897)0.761:0.01776)0.767:0.01287)0.847:0.05799,((Thermoproteus uzoniensis 768-20 YP_004338590.1:0.1265,Thermoproteus tenax Kra 1 YP_004893392.1:0.06044)0.912:0.11609,(((Pyrobaculum islandicum DSM 4184 YP_930239.1:0.0737,(Pyrobaculum arsenaticum DSM 13514 YP_001154501.1:0.08913,Pyrobaculum calidifontis JCM 11548 YP_001056957.1:0.09203)0.298:0.01383)0.841:0.03291,(Pyrobaculum sp. 1860 AET33555.1:0.11978,Thermoproteus neutrophilus V24Sta YP_001795309.1:0.09477)0.54:0.03735)0.209:0.01749,Pyrobaculum aerophilum IM2 NP_558739.1:0.14257)0.977:0.15849)0.932:0.14567)0.813:0.0655)0.8:0.05907,(Candidatus Parvarchaeum acidiphilum ARMAN-4 EEZ93009.1:0.60306,((Caldiarchaeum subterraneum BAJ49472.1:0.0,Caldiarchaeum subterraneum BAJ47882.1:0.0)0.0:0.00014,Caldiarchaeum subterraneum BAJ47808.1:0.00955)0.926:0.17761)0.62:0.12881)0.829:0.0897,((((Methanocella paludicola SANAE YP_003355973.1:0.21814,(uncultured methanogenic archaeon RC-I YP_687540.1:0.0,Euryarchaeota fosmid YP_687540.1:0.0,Euryarchaeota fosmid CAJ38214.1:0.0)0.0:0.10314)0.96:0.195,(Cenarchaeum symbiosum A YP_875535.1:0.3653,((Nitrosopumilus maritimus SCM1 YP_001582390.1:0.03298,(Candidatus Nitrosoarchaeum koreensis MY1 ZP_08668255.1:0.10595,Candidatus Nitrosoarchaeum limnia SFB1 ZP_08256979.1:0.05303)0.615:0.12558)0.979:0.18175,(Evoldeep Thaum fosmid KM3_84_E02.c.01_104:0.13425,(Evoldeep Thaum fosmid KM3_73_E02.c.01_274:0.12494,(Evoldeep Thaum fosmid KM3_15_E05.r.01_47:0.13123,(Evoldeep Thaum fosmid KM3_87_F05.c.01_11:0.07612,((((Crenarchaeota fosmid ACF10013.1:0.01516,(Crenarchaeota fosmid ABZ10310.1:0.05675,Crenarchaeota fosmid ABZ07980.1:0.07581)0.809:0.04106)0.779:0.01246,(Evoldeep Thaum fosmid KM3_82_D05.c.01_108:0.0184,(Evoldeep Thaum fosmid KM3_55_A12.c.01_26:0.0,Evoldeep Thaum fosmid KM3_54_H01.c.02_26:0.0,Evoldeep Thaum fosmid KM3_40_A11.f.01_73:0.0)0.0:0.00015)0.0:0.00016)0.737:0.00732,Evoldeep Thaum fosmid AD1000_16_B05.c.01_210:0.02983)0.887:0.02795,Evoldeep Thaum fosmid KM3_16_E08.c.02_52:0.00014)0.893:0.04956)0.731:0.05612)0.419:0.03844)0.964:0.15939)0.817:0.06135)0.375:0.0613)0.936:0.14906)0.526:0.08658,(((((Haloquadratum walsbyi DSM_16790 YP_657153.1:0.20677,Natronomonas pharaonis DSM_2160 YP_325705.1:0.12645)0.596:0.0472,Halobacterium salinarum R1 YP_001689872.1:0.22113)0.797:0.03569,(Halorhabdus utahensis DSM 12940 YP_003130673.1:0.09199,(Haloterrigena turkmenica DSM 5511 YP_003404692.1:0.05476,(Halalkalicoccus jeotgali B3 YP_003735914.1:0.19195,(Natrialba magadii ATCC 43099 YP_003479588.1:0.03629,Halopiger xanaduensis SH-6 YP_004596525.1:0.04246)0.832:0.03145)0.768:0.03055)0.861:0.04132)0.825:0.02886)0.756:0.0169,((halophilic archaeon DL31 YP_004809140.1:0.07809,(Halogeometricum borinquense DSM 11551 ZP_03998271.1:0.09128,Haloferax volcanii DS2 YP_003534518.1:0.06069)0.51:0.04217)0.867:0.0431,(Halorubrum lacusprofundi ATCC 49239 YP_002565052.1:0.08169,(Halomicrobium mukohataei DSM 12286 YP_003176555.1:0.07129,(Haloarcula marismortui ATCC_43049 YP_137258.1:0.01917,Haloarcula hispanica ATCC 33960 YP_004794698.1:0.00015)0.93:0.04687)0.469:0.03032)0.458:0.02455)0.682:0.00719)0.996:0.47881,((Halopiger xanaduensis SH-6 YP_004596057.1:0.06692,Haloterrigena turkmenica DSM 5511 YP_003401738.1:0.10467)0.924:0.17398,(Candidatus Nanosalina sp. J07AB43 EGQ43737.1:0.31662,Candidatus Nanosalinarum sp. J07AB56 EGQ39666.1:0.20642)0.552:0.12172)0.973:0.27633)0.923:0.23283)0.363:0.05411,(Picrophilus torridus DSM_9790 YP_023697.1:0.44788,((Picrophilus torridus DSM_9790 YP_023798.1:0.37505,Ferroplasma acidarmanus fer1 ZP_05570113.1:0.27668)0.677:0.11694,Candidatus Micrarchaeum acidiphilum ARMAN-2 EET90367.1:0.37212)0.921:0.15334)0.979:0.29924)0.465:0.02613)0.776:0.06676,(((Methanohalophilus mahii DSM 5219 YP_003542613.1:0.22447,Methanococcoides burtonii DSM_6242 YP_566942.1:0.16161)0.991:0.26525,(Methanosarcina barkeri str. Fusaro YP_305330.1:0.06778,Methanosarcina mazei Go1 NP_632510.1:0.11077)0.78:0.03619)0.285:0.03621,Methanosarcina acetivorans C2A NP_618469.1:0.03136)1.0:0.77514)0.791:0.06894)0.95:0.14189,(((Aciduliprofundum boonei T469 YP_002577580.1:0.00014,Aciduliprofundum boonei T469 YP_002577442.1:0.02933)1.0:0.75111,(Rhodopirellula baltica SH_1 NP_865796.1:0.37491,(((Sorangium cellulosum YP_001612372.1:0.18566,Acidobacteria bacterium Ellin345 YP_592429.1:0.16163)0.201:0.03234,((Azorhizobium caulinodans ORS_571 YP_001525922.1:0.16462,(Mesorhizobium sp. BNC1 YP_675051.1:0.20945,Agrobacterium tumefaciens C58 NP_355141.1:0.24095)0.783:0.04563)0.794:0.03592,Rhodopseudomonas palustris BisA53 YP_780751.1:0.1034)0.979:0.12565)0.448:0.06446,Opitutus terrae PB90-1 YP_001820926.1:0.15081)0.829:0.08743)0.96:0.25299)0.872:0.13744,Acidothermus cellulolyticus 11B YP_872116.1:0.48975)0.343:0.06374)0.815:0.07449)0.823:0.038,((((Synechococcus sp WH5701 ZP_01084988.1:0.17635,(((Prochlorococcus marinus MIT9313 NP_894610.1:0.04297,Prochlorococcus marinus MIT9303 YP_001017444.1:0.02705)0.999:0.20821,(Synechococcus sp_CC9311 YP_730877.1:0.24866,(Synechococcus sp_WH8102 NP_897266.1:0.07416,(Synechococcus sp_CC9605 YP_381606.1:0.10682,Synechococcus sp_CC9902 YP_377188.1:0.19239)0.842:0.05454)0.882:0.09908)0.299:0.04331)0.809:0.045,((Prochlorococcus marinus AS9601 YP_001009123.1:0.00506,((Prochlorococcus marinus MIT9301 YP_001090952.1:0.00015,(Prochlorococcus marinus CCMP1986 NP_892793.1:0.08619,Prochlorococcus marinus MIT9515 YP_001011064.1:0.03909)0.972:0.07085)0.873:0.01009,(Prochlorococcus marinus MIT9215 YP_001483961.1:0.02079,Prochlorococcus marinus MIT9312 YP_397172.1:0.00016)0.0:0.00015)0.739:0.00564)1.0:0.37272,(Synechococcus sp_RCC307 YP_001227716.1:0.27184,Synechococcus sp_WH7803 YP_001225197.1:0.16952)0.797:0.06246)0.87:0.07999)0.73:0.07248)0.877:0.08512,(((Synechococcus elongatus PCC7942 YP_401560.1:0.0,Synechococcus elongatus PCC6301 YP_172277.1:0.0)0.0:0.04834,Gloeobacter violaceus PCC7421 NP_925354.1:0.23503)0.881:0.06061,((Cyanobacterium Yellowstone A CYA_2253:0.00593,Cyanobacterium Yellowstone B CYB_2404:0.01421)0.982:0.12598,((((Anabaena variabilis YP_321412.1:0.0,Nostoc sp. PCC7120 NP_487058.1:0.0)0.0:0.01576,Nostoc punctiforme YP_001865430.1:0.04964)0.9:0.07819,(Lyngbya sp PCC8106 ZP_01620117.1:0.09547,Trichodesmium erythraeum YP_720349.1:0.05107)0.899:0.10525)0.853:0.09035,(Thermosynechococcus elongatus BP1 NP_682746.1:0.11319,Acaryochloris marina MBIC11017 YP_001518357.1:0.06154)0.817:0.0382)0.388:0.04981)0.877:0.05331)0.854:0.08514)0.993:0.18715,(Rubrobacter xylanophilus DSM_9941 YP_643289.1:0.33085,(Herpetosiphon aurantiacus ATCC_23779 YP_001547174.1:0.59461,Rubrobacter xylanophilus DSM_9941 YP_643588.1:0.74581)0.707:0.08579)0.837:0.17568)0.268:0.00014,(((Beijerinckia indica subsp. indica ATCC 9039 YP_001833139.1:0.13007,Methylocella silvestris BL2 YP_002360779.1:0.12246)0.528:0.05222,(Methylobacterium extorquens PA1 YP_001641686.1:0.16022,(((Azorhizobium caulinodans ORS_571 YP_001526410.1:0.05497,Xanthobacter autotrophicus Py2 YP_001417273.1:0.04522)0.886:0.04634,(Oligotropha carboxidovorans OM5 YP_002289938.1:0.10108,(Rhodopseudomonas palustris BisA53 YP_783326.1:0.03426,(Nitrobacter hamburgensis X14 YP_578414.1:0.07482,Bradyrhizobium sp. BTAi1 YP_001238423.1:0.03358)0.911:0.05034)0.913:0.07637)0.481:0.03453)0.909:0.08153,(Brucella abortus 9_941 YP_221375.1:0.23836,(Mesorhizobium sp. BNC1 YP_673471.1:0.13424,Parvibaculum lavamentivorans DS1 YP_001411998.1:0.12828)0.011:0.02049)0.825:0.05594)0.844:0.09211)0.71:0.05514)0.152:0.06189,((Wolbachia endosymbiont TRS YP_197948.1:0.25231,Neorickettsia sennetsu Miyayama YP_506799.1:0.25828)0.967:0.19655,((Roseobacter denitrificans OCh_114 YP_683603.1:0.08651,(Rhodobacter sphaeroides 2_4_1 YP_354085.1:0.23879,Jannaschia sp. CCS1 YP_511843.1:0.1754)0.953:0.14078)0.257:0.02611,(Dinoroseobacter shibae DFL_12 YP_001534424.1:0.13657,(Silicibacter pomeroyi DSS_3 YP_165551.1:0.02907,Ruegeria sp. TM1040 YP_611297.1:0.15199)0.5:0.03623)0.828:0.0515)0.974:0.20977)0.87:0.08331)0.993:0.25537)0.814:0.03645)0.901:0.09493,(((Evoldeep Eury fosmid KM3_42_D07.f.01_261:0.28293,Petrotoga mobilis SJ95 YP_001568378.1:0.23809)0.89:0.11115,((Sulfurovum sp. NBC37_1 YP_001358463.1:0.20075,(Leptospira borgpetersenii JB197 YP_801883.1:0.50576,(Nautilia profundicola AmH YP_002606895.1:0.11145,Nitratiruptor sp. SB155_2 YP_001356158.1:0.10835)0.036:0.04222)0.857:0.05861)0.633:0.06855,((Thermotoga lettingae TMO YP_001470709.1:0.16462,(Thermus thermophilus HB8 YP_143984.1:0.10837,Deinococcus geothermalis DSM_11300 YP_605020.1:0.49423)0.934:0.17916)0.729:0.03583,(Thermosipho melanesiensis BI429 YP_001305419.1:0.13484,Fervidobacterium nodosum Rt17_B1 YP_001409671.1:0.13827)0.468:0.02978)0.927:0.11092)0.847:0.05841)0.753:0.0262,(Natranaerobius thermophilus JWNM-WN-LF YP_001916667.1:0.33049,(Halothermothrix orenii H 168 YP_002508895.1:0.29267,Hydrogenobaculum sp. Y04AAS1 YP_002122149.1:0.30298)0.75:0.05767)0.886:0.08251)0.911:0.08996,(((((Chloroherpeton thalassium ATCC 35110 YP_001996843.1:0.16383,(Chlorobaculum parvum NCIB 8327 YP_001999420.1:0.1137,(Prosthecochloris vibrioformis DSM_265 YP_001131081.1:0.07,Pelodictyon luteolum DSM_273 YP_375797.1:0.09147)0.65:0.07739)0.827:0.08934)0.945:0.11101,(Treponema denticola ATCC_35405 NP_973089.1:0.26553,Salinibacter ruber DSM_13855 YP_444183.1:0.49647)0.293:0.03906)0.904:0.09204,((Thermodesulfovibrio yellowstonii DSM 11347 YP_002248500.1:0.33557,Elusimicrobium minutum Pei191 YP_001875731.1:0.33096)0.878:0.10758,(((Magnetococcus sp. MC_1 YP_867297.1:0.36514,(((((Acidithiobacillus ferrooxidans ATCC 23270 YP_002427251.1:0.2037,((Thioalkalivibrio sp. HL-EbGR7 YP_002514219.1:0.15794,(Methylococcus capsulatus Bath YP_114693.1:0.11695,Nitrosococcus oceani ATCC_19707 YP_344498.1:0.18593)0.375:0.09296)0.842:0.07153,(((Dechloromonas aromatica RCB YP_285199.1:0.24072,(Azoarcus sp. BH72 YP_933217.1:0.08674,(Arthrobacter aurescens TC1 YP_160733.1:0.0,Aromatoleum aromaticum EbN1 YP_160733.1:0.0)0.0:0.07613)0.935:0.12444)0.878:0.11645,(Herminiimonas arsenicoxydans YP_001100043.1:0.01246,Janthinobacterium sp. Marseille YP_001353212.1:0.13073)0.997:0.24583)0.729:0.0393,(Nitrosospira multiformis ATCC_25196 YP_412806.1:0.15784,Nitrosomonas europaea ATCC_19718 NP_841439.1:0.14933)0.785:0.0511)0.956:0.08357)0.709:0.01147)0.713:0.01012,((Bordetella bronchiseptica RB50 NP_890343.1:0.24144,(Chromobacterium violaceum ATCC_12472 NP_903124.1:0.1406,Legionella pneumophila Corby YP_001249679.1:0.46593)0.781:0.08074)0.872:0.07345,((Leptothrix cholodnii SP-6 YP_001789412.1:0.12897,Methylibium petroleiphilum PM1 YP_001019500.1:0.08543)0.896:0.05782,(Burkholderia sp. 383 YP_369590.1:0.10662,(Ralstonia eutropha H16 YP_726583.1:0.01244,Cupriavidus taiwanensis YP_002005745.1:0.00691)0.976:0.13104)0.795:0.0571)0.766:0.04455)0.93:0.07041)0.812:0.04016,Thiobacillus denitrificans ATCC_25259 YP_315481.1:0.28227)0.0:0.00015,Methylobacillus flagellatus KT YP_544525.1:0.15306)0.938:0.0969,(Halorhodospira halophila SL1 YP_001002273.1:0.16901,Alkalilimnicola ehrlichei MLHE_1 YP_741396.1:0.21982)0.939:0.12152)0.78:0.04568)0.762:0.05055,(((((Pelobacter propionicus DSM_2379 YP_899780.1:0.18415,(Geobacter uraniumreducens Rf4 YP_001231670.1:0.06797,(Geobacter sulfurreducens PCA NP_952179.1:0.16347,Geobacter metallireducens GS_15 YP_385614.1:0.08777)0.935:0.09326)0.895:0.07546)0.825:0.09457,(Anaeromyxobacter sp. Fw109_5 YP_001378691.1:0.0927,(Myxococcus xanthus DK_1622 YP_632566.1:0.09891,Sorangium cellulosum YP_001618286.1:0.34317)0.836:0.06161)0.183:0.03828)0.812:0.06247,(Syntrophus aciditrophicus SB YP_461598.1:0.16167,(Syntrophobacter fumaroxidans MPOB YP_844601.1:0.30466,(Solibacter usitatus Ellin6076 YP_823624.1:0.16107,Acidobacteria bacterium Ellin345 YP_592849.1:0.20326)0.786:0.05595)0.548:0.09224)0.704:0.07426)0.874:0.07589,Pelobacter carbinolicus DSM_2380 YP_357420.1:0.22575)0.773:0.03201,(Plesiocystis pacifica SIR-1 ZP_01909718.1:0.34989,Haliangium ochraceum DSM 14365 YP_003269397.1:0.26643)0.878:0.09637)0.756:0.05222)0.957:0.15875,(Brachyspira hyodysenteriae WA1 YP_002720281.1:0.42927,Coprothermobacter proteolyticus DSM 5265 YP_002247082.1:0.55427)0.853:0.15382)0.759:0.04856)0.348:0.00014)0.859:0.04564,Rhodopirellula baltica SH_1 NP_866801.1:0.58809)0.759:0.03548,((Sulfurihydrogenibium sp. YO3AOP1 YP_001931256.1:0.33796,Aquifex aeolicus VF5 NP_214164.1:0.22588)0.923:0.14777,(Thermoanaerobacter pseudethanolicus ATCC_33223 YP_001666127.1:0.1921,((Clostridium acetobutylicum ATCC_824 NP_349598.1:0.29674,(Anaerocellum thermophilum DSM 6725 YP_002573704.1:0.09584,Caldicellulosiruptor saccharolyticus DSM_8903 YP_001181149.1:0.02869)0.969:0.18068)0.851:0.08009,Desulfotomaculum reducens MI_1 YP_001114394.1:0.26105)0.011:0.06158)0.861:0.05606)0.328:0.05342)0.801:0.03613)0:0;
(Evoldeep Thaum fosmid KM3_87_F05.c.01_25:0.12926,(Evoldeep Thaum fosmid KM3_15_E05.r.01_30:0.15014,(Evoldeep Thaum fosmid KM3_73_E02.c.01_257:0.08659,((Nitrosopumilus maritimus SCM1 YP_001582386.1:0.11741,(Candidatus Nitrosoarchaeum koreensis MY1 ZP_08668248.1:0.15237,Candidatus Nitrosoarchaeum limnia SFB1 ZP_08256972.1:0.43611)0.844:0.07838)0.772:0.05001,(Cenarchaeum symbiosum A YP_876128.1:0.44382,Evoldeep Thaum fosmid KM3_84_E02.c.01_127:0.25574)0.826:0.10497)0.892:0.10432)0.877:0.08793)0.295:0.02796,(Crenarchaeota fosmid ABZ07976.1:0.00016,((Crenarchaeota fosmid ABZ10306.1:0.0158,Crenarchaeota fosmid ACF10010.1:0.00014)0.929:0.04849,((Evoldeep Thaum fosmid AD1000_16_B05.c.01_222:0.03184,Evoldeep Thaum fosmid KM3_16_E08.c.02_37:0.00016)0.948:0.06459,((Evoldeep Thaum fosmid KM3_55_A12.c.01_11:0.0,Evoldeep Thaum fosmid KM3_54_H01.c.02_11:0.0,Evoldeep Thaum fosmid KM3_40_A11.f.01_58:0.0)0.0:0.01572,Evoldeep Thaum fosmid KM3_82_D05.c.01_118:0.00015)0.513:0.00014)0.869:0.0475)0.865:0.03223)0.296:0.00014)0:0;
((((Gramella forsetii KT0803 YP_862765.1:0.50703,(Xylella fastidiosa 9a5c NP_298784.1:0.02587,(Xanthomonas campestris ATCC_33913 NP_638612.1:0.16718,Stenotrophomonas maltophilia K279a YP_001973561.1:0.07628)0.888:0.08254)0.967:0.37728)0.925:0.23898,((Evoldeep Eury fosmid AD1000_01_A10.c.01_138:0.0,Evoldeep Eury fosmid AD1000_01_H09.c.01_138:0.0)0.0:0.46587,(Evoldeep Thaum fosmid AD1000_02_C08.c.01_287:0.4973,(Candidatus Micrarchaeum acidiphilum ARMAN-2 EET89633.1:0.84155,(Evoldeep Thaum fosmid KM3_84_E02.c.01_134:0.2578,((Evoldeep Thaum fosmid KM3_15_E05.r.01_24:0.15715,((Crenarchaeota fosmid ACF10009.1:0.0,Crenarchaeota fosmid ABZ10305.1:0.0)0.0:0.01598,(Crenarchaeota fosmid ABZ07975.1:0.03019,((Evoldeep Thaum fosmid AD1000_16_B05.c.01_225:0.00015,(Evoldeep Thaum fosmid KM3_55_A12.c.01_8:0.0,Evoldeep Thaum fosmid KM3_54_H01.c.02_8:0.0,Evoldeep Thaum fosmid KM3_40_A11.f.01_55:0.0,Evoldeep Thaum fosmid KM3_16_E08.c.02_33:0.0)0.0:0.00014)0.927:0.04564,(Evoldeep Thaum fosmid KM3_82_D05.c.01_121:0.01499,Evoldeep Thaum fosmid KM3_87_F05.c.01_28:0.03024)0.0:0.00014)0.864:0.03198)0.948:0.06183)0.742:0.016)0.834:0.03884,(Evoldeep Thaum fosmid KM3_73_E02.c.01_253:0.19301,((Crenarchaeota fosmid AAK96108.1:0.10221,(Candidatus Nitrosoarchaeum limnia SFB1 ZP_08256965.1:0.0669,Candidatus Nitrosoarchaeum koreensis MY1 ZP_08668238.1:0.06177)0.241:0.03927)0.443:0.06116,(Cenarchaeum symbiosum A YP_876127.1:0.13238,Nitrosopumilus maritimus SCM1 YP_001582384.1:0.12085)0.616:0.01016)0.947:0.10797)0.41:0.02307)0.781:0.03814)0.598:0.03341)0.925:0.25455)0.768:0.10121)0.753:0.10728)0.815:0.10691,(Magnetococcus sp. MC_1 YP_865737.1:0.45274,(Mesorhizobium sp. BNC1 YP_674291.1:0.39136,(Brucella abortus 9_941 YP_221966.1:0.07962,Ochrobactrum anthropi ATCC_49188 YP_001370469.1:0.09964)0.988:0.44176)0.78:0.1578)0.771:0.11242)0.159:0.00016,(Petrotoga mobilis SJ95 YP_001567520.1:0.57762,Elusimicrobium minutum Pei191 YP_001876119.1:0.42624)0.727:0.17214,((((((Methanocella paludicola SANAE YP_003356193.1:0.2112,(Salinibacter ruber DSM_13855 YP_445514.1:0.33658,Salinibacter ruber DSM_13855 YP_445513.1:0.31371)0.811:0.18221)0.201:0.02381,(Chloroherpeton thalassium ATCC 35110 YP_001996756.1:0.54903,Candidatus Nanosalina sp. J07AB43 EGQ43066.1:0.58715)0.71:0.07481)0.778:0.05154,(Caldiarchaeum subterraneum BAJ47128.1:0.6359,(Halalkalicoccus jeotgali B3 YP_003738101.1:0.17498,(Haloquadratum walsbyi DSM_16790 YP_656925.1:0.21715,(Haloarcula hispanica ATCC 33960 YP_004797341.1:0.01693,Haloarcula marismortui ATCC_43049 YP_136845.1:0.02593)0.955:0.17753)0.912:0.12374)0.93:0.24367)0.906:0.14886)0.868:0.10207,(Jannaschia sp. CCS1 YP_510415.1:0.32849,(Ruegeria sp. TM1040 YP_613145.1:0.34307,(Rhodobacter sphaeroides 2_4_1 YP_352404.1:0.20268,(Dinoroseobacter shibae DFL_12 YP_001533130.1:0.20314,Silicibacter pomeroyi DSS_3 YP_167366.1:0.18612)0.697:0.16723)0.57:0.03985)0.697:0.12141)0.714:0.07798)0.473:0.03577,(uncultured methanogenic archaeon RC-I YP_687587.1:0.0,Euryarchaeota fosmid YP_687587.1:0.0,Euryarchaeota fosmid CAJ38261.1:0.0)0.0:0.26816)0.835:0.06976,(((Rubrobacter xylanophilus DSM_9941 YP_645299.1:0.30509,(Thermus thermophilus HB8 YP_144874.1:0.37418,(Bdellovibrio bacteriovorus HD100 NP_967089.1:0.53768,Leptospira borgpetersenii JB197 YP_800291.1:0.2217)0.919:0.19907)0.58:0.06212)0.681:0.0354,(((Herminiimonas arsenicoxydans YP_001100700.1:0.18556,(Dechloromonas aromatica RCB YP_286453.1:0.22521,(Thiobacillus denitrificans ATCC_25259 YP_316421.1:0.44007,(Bordetella bronchiseptica RB50 NP_888559.1:0.19348,Burkholderia sp. 383 YP_370097.1:0.25569)0.768:0.07062)0.819:0.0837)0.32:0.07501)0.833:0.13199,Thioalkalivibrio sp. HL-EbGR7 YP_002512660.1:0.19838)0.804:0.04261,((Nitrosomonas europaea ATCC_19718 NP_841502.1:0.32522,Nitrosospira multiformis ATCC_25196 YP_412820.1:0.28506)0.043:0.06392,Alteromonas macleodii Deep ecotype YP_002127705.1:0.46568)0.724:0.04068)0.889:0.09831)0.964:0.17472,((Anaeromyxobacter sp. Fw109_5 YP_001380559.1:0.2345,Myxococcus xanthus DK_1622 YP_630748.1:0.31364)0.874:0.11231,((Sorangium cellulosum YP_001614969.1:0.21007,(Methylobacterium extorquens PA1 YP_001640468.1:0.21748,(Sinorhizobium medicae WSM419 YP_001327128.1:0.23555,Rhizobium etli CFN_42 YP_469401.1:0.28012)0.632:0.01753)0.947:0.1793)0.916:0.14027,(Rhodospirillum rubrum ATCC_11170 YP_426732.1:0.41074,((((Phenylobacterium zucineum HLK1 YP_002130478.1:0.22652,Caulobacter crescentus CB15 NP_420201.1:0.1374)0.853:0.08448,Maricaulis maris MCS10 YP_756727.1:0.6815)0.336:0.00258,((Thermosynechococcus elongatus BP1 NP_681053.1:0.3503,Gloeobacter violaceus PCC7421 NP_924875.1:0.39298)0.775:0.12886,(((Synechococcus elongatus PCC6301 YP_170860.1:0.01608,Synechococcus elongatus PCC7942 YP_400422.1:0.00014)0.974:0.32543,(Acaryochloris marina MBIC11017 YP_001515151.1:0.18239,((Trichodesmium erythraeum YP_722766.1:0.19503,Lyngbya sp PCC8106 ZP_01621453.1:0.15532)0.942:0.21123,(Microcystis aeruginosa NIES843 YP_001657559.1:0.08456,(Crocosphaera watsonii WH8501 ZP_00513522.1:0.03211,Cyanothece sp. ATCC51142 YP_001804603.1:0.03373)0.963:0.24832)0.9:0.17095)0.638:0.04558)0.867:0.11949)0.82:0.08387,Synechocystis sp_PCC6803 NP_440843.1:0.38217)0.751:0.04073)0.907:0.12942)0.818:0.154,Parvibaculum lavamentivorans DS1 YP_001413900.1:0.42788)0.615:0.04532)0.561:0.05861)0.787:0.04148)0.844:0.05863)0.787:0.04742)0.842:0.09605)0:0;
((Nitrosococcus oceani ATCC_19707 YP_344969.1:0.69376,((Fervidobacterium nodosum Rt17_B1 YP_001410112.1:0.62829,(Acidithiobacillus ferrooxidans ATCC 23270 YP_002426354.1:0.4371,(Halothermothrix orenii H 168 YP_002508642.1:0.31742,Thioalkalivibrio sp. HL-EbGR7 YP_002513670.1:0.38591)0.408:0.16392)0.021:0.05858)0.99:0.38736,((Vibrio cholerae N16961 NP_231490.1:0.46008,((Fervidobacterium nodosum Rt17_B1 YP_001410549.1:0.13528,Thermosipho melanesiensis BI429 YP_001306946.1:0.17241)0.999:0.53011,(Macrococcus caseolyticus JCSC5402 YP_002560787.1:0.53288,(Methylibium petroleiphilum PM1 YP_001022990.1:0.01602,Polaromonas sp. JS666 YP_547089.1:0.1582)0.998:0.49207)0.532:0.08217)0.843:0.12328)0.856:0.1005,(((Methylocella silvestris BL2 YP_002362781.1:0.46096,Marinomonas sp. MWYL1 YP_001342788.1:0.25743)0.791:0.0636,((Neisseria gonorrhoeae FA_1090 YP_208572.1:0.26537,(Caulobacter crescentus CB15 NP_419191.1:0.12211,Methylobacterium extorquens PA1 YP_001641225.1:0.17712)0.881:0.09159)0.956:0.12298,((Rhizobium etli CFN_42 YP_469991.1:0.19286,(Agrobacterium tumefaciens C58 NP_354586.2:0.13669,Sinorhizobium medicae WSM419 YP_001327418.1:0.14468)0.609:0.06429)0.858:0.04897,((Brucella abortus 9_941 YP_222000.1:0.03975,Ochrobactrum anthropi ATCC_49188 YP_001370425.1:0.05782)0.881:0.07756,(Ruegeria sp. TM1040 YP_615012.1:0.23092,Paracoccus denitrificans PD1222 YP_916285.1:0.23342)0.956:0.16113)0.944:0.12447)0.839:0.06455)0.898:0.08056)0.654:0.01581,(Geobacter uraniumreducens Rf4 YP_001230206.1:0.32343,(((((Proteus mirabilis HI4320 YP_002151530.1:0.18806,(Yersinia enterocolitica 8081 YP_001005604.1:0.0703,((Citrobacter koseri ATCC_BAA895 YP_001452050.1:0.02808,Salmonella enterica arizonae YP_001569586.1:0.013)0.238:0.03119,(Klebsiella pneumoniae MGH_78578 YP_001336364.1:0.06318,Enterobacter sp. 638 YP_001177591.1:0.03238)0.897:0.05655)0.92:0.10042)0.981:0.13868)0.857:0.04867,(Mannheimia succiniciproducens MBEL55E YP_088060.1:0.1428,((Psychromonas ingrahamii 37 YP_942849.1:0.05175,Shewanella amazonensis SB2B YP_927143.1:0.11142)0.921:0.07991,Actinobacillus pleuropneumoniae L20 YP_001053586.1:0.19876)0.748:0.07902)0.723:0.01341)0.92:0.06421,Wolinella succinogenes DSM_1740 NP_907364.1:0.26167)0.421:0.02307,Aeromonas hydrophila ATCC_7966 YP_856916.1:0.22729)0.85:0.06743,Colwellia psychrerythraea 34H YP_269162.1:0.43963)0.514:0.04815)0.854:0.04864)0.822:0.06279)0.895:0.18414)0.957:0.36755)0.994:0.47667,((((Syntrophobacter fumaroxidans MPOB YP_848028.1:1.12705,(Staphylothermus hellenicus DSM 12710 ZP_06394507.1:0.0707,Staphylothermus marinus F1 YP_001041216.1:0.00015)0.997:0.68766)0.852:0.20316,((((((Nitrosopumilus maritimus SCM1 YP_001582382.1:0.02159,Crenarchaeota fosmid AAK96106.1:0.13267)0.942:0.06066,(Candidatus Nitrosoarchaeum koreensis MY1 ZP_08668236.1:0.03084,(Candidatus Nitrosoarchaeum limnia SFB1 ZP_08256963.1:0.04794,Cenarchaeum symbiosum A YP_876126.1:0.27314)0.771:0.0315)0.763:0.01337)0.777:0.0433,((Evoldeep Thaum fosmid KM3_40_A11.f.01_51:0.00014,(((Evoldeep Thaum fosmid AD1000_16_B05.c.01_232:0.0,Evoldeep Thaum fosmid KM3_82_D05.c.01_129:0.0,Evoldeep Thaum fosmid KM3_87_F05.c.01_34:0.0,Crenarchaeota fosmid ACF10008.1:0.0,Crenarchaeota fosmid ABZ10304.1:0.0)0.0:0.00014,(Crenarchaeota fosmid ABZ07974.1:0.01497,(Evoldeep Thaum fosmid AD1000_66_F10.c.01_158:0.00014,Evoldeep Thaum fosmid SAT1000_06_F08.c.01_254:0.25745)0.969:0.24116)0.657:0.00563)0.0:0.00014,((Evoldeep Thaum fosmid AD1000_66_F10.c.01_163:0.0,Evoldeep Thaum fosmid SAT1000_06_F08.c.01_257:0.0)0.0:0.00014,(Evoldeep Thaum fosmid KM3_15_E05.r.01_19:0.07463,Evoldeep Thaum fosmid KM3_16_E08.c.02_29:0.00014)0.167:0.00044)0.035:0.00976)0.889:0.02042)0.906:0.06154,Evoldeep Thaum fosmid KM3_11_F08.f.02_19:0.08972)0.87:0.08921)0.996:0.34076,(Carboxydothermus hydrogenoformans Z_2901 YP_361264.1:0.3781,Heliobacterium modesticaldum Ice1 YP_001678706.1:0.28768)0.435:0.0731)0.746:0.07252,((Desulfovibrio desulfuricans G20 YP_389278.1:0.54947,(Thermococcus kodakarensis KOD1 YP_184427.1:0.10979,(Pyrococcus sp. NA2 YP_004424608.1:0.10946,(Pyrococcus horikoshii OT3 NP_143228.1:0.08977,Thermococcus gammatolerans EJ3 YP_002959213.1:0.1069)0.752:0.02759)0.71:0.04692)0.649:0.1492)0.991:0.46219,(Methanohalobium evestigatum Z-7303 YP_003726223.1:0.30186,(Methanohalophilus mahii DSM 5219 YP_003542469.1:0.29777,Methanococcoides burtonii DSM_6242 YP_565004.1:0.35084)0.966:0.21675)0.892:0.1864)0.99:0.41725)0.641:0.03623,(((Moorella thermoacetica ATCC_39073 YP_429248.1:0.41923,((Symbiobacterium thermophilum IAM_14863 YP_074811.1:0.35867,(Brucella abortus 9_941 YP_223847.1:0.1157,(Myxococcus xanthus DK_1622 YP_634293.1:0.05975,Ochrobactrum anthropi ATCC_49188 YP_001372673.1:0.07265)0.822:0.04629)0.997:0.31197)0.827:0.09466,(Solibacter usitatus Ellin6076 YP_826864.1:0.36945,((Pyrobaculum islandicum DSM 4184 YP_931400.1:0.03939,Thermoproteus neutrophilus V24Sta YP_001794557.1:0.00079)0.877:0.2109,(((Sulfolobus acidocaldarius DSM_639 YP_254991.1:0.0993,Sulfolobus tokodaii str. 7 NP_378377.1:0.02855)0.925:0.0517,((Sulfolobus islandicus L.S.2.15 YP_002832894.1:0.01012,Sulfolobus solfataricus P2 NP_341592.1:0.00934)0.999:0.18162,(Thermoproteus tenax Kra 1 YP_004893756.1:0.06772,(Pyrobaculum sp. 1860 AET33075.1:0.15527,Thermoproteus uzoniensis 768-20 YP_004338200.1:0.05227)0.838:0.04246)0.872:0.06362)0.879:0.05726)0.764:0.01737,((Metallosphaera cuprina Ar-4 YP_004410120.1:0.0435,Metallosphaera sedula DSM_5348 YP_001190648.1:0.01724)0.987:0.11369,(Picrophilus torridus DSM_9790 YP_024024.1:0.06663,(Thermoplasma volcanium GSS1 NP_111674.1:0.00015,Thermoplasma acidophilum DSM_1728 NP_393894.1:0.03016)0.954:0.08456)0.935:0.05796)0.86:0.03691)0.556:0.21086)0.996:0.39328)0.773:0.09456)0.866:0.09171)0.101:0.04168,(Myxococcus xanthus DK_1622 YP_633117.1:0.46096,Deinococcus geothermalis DSM_11300 YP_604086.1:0.55056)0.409:0.0996)0.859:0.12554,(Elusimicrobium minutum Pei191 YP_001876039.1:0.56507,(Staphylothermus hellenicus DSM 12710 ZP_06395183.1:0.02125,Staphylothermus marinus F1 YP_001040428.1:0.03141)0.995:0.49236)0.608:0.13372)0.881:0.15846)0.691:0.0789)0.503:0.07825,((Pyrobaculum aerophilum IM2 NP_559975.1:0.64443,(Phaeodactylum tricornutum XP_002183737.1:0.50704,(Cyanidioschyzon merolae CMK063C:0.46182,Thermus thermophilus HB8 YP_144051.1:0.39642)0.705:0.16975)0.887:0.18077)0.37:0.19387,(((Caldiarchaeum subterraneum BAJ48702.1:0.0,Caldiarchaeum subterraneum BAJ48733.1:0.0)0.0:0.86388,Hyperthermus butylicus DSM_5456 YP_001013826.1:0.39164)0.03:0.10669,Pyrolobus fumarii 1A YP_004781158.1:0.51995)0.906:0.22576)0.495:0.03757)0.079:0.04878,(Listeria innocua Clip11262 NP_469973.1:0.97639,(((Batrachochytrium dendrobatidis JAM81 28917:0.73953,Oceanobacillus iheyensis HTE831 NP_693295.1:0.20404)0.852:0.14179,Lysinibacillus sphaericus C3_41 YP_001696313.1:0.26815)0.588:0.054,((Bacillus amyloliquefaciens FZB42 YP_001422509.1:0.23891,(Staphylococcus aureus MRSA252 YP_040307.1:0.2087,Macrococcus caseolyticus JCSC5402 YP_002559954.1:0.20491)0.998:0.336)0.156:0.09842,(Geobacillus kaustophilus HTA426 YP_148837.1:0.06822,Anoxybacillus flavithermus WK1 YP_002316774.1:0.11926)0.826:0.05994)0.928:0.15643)0.328:0.1029)0.929:0.20538)0.717:0.04686,(((Pyrococcus abyssi GE5 NP_126854.1:0.35843,(Marinomonas sp. MWYL1 YP_001341199.1:0.7547,Ferroglobus placidus DSM 10642 YP_003436811.1:0.38694)0.612:0.04723)1.0:0.65639,(((((Methanobacterium sp. AL-21 YP_004290621.1:0.55471,(Candidatus Methanoregula boonei 6A8 YP_001403467.1:0.242,Methanosphaerula palustris E1-9c YP_002466238.1:0.06265)0.999:0.60966)0.734:0.1341,(((Pyrococcus furiosus DSM 3638 NP_578097.1:0.02938,((Pyrococcus horikoshii OT3 NP_142486.1:0.05019,(Pyrococcus sp. NA2 YP_004424067.1:0.026,Pyrococcus abyssi GE5 NP_127205.1:0.07955)0.153:0.01758)0.963:0.08818,((Thermococcus kodakarensis KOD1 YP_183392.1:0.02232,Thermococcus sibiricus MM 739 YP_002993553.1:0.05086)0.979:0.09067,(Pyrococcus yayanosii CH1 YP_004624824.1:0.04582,((Thermococcus gammatolerans EJ3 YP_002958927.1:0.0422,Thermococcus sp. AM4 ZP_04878530.1:0.00014)0.892:0.02438,(Thermococcus barophilus MP YP_004070929.1:0.03324,Thermococcus onnurineus NA1 YP_002306955.1:0.03974)0.3:0.01106)0.787:0.01799)0.788:0.02926)0.959:0.08134)0.781:0.03169)0.983:0.29513,Ignicoccus hospitalis KIN4_I YP_001434660.1:0.80738)0.557:0.07027,(Thermococcus barophilus MP YP_004070930.1:0.19391,((Thermococcus onnurineus NA1 YP_002306957.1:0.06575,(Thermococcus kodakarensis KOD1 YP_183466.1:0.21775,(Thermococcus gammatolerans EJ3 YP_002958926.1:0.0621,Thermococcus sp. AM4 ZP_04878738.1:0.05281)0.788:0.06465)0.314:0.0945)0.907:0.14895,Pyrococcus furiosus DSM 3638 NP_578804.1:0.22858)0.831:0.09733)0.911:0.13377)0.693:0.04667)0.955:0.17012,((Maricaulis maris MCS10 YP_756186.1:0.57288,((((Methylococcus capsulatus Bath YP_112564.1:0.39288,Acidithiobacillus ferrooxidans ATCC 23270 YP_002425252.1:0.52914)0.81:0.09279,Alkalilimnicola ehrlichei MLHE_1 YP_740877.1:0.26845)0.755:0.09098,Geobacter metallireducens GS_15 YP_384493.1:0.44688)0.798:0.10797,(Psychrobacter arcticus 273_4 YP_264424.1:0.42516,Dichelobacter nodosus VCS1703A YP_001209006.1:0.39583)0.064:0.08383)0.365:0.0878)0.897:0.17102,(Methanosaeta concilii GP6 YP_004382777.1:0.43294,(Methanospirillum hungatei JF_1 YP_503370.1:0.63572,(Methanocaldococcus sp. FS406-22 YP_003459115.1:0.03175,Methanocaldococcus jannaschii DSM 2661 NP_247415.1:0.03749)1.0:0.75436)0.069:0.05394)0.899:0.14929)0.882:0.10792)0.68:0.05186,(((Aciduliprofundum boonei T469 YP_002577458.1:0.01047,Aciduliprofundum boonei T469 YP_002577598.1:0.00014)1.0:0.75204,(Candidatus Nitrosoarchaeum limnia SFB1 ZP_08257176.1:0.27708,(Thermoproteus tenax Kra 1 YP_004893101.1:0.22882,Thermoplasma acidophilum DSM_1728 NP_394060.1:0.29563)0.391:0.0498)0.999:0.50992)0.755:0.06467,(((((Thermoplasma acidophilum DSM_1728 NP_394445.1:0.16466,(Ferroplasma acidarmanus fer1 ZP_05570781.1:0.14324,Picrophilus torridus DSM_9790 YP_023300.1:0.24621)0.927:0.11751)0.486:0.09773,(Metallosphaera cuprina Ar-4 YP_004409841.1:0.3907,(Metallosphaera sedula DSM_5348 YP_001191185.1:0.0814,(Acidianus hospitalis W1 YP_004458739.1:0.11498,Sulfolobus tokodaii str. 7 NP_376031.1:0.11115)0.626:0.05268)0.787:0.05325)0.581:0.05787)0.998:0.61203,(Coprothermobacter proteolyticus DSM 5265 YP_002246813.1:0.15032,Halogeometricum borinquense DSM 11551 ZP_04001119.1:0.67251)0.925:0.25933)0.951:0.24681,(Bifidobacterium adolescentis ATCC_15703 YP_910412.1:0.57878,Crocosphaera watsonii WH8501 ZP_00516939.1:0.73645)0.851:0.19903)0.595:0.08956,(Nautilia profundicola AmH YP_002606721.1:0.45938,Sulfurimonas denitrificans DSM 1251 YP_393677.1:0.38976)1.0:0.65891)0.751:0.06128)0.764:0.05514)0.811:0.06497,((Exiguobacterium sibiricum 255-15 YP_001815330.1:0.76837,(Pelobacter carbinolicus DSM_2380 YP_357892.1:0.55632,((Sphingomonas wittichii RW1 YP_001264031.1:0.10965,(Sphingopyxis alaskensis RB2256 YP_615657.1:0.11146,Erythrobacter litoralis HTCC2594 YP_457142.1:0.18224)0.891:0.07629)0.855:0.09762,(Pelotomaculum thermopropionicum SI YP_001212811.1:0.35542,(Jannaschia sp. CCS1 YP_508785.1:0.02992,(Dinoroseobacter shibae DFL_12 YP_001534181.1:0.06213,Roseobacter denitrificans OCh_114 YP_681955.1:0.05522)0.751:0.03216)0.98:0.22016)0.669:0.11674)0.941:0.25291)0.422:0.11034)0.748:0.08821,((Euryarchaeota fosmid AAU84181.1:0.01994,Euryarchaeota fosmid AAU83797.1:0.00015)1.0:0.89519,(Lysinibacillus sphaericus C3_41 YP_001699991.1:0.07396,(Anoxybacillus flavithermus WK1 YP_002316686.1:0.10216,Geobacillus kaustophilus HTA426 YP_147917.1:0.08252)0.953:0.14762)0.997:0.63533)0.796:0.19081)0.93:0.18672)0.767:0.03848)0.796:0.05703,Rubrobacter xylanophilus DSM_9941 YP_643038.1:0.727)0.674:0.02663)0:0;
((Oryza sativa NP_001059841.1:0.04443,Brachypodium distachyon Bradi1g25860.1:0.01375)0.853:0.02316,((Mimulus guttatus mgf009873m:0.0144,((Populus trichocarpa 568201:0.00013,(Populus trichocarpa 817727:0.00014,(Arabidopsis thaliana AT5G54770.1:0.06236,((Physcomitrella patens 116428:0.00015,((Physcomitrella patens 175102:0.0,Physcomitrella patens 114476:0.0,Physcomitrella patens 114591:0.0)0.0:0.00938,(Physcomitrella patens 165702:0.00469,Physcomitrella patens 132196:0.00014)0.0:0.00015)0.823:0.00468)0.974:0.03948,((Mimulus guttatus mgf001510m:0.0,Mimulus guttatus mgf014535m:0.0)0.0:0.00014,Mimulus guttatus mgf015042m:0.00494)0.951:0.02519)0.568:0.01708)0.9:0.01801)0.615:0.00935)0.975:0.00014,Populus trichocarpa 824788:0.03718)0.675:0.02385)0.864:0.01303,(Populus trichocarpa 242617:0.26158,Populus trichocarpa 232448:0.00216)0.88:0.02371)0.232:0.00073,((Selaginella moellendorffii 163429:0.0,Selaginella moellendorffii 271002:0.0)0.0:0.04005,(Perkinsus marinus EER16233.1:0.16744,((Mucor circinelloides 34417:0.00792,Rhizopus oryzae RO3G_07786:0.0278)1.0:0.16162,(((Polarella glacialis CCMP1383 CAMPEP_0115067374:0.03345,(Gymnodinium catenatum GC744 CAMPEP_0117565508:0.00014,((Gymnodinium catenatum GC744 CAMPEP_0117555908:0.0,Gymnodinium catenatum GC744 CAMPEP_0117564136:0.0)0.0:0.00015,(Gymnodinium catenatum GC744 CAMPEP_0117490822:0.00015,(Scrippsiella trochoidea CCMP3099 CAMPEP_0115298726:0.00416,(Scrippsiella trochoidea CCMP3099 CAMPEP_0115199720:0.00934,Scrippsiella trochoidea CCMP3099 CAMPEP_0115298464:0.00465)0.767:0.00518)1.0:0.06508)0.958:0.01406)0.885:0.00527)0.989:0.0701)1.0:0.18599,((Saccharomyces cerevisiae RM11-1a NP_011660.1:0.24634,(Debaryomyces hansenii CBS767 XP_461084.1:0.15363,((Schizosaccharomyces pombe NP_596642.1:0.1325,((Ustilago maydis XP_758425.1:0.19131,(Schizophylum commune 84820:0.06759,(Coprinopsis cinerea CC1G_04976:0.04495,Phanerochaete chrisosporium 138843:0.06806)0.878:0.04388)0.994:0.1247)0.23:0.05403,(Sporobolomyces roseus 21671:0.22291,(Melampsora larici-populina 53832:0.02698,Puccinia graminis PGTG_01304:0.00796)0.999:0.15906)0.677:0.05179)0.956:0.07021)0.95:0.06478,((Yarrowia lipolytica XP_499918.1:0.04395,Stagonospora nodorum SNOG_05965:0.03693)0.918:0.02855,(Mycosphaerella graminicola 75425:0.04667,(((Trichoderma reesei 68608:0.01836,Fusarium graminearum FGSG_02469:0.0511)0.727:0.02394,(Botrytis cinerea BC1G_11634:0.04569,(Aspergillus niger 199098:0.04805,Histoplasma capsulatum HCDG_04331:0.07264)0.898:0.04178)0.939:0.03737)0.791:0.02255,((Neurospora crassa OR74A XP_001728258.1:0.0,Neurospora crassa OR74A XP_959972.1:0.0,Neurospora crassa OR74A XP_001728257.1:0.0)0.0:0.04598,Chaetomium globosum CHGG_09717:0.01557)0.956:0.03556)0.766:0.00791)0.883:0.01544)0.747:0.00786)0.902:0.04202)0.898:0.0587)1.0:0.17479,(((((((Halorubrum lacusprofundi ATCC 49239 YP_002564412.1:0.08241,Halobacterium salinarum R1 YP_001690299.1:0.21174)0.878:0.06282,(halophilic archaeon DL31 YP_004809650.1:0.08443,(Halorhabdus utahensis DSM 12940 YP_003131612.1:0.06949,(((Haloterrigena turkmenica DSM 5511 YP_003403021.1:0.0,Halopiger xanaduensis SH-6 YP_004597358.1:0.0)0.0:0.00591,Natrialba magadii ATCC 43099 YP_003480542.1:0.02336)0.905:0.03189,((Halomicrobium mukohataei DSM 12286 YP_003175860.1:0.00631,(Haloarcula hispanica ATCC 33960 YP_004796889.1:0.00014,Haloarcula marismortui ATCC_43049 YP_136382.1:0.00486)0.879:0.01342)0.228:0.00706,(Natronomonas pharaonis DSM_2160 YP_331310.1:0.03073,Halalkalicoccus jeotgali B3 YP_003737767.1:0.02605)0.16:0.01573)0.889:0.02343)0.787:0.0278)0.756:0.04441)0.927:0.04652)0.676:0.02032,(Haloferax volcanii DS2 YP_003534726.1:0.06397,(Haloquadratum walsbyi DSM_16790 YP_657054.1:0.08071,Halogeometricum borinquense DSM 11551 ZP_03998072.1:0.04097)0.028:0.01897)0.99:0.09659)0.999:0.19727,(Methanobacterium sp. AL-21 YP_004290479.1:0.29081,(Pyrococcus sp. NA2 YP_004424502.1:0.00016,Pyrococcus yayanosii CH1 YP_004623822.1:0.01469)0.991:0.08785)0.555:0.02707)0.93:0.07906,((Cenarchaeum symbiosum A YP_875301.1:0.05769,((Candidatus Nitrosoarchaeum koreensis MY1 ZP_08667703.1:0.00639,Candidatus Nitrosoarchaeum limnia SFB1 ZP_08256484.1:0.0082)0.925:0.03017,((Evoldeep Thaum fosmid KM3_84_E02.c.01_41:0.02701,(Evoldeep Thaum fosmid KM3_191_D11.c.01_17:0.00014,((Evoldeep Thaum fosmid KM3_87_C09.c.01_60:0.00016,((Evoldeep Thaum fosmid AD1000_01_A07.c.01_73:0.0,Evoldeep Thaum fosmid KM3_71_E12.c.01_202:0.0)0.0:0.00995,Crenarchaeota fosmid ABZ08681.1:0.01494)0.928:0.01524)0.851:0.00495,((((Evoldeep Thaum fosmid AD1000_71_D06.c.01_139:0.0,Evoldeep Thaum fosmid KM3_177_D01.c.01_180:0.0)0.0:0.00015,Evoldeep Thaum fosmid KM3_17_G07.c.02_99:0.01514)0.157:0.00494,((Evoldeep Thaum fosmid KM3_64_A03.r.01_6:0.0,Evoldeep Thaum fosmid KM3_68_A05.c.01_81:0.0)0.0:0.0001,Evoldeep Thaum fosmid KM3_85_A07.c.01_43:0.00494)0.0:0.00014)0.785:0.00492,Evoldeep Thaum fosmid KM3_67_A04.c.01_20:0.00497)0.789:0.00494)0.981:0.00015)0.959:0.0335)0.947:0.04378,(Evoldeep Thaum fosmid AD1000_07_E11.c.01_196:0.007,Nitrosopumilus maritimus SCM1 YP_001582012.1:0.02282)0.937:0.03459)0.813:0.01796)0.878:0.03478)1.0:0.244,Aeropyrum pernix K1 NP_148416.2:0.39797)0.225:0.06846)0.903:0.18382,(Dechloromonas aromatica RCB YP_287393.1:2.05432,(((Methanopyrus kandleri AV19 NP_613715.1:0.67328,(((Methanotorris igneus Kol 5 YP_004484716.1:0.0,Methanotorris igneus Kol 5 YP_004484350.1:0.0)0.0:0.10185,((Methanococcus voltae A3 ZP_02193439.1:0.11121,(Methanococcus vannielii YP_001323181.1:0.05454,Methanococcus maripaludis C5 YP_001096757.1:0.02711)0.801:0.02442)0.951:0.06437,(Methanococcus aeolicus Nankai_3 YP_001324993.1:0.13816,Methanothermococcus okinawensis IH1 ZP_07330791.1:0.05797)0.928:0.04724)0.99:0.10536)0.0:0.00015,(Methanocaldococcus infernus ME YP_003616895.1:0.19724,((Methanocaldococcus jannaschii DSM 2661 NP_247583.1:0.01304,Methanocaldococcus vulcanius M7 YP_003247920.1:0.03482)0.879:0.01744,(Methanocaldococcus fervens AG86 YP_003128692.1:0.05192,Methanocaldococcus sp. FS406-22 YP_003458988.1:0.01393)0.138:0.01157)0.895:0.03884)0.479:0.06861)0.995:0.25112)0.893:0.08503,((Hyperthermus butylicus DSM_5456 YP_001012470.1:0.3258,(Staphylothermus marinus F1 YP_001040073.1:0.04188,Staphylothermus hellenicus DSM 12710 ZP_06394999.1:0.06053)0.999:0.37857)0.999:0.32783,(((Caldivirga maquilingensis IC_167 YP_001541235.1:0.10915,(Vulcanisaeta distributa DSM14429 YP_003902791.1:0.04045,Vulcanisaeta moutnovskia 768-28 YP_004244436.1:0.08829)0.576:0.01809)1.0:0.24913,(Thermoproteus uzoniensis 768-20 YP_004336895.1:0.0418,(Pyrobaculum arsenaticum DSM 13514 YP_001153706.1:0.06034,(Pyrobaculum calidifontis JCM 11548 YP_001056439.1:0.01236,((Thermoproteus neutrophilus V24Sta YP_001794429.1:0.04137,Pyrobaculum islandicum DSM 4184 YP_931488.1:0.0143)0.996:0.07746,(Pyrobaculum aerophilum IM2 NP_558432.1:0.00014,Pyrobaculum sp. 1860 AET32377.1:0.02017)0.897:0.03343)0.661:0.03334)0.902:0.02935)0.829:0.02292)0.996:0.1675)0.91:0.06139,((Pyrolobus fumarii 1A YP_004780490.1:0.36688,Ignicoccus hospitalis KIN4_I YP_001435149.1:0.3987)0.962:0.12797,(Ferroglobus placidus DSM 10642 YP_003435074.1:0.20634,(((Ignisphaera aggregans DSM17230 YP_003859023.1:0.23897,(Desulfurococcus kamchatkensis YP_002428406.1:0.22025,Korarchaeum cryptofilum OPF8 YP_001737225.1:0.19225)0.953:0.1042)0.804:0.04216,Archaeoglobus fulgidus DSM_4304 NP_069536.1:0.2176)0.366:0.03297,(((Sulfolobus islandicus L.S.2.15 YP_002832439.1:0.00453,Sulfolobus solfataricus P2 NP_341971.1:0.01014)0.989:0.07234,(Sulfolobus acidocaldarius DSM_639 YP_255514.1:0.07531,(Metallosphaera sedula DSM_5348 YP_001192283.1:0.04334,Metallosphaera cuprina Ar-4 YP_004408680.1:0.05658)0.99:0.08722)0.16:0.02241)0.06:0.00873,(Sulfolobus tokodaii str. 7 NP_376231.1:0.04044,Acidianus hospitalis W1 YP_004457877.1:0.09395)0.622:0.02741)1.0:0.24474)0.789:0.02797)0.919:0.05895)0.72:0.04733)0.897:0.11361)0.803:0.04245)0.938:0.09648,((((Thermotoga lettingae TMO YP_001471368.1:0.21228,(Thermosipho melanesiensis BI429 YP_001306819.1:0.25498,Fervidobacterium nodosum Rt17_B1 YP_001410923.1:0.26596)0.874:0.10925)0.997:0.27966,(Methanocorpusculum labreanum Z YP_001029720.1:0.39248,Parabacteroides distasonis ATCC_8503 YP_001302986.1:0.22618)0.94:0.15284)0.978:0.16278,((Desulfococcus oleovorans Hxd3 YP_001530307.1:0.35431,((Methanoplanus petrolearius DSM11571 YP_003893334.1:0.13995,(Methanoculleus marisnigri JR1 YP_001048156.1:0.13575,Methanospirillum hungatei JF_1 YP_503365.1:0.1922)0.811:0.09468)1.0:0.21131,((Methanosaeta thermophila PT YP_843544.1:0.08863,(Methanosaeta concilii GP6 YP_004385329.1:0.1797,Methanosaeta harundinacea 6Ac AET65728.1:0.13832)0.447:0.03135)0.998:0.16679,((Methanosalsum zhilinae DSM 4017 YP_004616435.1:0.07819,(Methanohalophilus mahii DSM 5219 YP_003541475.1:0.13708,Methanococcoides burtonii DSM_6242 YP_566733.1:0.14716)0.882:0.03341)0.516:0.02686,((Methanosarcina barkeri str. Fusaro YP_305611.1:0.03923,(Methanosarcina mazei Go1 NP_632246.1:0.0105,Methanosarcina acetivorans C2A NP_617750.1:0.01479)0.17:0.0302)1.0:0.16209,Methanohalobium evestigatum Z-7303 YP_003725914.1:0.20311)0.91:0.04646)0.098:0.01935)0.977:0.109)0.975:0.10859)0.36:0.02858,(((Aciduliprofundum boonei T469 YP_002577700.1:0.00473,Aciduliprofundum boonei T469 YP_002577749.1:0.005)1.0:0.30551,((Pyrococcus abyssi GE5 NP_126474.1:0.01672,(Pyrococcus sp. NA2 YP_004424859.1:0.02297,(Pyrococcus furiosus DSM 3638 NP_579259.1:0.0463,(Pyrococcus yayanosii CH1 YP_004623584.1:0.06291,(Thermococcus gammatolerans EJ3 YP_002959636.1:0.07269,Thermococcus kodakarensis KOD1 YP_182847.1:0.10414)0.968:0.06195)0.858:0.04886)0.834:0.02845)0.813:0.01563)0.77:0.02437,Pyrococcus horikoshii OT3 NP_143239.1:0.02224)1.0:0.28548)0.849:0.05412,(Methanothermus fervidus YP_004003740.1:0.24621,(Methanobacterium sp. AL-21 YP_004289760.1:0.19008,(Methanothermobacter thermautotrophicus NP_276732.1:0.0081,Methanothermobacter marburgensis str. Marburg YP_003849128.1:0.01714)0.987:0.14029)0.942:0.09101)0.933:0.06576)0.602:0.02845)0.852:0.04753)0.918:0.07842,(Archaeoglobus veneficus SNP6 YP_004342124.1:0.2731,Archaeoglobus profundus DSM 5631 YP_003401144.1:0.37874)0.02:0.06019)0.916:0.09759)0.706:0.1466)0.875:0.15955)1.0:0.63569,((((Cyanophora paradoxa EST EC656659:0.00014,(Cyanophora paradoxa EST ES230634:0.00014,(Cyanophora paradoxa EST EC653676:0.05091,((((Cyanophora paradoxa EST EC664583:0.00549,Cyanophora paradoxa EST EC665793:0.00634)0.333:0.00015,Cyanophora paradoxa EST EC663757:0.00563)0.0:0.00014,(Cyanophora paradoxa EST EC664613:0.0,Cyanophora paradoxa EST EC664584:0.0)0.0:0.00014)0.0:0.00014,(Cyanophora paradoxa EST EC666077:0.00014,((Cyanophora paradoxa EST EC663983:0.00014,Cyanophora paradoxa EST EC663250:0.00014)0.991:0.00013,((Cyanophora paradoxa EST EC665774:0.0,Cyanophora paradoxa EST EC665078:0.0,Cyanophora paradoxa EST EC665121:0.0)0.0:0.00014,Cyanophora paradoxa EST EC664995:0.00652)0.0:0.00011)0.965:0.00012)0.931:0.00014)0.942:0.02242)0.499:0.00016)0.492:0.00016)0.95:0.00016,(((Cyanophora paradoxa EST ES230891:0.00014,Cyanophora paradoxa EST EG945392:0.01429)0.865:0.01235,((Cyanophora paradoxa EST ES229343:0.07957,(Cyanophora paradoxa Contig38274_8148_1121-1328.0.-:0.00014,((Cyanophora paradoxa EST ES236700:0.0,Cyanophora paradoxa EST ES229657:0.0,Cyanophora paradoxa EST EG947173:0.0,Cyanophora paradoxa EST EG944096:0.0)0.0:0.00014,(Cyanophora paradoxa EST ES236740:0.00014,Cyanophora paradoxa EST ES237162:0.02033)0.0:0.00015)0.0:0.00014)0.279:0.00014)0.048:0.00867,Cyanophora paradoxa EST EG947460:0.00014)0.0:0.00015)0.184:0.00011,(Cyanophora paradoxa EST ES232850:0.00014,(Cyanophora paradoxa EST EG945604:0.00014,((Cyanophora paradoxa EST ES229289:0.0,Cyanophora paradoxa EST ES231094:0.0)0.0:0.00014,(Cyanophora paradoxa EST ES235307:0.00014,Cyanophora paradoxa EST EG943716:0.00014)0.023:0.00015)0.0:0.00016)0.0:0.00015)0.0:0.00014)0.801:0.00676)0.943:0.04721,Gloeochaete wittrockiana 1KP 2051123_1:0.10778)0.954:0.0512,(Spizellomyces punctatus SPPG_04258:0.13182,(Allomyces macrogynus AMAG_00229:0.01168,Allomyces macrogynus AMAG_10789:0.01222)1.0:0.2412)0.744:0.0413)0.74:0.06157)0.807:0.08859)0.298:0.0255)0.489:0.02508,(Lotharella globosa CAMPEP_0114077658:0.14904,((Chlorella sp. NC64A 22703:0.07213,Chlorella vulgaris C-169 18525:0.07875)0.803:0.03454,(Eutreptiella gymnastica CAMPEP_0113753724:0.22598,(Guillardia theta 93981:0.0763,((Volvox carteri 74899:0.0,Volvox carteri 74900:0.0)0.0:0.01851,Chlamydomonas reinhardtii 185190:0.0374)0.995:0.1069)0.838:0.05384)0.826:0.04996)0.771:0.04065)0.847:0.03771)0.572:0.02183)0.416:0.01855)0.989:0.07545)0.686:0.02803)0:0;
((Oenococcus oeni PSU_1 YP_810005.1:0.20697,(Gloeobacter violaceus PCC7421 NP_924060.1:0.10557,(Cytophaga hutchinsonii ATCC_33406 YP_678271.1:0.15425,Opitutus terrae PB90-1 YP_001820226.1:0.17801)0.264:0.03852)0.972:0.17069)0.902:0.1119,(((Herpetosiphon aurantiacus ATCC_23779 YP_001545330.1:0.64638,(Candidatus Nitrosoarchaeum koreensis MY1 ZP_08667659.1:0.01807,(Candidatus Nitrosoarchaeum limnia SFB1 ZP_08256446.1:0.05032,(Evoldeep Thaum fosmid KM3_56_F06.c.01_115:0.04971,Nitrosopumilus maritimus SCM1 YP_001581968.1:0.00015)0.864:0.02474)0.727:0.01994)0.962:0.27985)0.089:0.06386,((Rhodococcus sp. RHA1 YP_705652.1:0.18191,Melampsora larici-populina 41456:0.72041)0.922:0.18807,(Haloterrigena turkmenica DSM 5511 YP_003405314.1:0.16834,Haloterrigena turkmenica DSM 5511 YP_003403892.1:0.33518)0.435:0.03302)0.866:0.1058)0.407:0.04681,(((Methylobacterium extorquens PA1 YP_001638798.1:0.22262,Erythrobacter litoralis HTCC2594 YP_458698.1:0.13655)0.954:0.12844,(((Cryptococcus neoformans JEC21 XP_569729.1:0.49044,Thermobifida fusca YX YP_289897.1:0.4583)0.818:0.11785,((((((Ochrobactrum anthropi ATCC_49188 YP_001369685.1:0.18527,(Flavobacterium johnsoniae UW101 YP_001196177.1:0.25454,Flavobacterium johnsoniae UW101 YP_001196336.1:0.27787)0.85:0.14046)0.767:0.03855,(Rhodococcus sp. RHA1 YP_708269.1:0.29083,(Nostoc punctiforme YP_001865571.1:0.18493,(Methylocella silvestris BL2 YP_002363633.1:0.00016,Solibacter usitatus Ellin6076 YP_825723.1:0.0503)0.787:0.0773)0.807:0.07216)0.793:0.04134)0.448:0.01961,(Chromohalobacter salexigens DSM 3043 YP_574419.1:0.13573,(Methylocella silvestris BL2 YP_002363634.1:0.06017,Solibacter usitatus Ellin6076 YP_825725.1:0.04045)0.946:0.13427)0.954:0.11713)0.551:0.01913,Yarrowia lipolytica XP_504870.1:0.52314)0.186:0.01872,Rhizobium etli CFN_42 YP_469284.1:0.32741)0.609:0.06518,Parachlamydia acanthamoebae ZP_06299672.1:0.20705)0.853:0.07026)0.815:0.0683,(((Agrobacterium tumefaciens C58 NP_355785.1:0.2411,(Mesorhizobium sp. BNC1 YP_676302.1:0.49466,Haliangium ochraceum DSM 14365 YP_003269578.1:0.10439)0.535:0.06903)0.903:0.13659,((((Azorhizobium caulinodans ORS_571 YP_001524231.1:0.17219,(Pectobacterium atrosepticum SCRI1043 YP_049314.1:0.18276,(Acinetobacter baumannii AB0057 YP_002319012.1:0.06697,Ralstonia eutropha H16 YP_728272.1:0.0978)0.979:0.12665)0.63:0.03853)0.893:0.0748,((Rhizobium etli CFN_42 YP_470842.1:0.05365,Ochrobactrum anthropi ATCC_49188 YP_001371983.1:0.06375)0.947:0.06497,(Methylocella silvestris BL2 YP_002364020.1:0.02938,(Gluconacetobacter diazotrophicus PAl_5 YP_001602914.1:0.01145,Gluconacetobacter diazotrophicus PAl_5 YP_002275291.1:0.00014)0.901:0.04348)0.765:0.02786)0.732:0.02861)0.719:0.0248,(Nitrosospira multiformis ATCC_25196 YP_412073.1:0.17358,Salinispora arenicola CNS_205 YP_001535217.1:0.23309)0.722:0.01929)0.802:0.04384,(Ferroplasma acidarmanus fer1 ZP_05570274.1:0.46083,(Klebsiella pneumoniae MGH_78578 YP_001335012.1:0.2337,(Sorangium cellulosum YP_001619464.1:0.06899,(Myxococcus xanthus DK_1622 YP_633360.1:0.00241,Bordetella bronchiseptica RB50 NP_887746.1:0.11737)0.792:0.07069)0.84:0.08059)0.926:0.1596)0.921:0.14486)0.851:0.05116)0.768:0.03864,(Mannheimia succiniciproducens MBEL55E YP_088613.1:0.16342,(Frankia alni ACN14a YP_715628.1:0.27099,Mannheimia succiniciproducens MBEL55E YP_089337.1:0.26686)0.171:0.06874)0.921:0.1226)0.86:0.0856)0.652:0.02531)0.417:0.01893,((Thermotoga lettingae TMO YP_001469687.1:0.19097,Caenorhabditis elegans NP_503751.1:0.3995)0.784:0.14349,(Pyrobaculum aerophilum IM2 NP_560287.1:0.21769,Geobacillus kaustophilus HTA426 YP_147465.1:0.32387)0.385:0.05285)0.466:0.0681)0.75:0.03715)0.824:0.06286,((((Myxococcus xanthus DK_1622 YP_635023.1:0.33334,Vulcanisaeta moutnovskia 768-28 YP_004244048.1:0.23551)0.084:0.06541,((Evoldeep Eury fosmid KM3_31_A02.c.01_110:0.10583,Solibacter usitatus Ellin6076 YP_825790.1:0.16293)0.977:0.16306,((Haloterrigena turkmenica DSM 5511 YP_003406112.1:0.00723,Halomicrobium mukohataei DSM 12286 YP_003175968.1:0.131)0.999:0.32147,(Carboxydothermus hydrogenoformans Z_2901 YP_360031.1:0.08751,(Ignisphaera aggregans DSM17230 YP_003859775.1:0.11267,(Sulfolobus acidocaldarius DSM_639 YP_256391.1:0.03875,Sulfolobus solfataricus P2 NP_344317.1:0.10705)0.794:0.05479)0.963:0.14979)0.947:0.1433)0.079:0.05223)0.727:0.04261)0.818:0.05841,(((Haloterrigena turkmenica DSM 5511 YP_003405930.1:0.15085,(Halorhabdus utahensis DSM 12940 YP_003129784.1:0.14074,Halalkalicoccus jeotgali B3 YP_003735660.1:0.1313)0.848:0.06798)0.954:0.12559,Bacillus amyloliquefaciens FZB42 YP_001419939.1:0.24539)0.752:0.02411,(((Natranaerobius thermophilus JWNM-WN-LF YP_001918881.1:0.28017,(Chloroflexus aurantiacus J_10_fl YP_001636209.1:0.10037,Roseiflexus castenholzii DSM_13941 YP_001433009.1:0.02628)0.998:0.43263)0.862:0.14968,Oenococcus oeni PSU_1 YP_811106.1:0.16048)0.278:0.07304,Rhodococcus sp. RHA1 YP_706915.1:0.31407)0.871:0.10094)0.576:0.0207)0.92:0.07728,(((Evoldeep Eury fosmid KM3_66_H05.c.01_314:0.3918,((Rhodococcus sp. RHA1 YP_700364.1:0.19017,((Rhodococcus sp. RHA1 YP_707650.1:0.13745,Rhodococcus sp. RHA1 YP_702308.1:0.02349)0.857:0.04033,(Rhodococcus sp. RHA1 YP_702700.1:0.09556,(Frankia alni ACN14a YP_711034.1:0.04425,Frankia alni ACN14a YP_712857.1:0.04628)0.874:0.05213)0.671:0.03403)0.866:0.08129)0.151:0.07464,(Alcanivorax borkumensis SK2 YP_694254.1:0.38475,(Natranaerobius thermophilus JWNM-WN-LF YP_001916903.1:0.19053,(Chromohalobacter salexigens DSM 3043 YP_573184.1:0.18345,Ochrobactrum anthropi ATCC_49188 YP_001372291.1:0.24649)0.943:0.18882)0.894:0.17882)0.742:0.05282)0.203:0.05834)0.008:0.03557,((((((Thioalkalivibrio sp. HL-EbGR7 YP_002514022.1:0.32715,Burkholderia sp. 383 YP_372980.1:0.3458)0.744:0.05921,((Sinorhizobium medicae WSM419 YP_001313934.1:0.0893,Oceanobacillus iheyensis HTE831 NP_691955.1:0.43005)0.725:0.03378,(Haloferax volcanii DS2 YP_003536926.1:0.15857,((Phytophthora capsici 25965:0.00014,Stenotrophomonas maltophilia K279a YP_001972662.1:0.01248)1.0:0.20382,(Mesorhizobium sp. BNC1 YP_674781.1:0.14319,((Proteus mirabilis HI4320 YP_002151547.1:0.27306,Chloroflexus aurantiacus J_10_fl YP_001636047.1:0.10404)0.945:0.14898,Sinorhizobium medicae WSM419 YP_001326959.1:0.13571)0.462:0.03371)0.761:0.00015)0.728:0.06243)0.979:0.15555)0.815:0.03992)0.276:0.03641,(((Haloterrigena turkmenica DSM 5511 YP_003405345.1:0.12128,(Natrialba magadii ATCC 43099 YP_003481188.1:0.06224,Halopiger xanaduensis SH-6 YP_004596430.1:0.03399)0.893:0.07079)0.954:0.1621,(Staphylococcus aureus MRSA252 YP_041910.1:0.16881,(Bacillus amyloliquefaciens FZB42 YP_001423244.1:0.09387,Exiguobacterium sibiricum 255-15 YP_001815446.1:0.01416)0.932:0.15139)0.94:0.18362)0.022:0.08607,(halophilic archaeon DL31 YP_004808209.1:0.29295,Parvibaculum lavamentivorans DS1 YP_001411828.1:0.27266)0.789:0.06365)0.437:0.04429)0.919:0.09912,(((Paracoccus denitrificans PD1222 YP_918844.1:0.36785,(Haliangium ochraceum DSM 14365 YP_003269269.1:0.12442,(Ochrobactrum anthropi ATCC_49188 YP_001372549.1:0.07617,Rubrobacter xylanophilus DSM_9941 YP_645017.1:0.11828)0.815:0.03321)0.63:0.03686)0.927:0.15435,((Silicibacter pomeroyi DSS_3 YP_166678.1:0.13532,Ruegeria sp. TM1040 YP_614179.1:0.11467)0.989:0.20937,((Paracoccus denitrificans PD1222 YP_917336.1:0.22699,(Verminephrobacter eiseniae EF01_2 YP_999417.1:0.09472,(Bordetella bronchiseptica RB50 NP_888058.1:0.29705,Ralstonia eutropha H16 YP_724553.1:0.18976)0.44:0.05049)0.88:0.08801)0.563:0.03169,Roseobacter denitrificans OCh_114 YP_684285.1:0.17853)0.75:0.02574)0.966:0.19857)0.809:0.06332,((Kineococcus radiotolerans SRS30216 YP_001362240.1:0.31001,(Cryptococcus neoformans JEC21 XP_570351.1:0.27597,(((((Pseudoalteromonas atlantica T6c YP_660492.1:0.04608,Oenococcus oeni PSU_1 YP_809735.1:0.25592)0.916:0.09385,(Geobacillus kaustophilus HTA426 YP_146566.1:0.07915,(Gloeobacter violaceus PCC7421 NP_923366.1:0.0254,(Pseudomonas aeruginosa PAO1 NP_250832.1:0.12464,(Spizellomyces punctatus SPPG_06800:0.0903,(Mimulus guttatus mgf020527m:0.11134,(Populus trichocarpa 419590:0.12723,Populus trichocarpa 729630:0.10488)0.691:0.01412)0.807:0.0604)0.724:0.02791)0.769:0.0741)0.738:0.06939)0.768:0.05141)0.252:0.03195,Cytophaga hutchinsonii ATCC_33406 YP_678895.1:0.1005)0.787:0.05943,Xanthomonas campestris ATCC_33913 NP_639041.1:0.22135)0.774:0.04421,Saccharopolyspora erythraea NRRL_2338 YP_001106345.1:0.19634)0.438:0.05603)0.962:0.21682)0.907:0.13359,(Rhodococcus sp. RHA1 YP_701852.1:0.27611,Evoldeep Eury fosmid AD1000_46_D09.c.01_338:0.34045)0.917:0.1688)0.649:0.01493)0.831:0.04449)0.868:0.05193,((Methanoculleus marisnigri JR1 YP_001046840.1:0.13678,Methanosphaera stadtmanae DSM_3091 YP_447109.1:0.21784)0.964:0.16014,(Silicibacter pomeroyi DSS_3 YP_167200.1:0.48458,(Burkholderia sp. 383 YP_366855.1:0.0945,Rhizobium etli CFN_42 YP_469911.1:0.16402)0.888:0.12754)0.887:0.10103)0.822:0.05374)0.652:0.00729,((((Sulfurihydrogenibium sp. YO3AOP1 YP_001931823.1:0.20449,Caldicellulosiruptor saccharolyticus DSM_8903 YP_001180388.1:0.07881)0.854:0.07479,(Geobacter metallireducens GS_15 YP_384558.1:0.05895,Natrialba magadii ATCC 43099 YP_003480410.1:0.36233)0.707:0.02898)0.956:0.09791,((((((Lotharella globosa CAMPEP_0114083016:0.40606,Halorhodospira halophila SL1 YP_001001606.1:0.32731)0.993:0.47475,(Streptomyces avermitilis MA_4680 NP_825429.1:0.12498,Rhodococcus sp. RHA1 YP_703682.1:0.16988)0.589:0.01407)0.953:0.27644,(Methanospirillum hungatei JF_1 YP_503790.1:0.23728,Methanospirillum hungatei JF_1 YP_503791.1:0.06912)0.998:0.47199)0.009:0.00018,((((((Idiomarina loihiensis L2TR YP_155081.1:0.16695,Phenylobacterium zucineum HLK1 YP_002129805.1:0.23994)0.869:0.07477,(Dictyostelium purpureum QSDP1 93085:0.19428,((Nodularia spumigena CCY9414 ZP_01631041.1:0.12024,(Brachyspira hyodysenteriae WA1 YP_002721650.1:0.38951,(Bolidomonas pacifica CCMP1866 CAMPEP_0118657734:0.26253,(Eutreptiella gymnastica CAMPEP_0113742446:0.26734,(Desulfovibrio vulgaris Hildenborough YP_011002.1:0.0,Desulfovibrio vulgaris DP4 YP_966819.1:0.0)0.0:0.13388)0.658:0.07393)0.649:0.15832)0.878:0.10026)0.749:0.03152,((Trichodesmium erythraeum YP_720167.1:0.0506,(Cyanobacterium Yellowstone B CYB_0857:0.0169,Cyanobacterium Yellowstone A CYA_2353:0.02064)0.976:0.0989)0.758:0.03792,(Legionella pneumophila Corby YP_001249705.1:0.17092,(Mucor circinelloides 87506:0.24478,Melampsora larici-populina 45347:0.34424)0.793:0.08303)0.815:0.04305)0.567:0.03355)0.939:0.10226)0.855:0.06947)0.897:0.09917,Staphylococcus aureus MRSA252 YP_041917.1:0.27137)0.8:0.07333,(Cyanothece sp. CCY0110 ZP_01727446.1:0.05047,Crocosphaera watsonii WH8501 ZP_00515569.1:0.00014)0.977:0.17374)0.334:0.07425,Anoxybacillus flavithermus WK1 YP_002315345.1:0.37289)0.801:0.1057,(Evoldeep Eury fosmid KM3_27_G04.c.01_49:0.52139,((Eutreptiella gymnastica CAMPEP_0113766840:0.84791,(Roseiflexus castenholzii DSM_13941 YP_001433961.1:0.09708,Haloarcula marismortui ATCC_43049 YP_137154.1:0.65393)0.501:0.17611)0.805:0.12399,((((Phaeodactylum tricornutum XP_002179284.1:0.68672,Cyanothece sp. CCY0110 ZP_01731600.1:0.35568)0.824:0.14496,(Thermococcus kodakarensis KOD1 YP_183925.1:0.59561,Gramella forsetii KT0803 YP_860862.1:0.34931)0.297:0.06661)0.481:0.08568,((Acidobacteria bacterium Ellin345 YP_591281.1:0.21114,(Herpetosiphon aurantiacus ATCC_23779 YP_001546742.1:0.41103,Chloroherpeton thalassium ATCC 35110 YP_001995442.1:0.29923)0.892:0.33017)0.537:0.24306,(((((Trichodesmium erythraeum YP_722298.1:0.43348,(Nitrosopumilus maritimus SCM1 YP_001582377.1:0.00014,((((Evoldeep Thaum fosmid KM3_11_F08.f.02_31:0.05648,(Evoldeep Thaum fosmid SAT1000_06_F08.c.01_271:0.01372,(Evoldeep Thaum fosmid AD1000_66_F10.c.01_174:0.00014,((Evoldeep Thaum fosmid KM3_87_F05.c.01_48:0.00014,((Evoldeep Thaum fosmid KM3_15_E05.r.01_15:0.00033,Crenarchaeota fosmid ABZ07972.1:0.02629)0.0:0.01182,(Evoldeep Thaum fosmid AD1000_16_B05.c.01_242:0.0,Evoldeep Thaum fosmid KM3_40_A11.f.01_45:0.0,Evoldeep Thaum fosmid KM3_16_E08.c.02_25:0.0)0.0:0.00014)0.837:0.00068)0.886:0.01415,((Crenarchaeota fosmid ABZ10303.1:0.00014,Crenarchaeota fosmid ACF10007.1:0.00015)0.938:0.02539,Evoldeep Thaum fosmid KM3_82_D05.c.01_140:0.00014)0.77:0.00014)0.902:0.01395)0.724:0.00015)0.967:0.10304)0.74:0.05036,Cenarchaeum symbiosum A YP_876125.1:0.17619)0.773:0.03468,Crenarchaeota fosmid AAK96105.1:0.04984)0.586:0.03902,(Candidatus Nitrosoarchaeum koreensis MY1 ZP_08668233.1:0.013,Candidatus Nitrosoarchaeum limnia SFB1 ZP_08256959.1:0.00014)0.929:0.08081)0.692:0.05823)0.994:0.35726)0.805:0.10637,(Trichoplax adhaerens Grell-BS-1999 37770:0.71226,(Lotharella globosa CAMPEP_0114088448:0.0,Lotharella globosa CAMPEP_0114082096:0.0)0.0:0.53174)0.723:0.20999)0.002:0.03161,Evoldeep Thaum fosmid SAT1000_06_F08.c.01_263:5.96774)0.003:0.10984,(Lyngbya sp PCC8106 ZP_01622312.1:0.42329,(Roseobacter denitrificans OCh_114 YP_680699.1:0.05193,(Ruegeria sp. TM1040 YP_614631.1:0.21082,Silicibacter pomeroyi DSS_3 YP_168636.1:0.05686)0.449:0.034)0.991:0.38671)0.689:0.16142)0.031:0.02879,((Idiomarina loihiensis L2TR YP_155429.1:0.67174,(Wolbachia endosymbiont TRS YP_198305.1:0.55168,(Oligotropha carboxidovorans OM5 YP_002289362.1:0.1417,Beijerinckia indica subsp. indica ATCC 9039 YP_001833414.1:0.21313)0.809:0.12775)0.073:0.1245)0.857:0.15254,(Rubrobacter xylanophilus DSM_9941 YP_645523.1:0.31442,Haloquadratum walsbyi DSM_16790 YP_658114.1:0.5192)0.756:0.05219)0.889:0.09748)0.275:0.06284)0.81:0.08491)0.803:0.07668,(Acaryochloris marina MBIC11017 YP_001517982.1:0.41968,(Nematostella vectensis 130181:0.39212,Herpetosiphon aurantiacus ATCC_23779 YP_001543150.1:0.91514)0.413:0.07678)0.759:0.09553)0.71:0.0431)0.095:0.00589)0.635:0.04093)0.915:0.11997)0.931:0.09524,(Rhodococcus sp. RHA1 YP_707710.1:0.31236,Idiomarina loihiensis L2TR YP_155181.1:0.28808)0.86:0.09526)0.758:0.02378,(Sphingomonas wittichii RW1 YP_001260888.1:0.38656,Paracoccus denitrificans PD1222 YP_917307.1:0.2151)0.837:0.09768)0.791:0.02099)0.19:0.00015,(((Naegleria gruberi 70478:0.32033,Mycobacterium abscessus YP_001705061.1:0.30815)0.802:0.11789,Synechococcus sp_CC9311 YP_731121.1:0.39276)0.857:0.12089,((Evoldeep Eury fosmid KM3_27_A05.c.01_290:0.0,Evoldeep Eury fosmid AD1000_20_B07.c.01_168:0.0)0.0:0.23734,(Rhodococcus sp. RHA1 YP_700791.1:0.13053,(((Bordetella bronchiseptica RB50 NP_889504.1:0.03874,((Methylobacterium extorquens PA1 YP_001641816.1:0.07549,((Polaromonas sp. JS666 YP_550390.1:0.06307,Solibacter usitatus Ellin6076 YP_826724.1:0.02505)0.72:0.0144,(Phenylobacterium zucineum HLK1 YP_002129974.1:0.06301,(Azorhizobium caulinodans ORS_571 YP_001527089.1:0.04332,Xanthobacter autotrophicus Py2 YP_001416940.1:0.03458)0.846:0.02725)0.786:0.02003)0.767:0.01264)0.857:0.02691,((((Diaphorobacter sp. TPSY YP_002552708.1:0.04086,Rhodoferax ferrireducens T118 YP_523233.1:0.01032)0.987:0.08783,(Acidiphilium cryptum JF_5 YP_001235511.1:0.10544,(Bradyrhizobium sp. BTAi1 YP_001241168.1:0.11285,((Oligotropha carboxidovorans OM5 YP_002288502.1:0.05493,Gymnodinium catenatum GC744 CAMPEP_0117514576:0.13052)0.897:0.06465,Rhodopseudomonas palustris BisA53 YP_781213.1:0.02856)0.462:0.02609)0.865:0.04215)0.953:0.08476)0.804:0.00014,((Ustilago maydis XP_756403.1:0.35588,(((Ruegeria sp. TM1040 YP_611336.1:0.06781,Dinoroseobacter shibae DFL_12 YP_001534183.1:0.13731)0.932:0.0992,Silicibacter pomeroyi DSS_3 YP_167626.1:0.14636)0.697:0.06017,Evoldeep Thaum fosmid KM3_34_B07.c.01_88:0.02871)0.763:0.03215)0.764:0.03361,Polynucleobacter sp. QLW_P1DMWA_1 YP_001156332.1:0.0913)0.812:0.02534)0.387:0.01348,Methylocella silvestris BL2 YP_002364128.1:0.1169)0.748:0.01575)0.846:0.02803)0.165:0.01518,(Streptomyces avermitilis MA_4680 NP_827091.1:0.10955,Phaeodactylum tricornutum XP_002180229.1:0.2039)0.705:0.03591)0.764:0.02192,Beijerinckia indica subsp. indica ATCC 9039 YP_001832015.1:0.18649)0.491:0.05991)0.95:0.18551)0.938:0.16097)0.906:0.11511)0.88:0.04613)0.478:0.02762)0.592:0.01266,(Halomicrobium mukohataei DSM 12286 YP_003177345.1:0.16996,(Flavobacterium johnsoniae UW101 YP_001194345.1:0.27968,(Bigelowiella natans 47937:0.30895,Phanerochaete chrisosporium 138823:0.44319)0.253:0.08867)0.557:0.04341)0.936:0.09717)0.02:0.00015)0.649:0.01584)0:0;
(Pyrolobus fumarii 1A YP_004781714.1:0.1749,Thermofilum pendens Hrk_5 YP_920026.1:0.4148,(((Acidilobus saccharovorans 345-15 YP_003815473.1:0.47429,Hyperthermus butylicus DSM_5456 YP_001012268.1:0.07429)0.747:0.06821,((Aeropyrum pernix K1 NP_148074.2:0.19926,(((Metallosphaera sedula DSM_5348 YP_001192279.1:0.02147,Metallosphaera cuprina Ar-4 YP_004408683.1:0.0923)0.868:0.09959,(((Sulfolobus islandicus L.S.2.15 YP_002832435.1:0.02721,Sulfolobus solfataricus P2 NP_341974.1:0.02607)0.931:0.13888,(Sulfolobus tokodaii str. 7 NP_376228.1:0.16553,Sulfolobus acidocaldarius DSM_639 YP_255518.1:0.1488)0.82:0.0943)0.791:0.05337,Acidianus hospitalis W1 YP_004457874.1:0.08556)0.823:0.09857)0.917:0.13912,(Ignisphaera aggregans DSM17230 YP_003860059.1:0.4392,Ignicoccus hospitalis KIN4_I YP_001434711.1:0.39748)0.42:0.05385)0.829:0.09268)0.852:0.09196,((((((Caldiarchaeum subterraneum BAJ48575.1:0.0,Caldiarchaeum subterraneum BAJ48533.1:0.0)0.0:0.19863,Evoldeep Thaum fosmid AD1000_33_G09.c.01_172:0.15105)0.777:0.04909,(Cenarchaeum symbiosum A YP_875972.1:0.0922,((Nitrosopumilus maritimus SCM1 YP_001582373.1:0.01954,(Crenarchaeota fosmid AAK96103.1:0.01974,(Evoldeep Thaum fosmid AD1000_06_F06.c.01_305:0.02777,(Candidatus Nitrosoarchaeum koreensis MY1 ZP_08668230.1:0.01855,Candidatus Nitrosoarchaeum limnia SFB1 ZP_08256956.1:0.00014)0.854:0.00016)0.849:0.0365)0.757:0.01879)0.744:0.02512,((Evoldeep Thaum fosmid KM3_11_F08.f.02_42:0.11532,((Evoldeep Thaum fosmid KM3_87_F05.c.01_60:0.00014,(Evoldeep Thaum fosmid KM3_11_F08.f.02_41:0.15428,((Crenarchaeota fosmid ABZ07970.1:0.0,Crenarchaeota fosmid ACF10004.1:0.0)0.0:0.00015,(((Evoldeep Thaum fosmid KM3_16_E08.c.02_5:0.0,Evoldeep Thaum fosmid KM3_82_D05.c.01_150:0.0)0.0:0.01796,(Evoldeep Thaum fosmid AD1000_16_B05.c.01_254:0.0,Evoldeep Thaum fosmid KM3_40_A11.f.01_29:0.0)0.0:0.00015)0.874:0.01797,Crenarchaeota fosmid ABZ10300.1:0.00015)0.888:0.01798)0.764:0.01783)0.752:0.01855)0.816:0.04677,(Evoldeep Thaum fosmid SAT1000_06_F08.c.01_281:0.71611,Evoldeep Thaum fosmid AD1000_66_F10.c.01_185:0.00015)0.721:0.08988)0.861:0.06394)0.73:0.03631,(Evoldeep Thaum fosmid AD1000_06_F06.c.01_301:0.00016,(Evoldeep Thaum fosmid SAT1000_06_F08.c.01_283:0.00016,Evoldeep Thaum fosmid AD1000_33_G09.c.01_174:0.00014)0.753:0.5806)0.802:0.10955)0.722:0.05965)0.859:0.09108)0.918:0.17346)0.797:0.09882,(Thecamonas trahens AMSG_03805:1.17687,((((((Homo sapiens NP_076980.2:0.0,Homo sapiens NP_001070914.1:0.0)0.0:0.36304,((Neurospora crassa OR74A XP_962702.1:0.22875,Chaetomium globosum CHGG_04585:0.12146)0.993:0.49447,(Monosiga brevicollis XP_001747479.1:0.22153,Salpingoeca rosetta PTSG_05527:0.35383)0.905:0.20473)0.337:0.07491)0.804:0.08466,Daphnia pulex 191173:0.21312)0.849:0.06698,(Helobdella robusta 183980:0.38407,Melampsora larici-populina 101453:0.71585)0.269:0.00015)0.794:0.06704,((Naegleria gruberi 70083:0.58245,((Dictyostelium discoideum DDB0217120:0.0,Dictyostelium discoideum DDB0217302:0.0)0.0:0.28747,Dictyostelium purpureum QSDP1 36938:0.00015)0.797:0.22268)0.702:0.15474,((Grateloupia filicina 1KP 2055524_2:0.24962,(Calliarthron tuberculosum IDg18486t1:0.33424,Chondrus crispus GSCHC2T00002496001:0.00014)0.942:0.23619)0.899:0.21928,(Galdieria sulphuraria Gs58990.1:0.02067,Cyanidioschyzon merolae CMH233C:0.40518)0.711:0.10564)0.98:0.31747)0.737:0.05209)0.904:0.28648,(Lotharella amoebiformis CAMPEP_0118596144:0.48436,Chlorarachnion reptans CCCM449 CAMPEP_0114491496:0.41347)0.817:0.25995)0.867:0.2572)0.828:0.27418)0.155:0.08785,(Korarchaeum cryptofilum OPF8 YP_001737907.1:0.62905,(((((Aureococcus anophagefferens 15827:0.58394,Populus trichocarpa 244490:0.74849)0.887:0.31422,Bigelowiella natans 87916:0.2292)0.394:0.19484,(Daphnia pulex 304975:0.35859,(Helobdella robusta 180983:0.32184,Dictyostelium discoideum DDB0204993:0.42129)0.441:0.0975)0.852:0.22595)0.783:0.13489,Saccharomyces cerevisiae RM11-1a NP_013206.1:0.43328)0.961:0.33675,((Entamoeba histolytica 26.m00282:0.0,Entamoeba histolytica 26.m00286:0.0,Entamoeba histolytica 11.m00326:0.0)0.0:1.1174,(Staphylothermus hellenicus DSM 12710 ZP_06395653.1:0.26406,(Desulfurococcus mucosus DSM2162 YP_004176033.1:0.00015,Desulfurococcus kamchatkensis YP_002427743.1:0.16164)0.863:0.1252)0.546:0.11024)0.825:0.15723)0.704:0.12934)0.741:0.05614)0.054:0.00016,((((Archaeoglobus fulgidus DSM_4304 NP_069733.1:0.17131,(Archaeoglobus veneficus SNP6 YP_004340954.1:0.12388,Archaeoglobus profundus DSM 5631 YP_003401275.1:0.31222)0.814:0.0711)0.978:0.29206,(Methanopyrus kandleri AV19 NP_613626.1:0.58857,(Nanoarchaeum equitans Kin4_M NP_963497.1:0.38554,(Candidatus Parvarchaeum acidophilus ARMAN-5 EFD92272.1:0.03533,Candidatus Parvarchaeum acidiphilum ARMAN-4 EEZ93328.1:0.18397)0.925:0.23558)0.927:0.25321)0.756:0.08794)0.692:0.03497,((Candidatus Micrarchaeum acidiphilum ARMAN-2 EET89679.1:0.23422,Evoldeep Eury fosmid KM3_195_B08.c.01_129:0.15409)0.977:0.38028,(Candidatus Nanosalina sp. J07AB43 EGQ43367.1:0.28996,(Candidatus Nanosalinarum sp. J07AB56 EGQ40771.1:0.01696,Candidatus Nanosalinarum sp. J07AB56 EGQ40775.1:0.00016)0.747:0.09704)0.959:0.30908)0.825:0.1207)0.741:0.04428,(((Methanocaldococcus infernus ME YP_003616474.1:0.06961,((Methanocaldococcus vulcanius M7 YP_003247077.1:0.00016,(Methanocaldococcus fervens AG86 YP_003128704.1:0.0182,(Methanocaldococcus sp. FS406-22 YP_003458053.1:0.0,Methanocaldococcus jannaschii DSM 2661 NP_248428.1:0.0)0.0:0.00016)0.776:0.01812)0.905:0.06896,(Methanotorris igneus Kol 5 YP_004484330.1:0.05807,((Methanothermococcus okinawensis IH1 ZP_07330839.1:0.04598,Methanococcus aeolicus Nankai_3 YP_001325204.1:0.0658)0.897:0.07881,(Methanococcus vannielii YP_001322973.1:0.02734,(Methanococcus maripaludis C5 YP_001096982.1:0.02725,Methanococcus voltae A3 ZP_02193341.1:0.13261)0.397:0.01871)0.898:0.07766)0.882:0.07856)0.843:0.03827)0.7:0.01793)0.875:0.08745,(Methanothermus fervidus YP_004004743.1:0.18543,(Methanosphaera stadtmanae DSM_3091 YP_447693.1:0.28161,(Methanobacterium sp. AL-21 YP_004289839.1:0.12223,((Methanobrevibacter smithii ATCC_35061 YP_001272790.1:0.22754,Methanobrevibacter ruminantium M1 YP_003424237.1:0.05796)0.948:0.16666,(Methanothermobacter thermautotrophicus NP_275393.1:0.00014,Methanothermobacter marburgensis str. Marburg YP_003849608.1:0.01793)0.796:0.05097)0.494:0.05677)0.54:0.06703)0.684:0.0666)0.428:0.02629)0.863:0.07838,(((Methanospirillum hungatei JF_1 YP_503174.1:0.10425,((Methanoculleus marisnigri JR1 YP_001046556.1:0.09537,Methanoplanus petrolearius DSM11571 YP_003895750.1:0.15206)0.783:0.10654,(Candidatus Methanoregula boonei 6A8 YP_001403816.1:0.0797,(Methanocorpusculum labreanum Z YP_001030802.1:0.23456,Methanosphaerula palustris E1-9c YP_002465667.1:0.03773)0.636:0.08176)0.726:0.03955)0.213:0.04678)0.921:0.19454,((Natronomonas pharaonis DSM_2160 YP_325882.1:0.11149,((Halalkalicoccus jeotgali B3 YP_003735203.1:0.15814,(Halobacterium salinarum R1 YP_001689985.1:0.23226,(Natrialba magadii ATCC 43099 YP_003479825.1:0.02302,(Haloterrigena turkmenica DSM 5511 YP_003405150.1:0.03068,Halopiger xanaduensis SH-6 YP_004595655.1:0.05451)0.824:0.0421)0.82:0.05718)0.885:0.07969)0.894:0.13166,(Halorhabdus utahensis DSM 12940 YP_003130575.1:0.10326,((Halogeometricum borinquense DSM 11551 ZP_03998792.1:0.0223,(Halomicrobium mukohataei DSM 12286 YP_003176505.1:0.13712,Haloquadratum walsbyi DSM_16790 YP_656835.1:0.18528)0.75:0.02565)0.897:0.06994,(Haloferax volcanii DS2 YP_003536957.1:0.05189,(halophilic archaeon DL31 YP_004808848.1:0.15055,(Haloarcula marismortui ATCC_43049 YP_137403.1:0.0,Haloarcula hispanica ATCC 33960 YP_004794845.1:0.0)0.0:0.10289)0.712:0.01409)0.903:0.08204)0.454:0.04583)0.711:0.05958)0.89:0.16239)0.992:0.46838,((Methanosaeta harundinacea 6Ac AET64606.1:0.09373,(Methanosaeta concilii GP6 YP_004385084.1:0.04773,Methanosaeta thermophila PT YP_843130.1:0.09263)0.886:0.08261)0.846:0.15926,((((uncultured methanogenic archaeon RC-I YP_687286.1:0.0,Euryarchaeota fosmid CAJ37960.1:0.0,Euryarchaeota fosmid YP_687286.1:0.0)0.0:0.03542,Methanocella paludicola SANAE YP_003356463.1:0.01821)0.827:0.05435,(Methanohalobium evestigatum Z-7303 YP_003726260.1:0.1376,(Methanosalsum zhilinae DSM 4017 YP_004615559.1:0.12047,Methanohalophilus mahii DSM 5219 YP_003542558.1:0.09567)0.575:0.03252)0.909:0.0922)0.828:0.05524,(Methanococcoides burtonii DSM_6242 YP_565725.1:0.10277,(Methanosarcina mazei Go1 NP_632536.1:0.00016,(Methanosarcina barkeri str. Fusaro YP_303913.1:0.01791,Methanosarcina acetivorans C2A NP_618499.1:0.01775)0.439:0.01856)0.991:0.17109)0.381:0.03657)0.72:0.04854)0.834:0.16475)0.918:0.17767)0.862:0.19533,((((Evoldeep Thaum fosmid KM3_02_B09.r.01_100:0.0,Evoldeep Thaum fosmid KM3_01_F07.c.01_242:0.0)0.0:0.04025,(Evoldeep Thaum fosmid KM3_83_E04.c.01_125:0.0589,(Evoldeep Thaum fosmid KM3_149_F07.c.01_42:0.06393,((Evoldeep Thaum fosmid KM3_06_C02.c.01_86:0.17183,Evoldeep Thaum fosmid KM3_53_E01.c.01_194:0.14945)0.985:0.25184,(Evoldeep Thaum fosmid KM3_74_G04.f.01_46:0.16936,(Nitrosopumilus maritimus SCM1 YP_001581784.1:0.0628,(Evoldeep Thaum fosmid SAT1000_10_G06.c.01_203:0.05921,(Candidatus Nitrosoarchaeum limnia SFB1 ZP_08257824.1:0.01409,Candidatus Nitrosoarchaeum koreensis MY1 ZP_08667454.1:0.02442)0.897:0.06114)0.859:0.0546)0.372:0.04824)0.855:0.08629)0.773:0.0616)0.928:0.08642)0.733:0.02124)0.738:0.02904,((Evoldeep Thaum fosmid KM3_78_A04.c.01_313:0.00016,(Evoldeep Thaum fosmid SAT1000_47_G01.c.01_57:0.0,Evoldeep Thaum fosmid SAT1000_25_G12.c.01_163:0.0,Evoldeep Thaum fosmid SAT1000_25_G11.c.01_163:0.0)0.0:0.12004)0.844:0.04698,(Evoldeep Thaum fosmid KM3_40_C06.f.01_91:0.0,Crenarchaeota fosmid ABZ09661.1:0.0)0.0:0.02008)0.597:0.01148)0.999:0.53813,((((Thermococcus barophilus MP YP_004071120.1:0.00016,Thermococcus sibiricus MM 739 YP_002993516.1:0.12988)0.947:0.11731,(Thermococcus onnurineus NA1 YP_002307804.1:0.01854,((Thermococcus gammatolerans EJ3 YP_002960422.1:0.0,Thermococcus sp. AM4 ZP_04879659.1:0.0)0.0:0.03822,Thermococcus kodakarensis KOD1 YP_184628.1:0.00015)0.977:0.0791)0.146:0.00014)0.857:0.04104,(Pyrococcus furiosus DSM 3638 NP_577995.1:0.08105,(Pyrococcus abyssi GE5 NP_127349.1:0.01956,(Pyrococcus sp. NA2 YP_004423830.1:0.00014,Pyrococcus horikoshii OT3 NP_142282.1:0.05655)0.721:0.01912)0.749:0.01831)0.859:0.0427)0.818:0.0517,Pyrococcus yayanosii CH1 YP_004624289.1:0.1051)0.848:0.0896)0.616:0.13954)0.819:0.10852)0.877:0.11725)0.951:0.14544)0.974:0.11559)0.487:0.00673)0.192:0.00153,((Vulcanisaeta distributa DSM14429 YP_003901072.1:0.01491,Vulcanisaeta moutnovskia 768-28 YP_004245154.1:0.02121)0.963:0.17855,(Caldivirga maquilingensis IC_167 YP_001540184.1:0.14879,((Pyrobaculum islandicum DSM 4184 YP_930412.1:0.03663,(((Pyrobaculum arsenaticum DSM 13514 YP_001154022.1:0.01821,Pyrobaculum calidifontis JCM 11548 YP_001056513.1:0.00015)0.874:0.01953,(Pyrobaculum sp. 1860 AET31990.1:0.03688,Thermoproteus neutrophilus V24Sta YP_001794806.1:0.03705)0.059:0.00014)0.851:0.01841,Pyrobaculum aerophilum IM2 NP_559893.1:0.01811)0.171:0.00016)0.835:0.05854,(Thermoproteus uzoniensis 768-20 YP_004338715.1:0.00015,Thermoproteus tenax Kra 1 YP_004893297.1:0.05681)0.236:0.04383)0.979:0.27069)0.898:0.12741)0.876:0.11771)0.384:0.06392)0:0;
(Gloeochaete wittrockiana 1KP 2005824_1:0.15385,((Dictyostelium discoideum DDB0191135:0.0,Dictyostelium discoideum DDB0191134:0.0)0.0:0.02492,Dictyostelium purpureum QSDP1 52946:0.02425)1.0:0.10713,((Nematostella vectensis 247215:0.13373,(((((Sporobolomyces roseus 9732:0.05056,(Melampsora larici-populina 73378:0.03175,Puccinia graminis PGTG_14858:0.03865)0.849:0.02349)0.963:0.03089,(Cryptococcus neoformans JEC21 XP_568462.1:0.08333,(((Rhizopus oryzae RO3G_08488:0.0,Rhizopus oryzae RO3G_10090:0.0,Rhizopus oryzae RO3G_11153:0.0,Rhizopus oryzae RO3G_15047:0.0,Rhizopus oryzae RO3G_15351:0.0)0.0:0.04224,((Mucor circinelloides 95393:0.0,Mucor circinelloides 95473:0.0,Mucor circinelloides 94872:0.0)0.0:0.02271,(Phycomyces blakesleeanus 15575:0.00605,(Phycomyces blakesleeanus 35598:0.0,Phycomyces blakesleeanus 39387:0.0,Phycomyces blakesleeanus 40467:0.0,Phycomyces blakesleeanus 76404:0.0)0.0:0.01327)0.979:0.02924)0.823:0.02187)0.914:0.01859,(Coprinopsis cinerea CC1G_06744:0.02973,(Schizophylum commune 84142:0.01312,Laccaria bicolor 291503:0.02318)0.787:0.00652)0.99:0.03196)0.775:0.01243)0.814:0.0113)0.901:0.01876,(((Botrytis cinerea BC1G_09492:0.01754,Stagonospora nodorum SNOG_11663:0.01959)0.864:0.01121,(Chaetomium globosum CHGG_06544:0.03272,(Neurospora crassa OR74A XP_964868.2:0.02853,(Trichoderma reesei 46958:0.01353,Fusarium graminearum FGSG_08811:0.02798)0.953:0.01448)0.865:0.00899)0.983:0.0339)0.881:0.019,((Saccharomyces cerevisiae RM11-1a NP_009676.1:0.0,Saccharomyces cerevisiae RM11-1a NP_015405.1:0.0)0.0:0.07315,((Debaryomyces hansenii CBS767 XP_458571.1:0.0,Debaryomyces hansenii CBS767 XP_460533.1:0.0)0.0:0.03956,Yarrowia lipolytica XP_501628.1:0.05071)0.308:0.01928)0.773:0.00989)0.595:0.01714)0.3:0.01277,((Schizosaccharomyces pombe NP_594440.1:0.0,Schizosaccharomyces pombe NP_595255.1:0.0)0.0:0.00015,Schizosaccharomyces pombe NP_587757.1:0.00235)1.0:0.08034)0.993:0.04604,(((Trichoplax adhaerens Grell-BS-1999 36635:0.04881,Trichoplax adhaerens Grell-BS-1999 31868:0.09003)0.994:0.05238,(Capsaspora owczarzaki CAOG_07807:0.06004,(Daphnia pulex 300308:0.00083,Daphnia pulex 300259:0.00634)1.0:0.10502)0.867:0.02269)0.18:0.00564,(Helobdella robusta 100373:0.10969,(Homo sapiens NP_001949.1:0.04398,Homo sapiens NP_001393.1:0.02985)0.732:0.01514)0.907:0.03165)0.944:0.0278)0.83:0.02364)0.952:0.03115,(((((((Paramecium tetraurelia PTETP11500003001:0.00014,Paramecium tetraurelia PTETP11300004001:0.00247)0.995:0.06265,(Paramecium tetraurelia GSPATP00039721001:0.07486,Paramecium tetraurelia GSPATP00025791001:0.27304)0.96:0.05264)0.997:0.09233,(Tetrahymena thermophila 96.m00145:0.14906,(Entamoeba histolytica 143.m00085:0.00379,(Entamoeba histolytica 403.m00048:0.0,Entamoeba histolytica 470.m00035:0.0)0.0:0.00578)1.0:0.17351)0.953:0.0499)0.839:0.03321,(((Thalassiosira pseudonana XP_002297450.1:0.30559,(Thalassiosira pseudonana XP_002289026.1:0.26216,((Giardia lamblia XP_001704529.1:0.0,Giardia lamblia XP_001704547.1:0.0)0.0:0.33474,(((Thermofilum pendens Hrk_5 YP_920052.1:0.26779,(((Ignisphaera aggregans DSM17230 YP_003859924.1:0.30658,(Acidianus hospitalis W1 YP_004457924.1:0.08448,((Metallosphaera sedula DSM_5348 YP_001190142.1:0.01574,Metallosphaera cuprina Ar-4 YP_004408636.1:0.01819)1.0:0.07904,((Sulfolobus islandicus L.S.2.15 YP_002832667.1:0.0035,Sulfolobus solfataricus P2 NP_341769.1:0.0038)0.998:0.06903,(Sulfolobus acidocaldarius DSM_639 YP_255358.1:0.07592,Sulfolobus tokodaii str. 7 NP_376127.1:0.04511)0.988:0.04497)0.902:0.03037)0.842:0.04247)0.998:0.09588)0.674:0.03352,((Thermosphaera aggregans DSM 11486 YP_003650611.1:0.06267,(Desulfurococcus mucosus DSM2162 YP_004177135.1:0.02503,Desulfurococcus kamchatkensis YP_002429061.1:0.02129)0.998:0.05176)0.995:0.05242,((Staphylothermus hellenicus DSM 12710 ZP_06395869.1:0.01274,Staphylothermus marinus F1 YP_001040819.1:0.01924)0.998:0.06228,((Hyperthermus butylicus DSM_5456 YP_001013747.1:0.05123,(Aeropyrum pernix K1 NP_148207.1:0.09196,Acidilobus saccharovorans 345-15 YP_003816619.1:0.21697)0.995:0.06827)0.664:0.02879,(Pyrolobus fumarii 1A YP_004780353.1:0.0758,Ignicoccus hospitalis KIN4_I YP_001435734.1:0.17103)0.0:0.00972)0.997:0.0743)0.856:0.04087)0.929:0.04476)0.986:0.07452,(((Thermoproteus uzoniensis 768-20 YP_004338131.1:0.02204,Thermoproteus tenax Kra 1 YP_004891771.1:0.02079)0.998:0.07411,(Pyrobaculum islandicum DSM 4184 YP_929918.1:0.01785,((Thermoproteus neutrophilus V24Sta YP_001795095.1:0.02106,((Pyrobaculum calidifontis JCM 11548 YP_001056002.1:0.01794,Pyrobaculum arsenaticum DSM 13514 YP_001153577.1:0.01935)0.924:0.01385,Pyrobaculum sp. 1860 AET32955.1:0.03141)0.494:0.00839)0.946:0.01366,Pyrobaculum aerophilum IM2 NP_560418.1:0.02612)0.875:0.01269)0.997:0.06761)0.977:0.05173,(Caldivirga maquilingensis IC_167 YP_001541558.1:0.14607,(Vulcanisaeta distributa DSM14429 YP_003901148.1:0.0091,Vulcanisaeta moutnovskia 768-28 YP_004245257.1:0.03671)0.989:0.06069)0.31:0.02456)1.0:0.23576)0.963:0.08098)0.974:0.08736,(Korarchaeum cryptofilum OPF8 YP_001737925.1:0.37918,(((Aciduliprofundum boonei T469 YP_002577289.1:0.12254,((Thermoplasma acidophilum DSM_1728 NP_393922.1:0.01493,Thermoplasma volcanium GSS1 NP_111570.1:0.03193)0.999:0.08961,(Ferroplasma acidarmanus fer1 ZP_05570537.1:0.08657,Picrophilus torridus DSM_9790 YP_023193.1:0.0514)0.981:0.06694)0.996:0.11461)0.995:0.12415,(((Archaeoglobus veneficus SNP6 YP_004341792.1:0.03834,(Archaeoglobus fulgidus DSM_4304 NP_069770.1:0.07085,(Archaeoglobus profundus DSM 5631 YP_003401049.1:0.07376,Ferroglobus placidus DSM 10642 YP_003436824.1:0.03832)0.904:0.03482)0.964:0.04989)0.998:0.09252,((((Halogeometricum borinquense DSM 11551 ZP_03999321.1:0.04214,Haloferax volcanii DS2 YP_003536436.1:0.06163)0.953:0.03672,(((Halorubrum lacusprofundi ATCC 49239 YP_002564831.1:0.06269,(Natronomonas pharaonis DSM_2160 YP_325814.1:0.06664,(Halalkalicoccus jeotgali B3 YP_003738206.1:0.03912,(((Haloterrigena turkmenica DSM 5511 YP_003404604.1:0.01291,(Natrialba magadii ATCC 43099 YP_003481373.1:0.06327,Halopiger xanaduensis SH-6 YP_004586014.1:0.03541)0.935:0.01752)0.015:0.0032,(Halopiger xanaduensis SH-6 YP_004598308.1:0.00853,Natrialba magadii ATCC 43099 YP_003480638.1:0.04145)0.872:0.0108)0.993:0.03662,(Halomicrobium mukohataei DSM 12286 YP_003176338.1:0.03556,Haloarcula hispanica ATCC 33960 YP_004797408.1:0.05351)0.939:0.01859)0.844:0.02156)0.83:0.02162)0.847:0.00756)0.92:0.01309,(Haloquadratum walsbyi DSM_16790 YP_659070.1:0.06244,(Halogeometricum borinquense DSM 11551 ZP_03998329.1:0.03664,Haloferax volcanii DS2 YP_003534434.1:0.01644)0.955:0.02128)0.967:0.0257)0.897:0.00914,halophilic archaeon DL31 YP_004807063.1:0.05549)0.891:0.01881)1.0:0.29955,(((Methanohalobium evestigatum Z-7303 YP_003726470.1:0.15474,((Methanosarcina acetivorans C2A NP_616195.1:0.03323,(Methanosarcina barkeri str. Fusaro YP_307128.1:0.04714,Methanosarcina mazei Go1 NP_634288.1:0.01711)0.619:0.01915)1.0:0.08148,(Methanococcoides burtonii DSM_6242 YP_565843.1:0.08735,(Methanohalophilus mahii DSM 5219 YP_003541710.1:0.0695,Methanosalsum zhilinae DSM 4017 YP_004615601.1:0.07069)0.737:0.05547)0.917:0.0328)0.22:0.01624)0.993:0.07086,((Methanocella paludicola SANAE YP_003356280.1:0.0702,(uncultured methanogenic archaeon RC-I YP_684657.1:0.0,Euryarchaeota fosmid CAJ35331.1:0.0,Euryarchaeota fosmid YP_684657.1:0.0)0.0:0.05588)1.0:0.08581,((Methanosaeta harundinacea 6Ac AET63689.1:0.0,Methanosaeta harundinacea 6Ac ADQ42377.1:0.0)0.0:0.11832,(Methanosaeta thermophila PT YP_843250.1:0.08805,Methanosaeta concilii GP6 YP_004384091.1:0.14303)0.701:0.02289)0.983:0.05657)0.611:0.04155)0.421:0.03073,(Methanospirillum hungatei JF_1 YP_503042.1:0.18056,((Methanoplanus petrolearius DSM11571 YP_003893906.1:0.12646,Methanoculleus marisnigri JR1 YP_001046645.1:0.07389)0.563:0.02194,((Methanocorpusculum labreanum Z YP_001030873.1:0.25156,Candidatus Methanoregula boonei 6A8 YP_001403860.1:0.05059)0.081:0.04915,Methanosphaerula palustris E1-9c YP_002466589.1:0.06804)0.984:0.06436)0.254:0.03454)0.874:0.01872)0.9:0.05122)0.591:0.06095,(((Methanotorris igneus Kol 5 YP_004485148.1:0.03444,(Methanocaldococcus fervens AG86 YP_003128580.1:0.03569,(Methanocaldococcus vulcanius M7 YP_003247735.1:0.00968,(Methanocaldococcus infernus ME YP_003617054.1:0.03003,(Methanocaldococcus jannaschii DSM 2661 NP_247296.1:0.00014,Methanocaldococcus sp. FS406-22 YP_003458511.1:0.0073)0.696:0.00058)0.925:0.00952)0.718:0.00261)0.995:0.05442)0.529:0.04267,((Methanothermococcus okinawensis IH1 ZP_07330772.1:0.0354,Methanococcus aeolicus Nankai_3 YP_001324977.1:0.0504)0.878:0.03543,(Methanococcus voltae A3 ZP_02193117.1:0.06945,Methanococcus maripaludis C5 YP_001096739.1:0.06524)0.997:0.08079)0.923:0.0384)1.0:0.18328,(Methanothermus fervidus YP_004004205.1:0.08045,(Methanothermobacter thermautotrophicus NP_276188.1:0.00014,Methanothermobacter marburgensis str. Marburg YP_003850340.1:0.01744)0.999:0.12116)1.0:0.11836)0.51:0.02518)0.967:0.06166)0.812:0.03089,((Pyrococcus furiosus DSM 3638 NP_579104.1:0.02645,(Pyrococcus yayanosii CH1 YP_004623289.1:0.02185,(Pyrococcus horikoshii OT3 NP_143347.1:0.00548,(Pyrococcus abyssi GE5 NP_126365.1:0.0068,Pyrococcus sp. NA2 YP_004422990.1:0.01318)0.906:0.01033)0.951:0.01819)0.752:0.01318)0.978:0.02694,(Thermococcus barophilus MP YP_004070804.1:0.02581,(Thermococcus sibiricus MM 739 YP_002994961.1:0.04421,((Thermococcus sp. AM4 ZP_04878778.1:0.00323,Thermococcus gammatolerans EJ3 YP_002959420.1:0.00688)0.963:0.01708,(Thermococcus onnurineus NA1 YP_002307137.1:0.02479,Thermococcus kodakarensis KOD1 YP_182721.1:0.00964)0.462:0.01068)0.864:0.01255)0.562:0.00945)0.299:0.0128)1.0:0.21413)0.167:0.02241)0.99:0.11359,Candidatus Micrarchaeum acidiphilum ARMAN-2 EET90398.1:0.40127)0.888:0.04514)0.762:0.03828)0.923:0.04293,((Caldiarchaeum subterraneum BAJ49261.1:0.0,Caldiarchaeum subterraneum BAJ47421.1:0.0)0.0:0.34203,(Evoldeep Thaum fosmid KM3_86_F11.c.01_44:0.22253,((Nitrosopumilus maritimus SCM1 YP_001582368.1:0.03033,(Crenarchaeota fosmid AAK96098.1:0.06991,(Candidatus Nitrosoarchaeum limnia SFB1 ZP_08256951.1:0.00485,Candidatus Nitrosoarchaeum koreensis MY1 ZP_08668225.1:0.00492)0.973:0.0289)0.957:0.02784)0.825:0.01586,(Evoldeep Thaum fosmid KM3_57_B01.c.03_21:0.09204,(Cenarchaeum symbiosum A YP_875345.1:0.06299,(Evoldeep Thaum fosmid AD1000_66_F10.c.01_229:0.03246,((Crenarchaeota fosmid ABZ07965.1:0.01085,Crenarchaeota fosmid ACF10000.1:0.00716)0.985:0.02976,(Evoldeep Thaum fosmid KM3_87_F05.c.01_95:0.01425,((Crenarchaeota fosmid ACF09665.1:0.00015,(Crenarchaeota fosmid ACF09707.1:0.00292,Evoldeep Thaum fosmid KM3_82_D05.c.01_189:0.00921)0.946:0.00958)0.439:0.00239,Evoldeep Thaum fosmid AD1000_16_B05.c.01_298:0.00015)0.974:0.01903)0.629:0.0087)0.968:0.02986)0.997:0.06955)0.105:0.0186)0.69:0.01591)1.0:0.18238)1.0:0.16202)0.825:0.03799)1.0:0.31639)0.927:0.08981)0.298:0.02381)0.75:0.06842,((((Aureococcus anophagefferens 36925:0.0,Aureococcus anophagefferens 36932:0.0)0.0:0.07615,(Bolidomonas pacifica CCMP1866 CAMPEP_0118631630:0.04868,(Phaeodactylum tricornutum XP_002181593.1:0.00237,Phaeodactylum tricornutum XP_002186303.1:0.00016)0.998:0.08429)0.984:0.04787)0.436:0.00973,((Ectocarpus siliculosus Esi0387_0021:0.0,Ectocarpus siliculosus Esi0387_0022:0.0)0.0:0.07688,(Phytophthora sojae 109384:0.01337,Phytophthora capsici 90408:0.0122)0.999:0.06278)0.758:0.02065)0.93:0.03206,Gymnodinium catenatum GC744 CAMPEP_0117581790:0.13524)0.939:0.04036)0.713:0.02168,((Plasmodium falciparum 3D7 XP_001350281.1:0.0,Plasmodium falciparum 3D7 XP_001350282.1:0.0)0.0:0.16301,(Cryptosporidium parvum XP_001388344.1:0.10481,(Toxoplasma gondii GT1 TGGT1_037840:0.0,Toxoplasma gondii GT1 TGGT1_075120:0.0)0.0:0.05137)0.383:0.0477)0.999:0.07084)0.932:0.02915)0.911:0.02287,(Chlorella vulgaris C-169 35848:0.05969,((Physcomitrella patens 76520:0.00519,((Physcomitrella patens 163704:0.0,Physcomitrella patens 210098:0.0,Physcomitrella patens 182696:0.0)0.0:0.00014,(Physcomitrella patens 104509:0.0,Physcomitrella patens 158916:0.0)0.0:0.00483)0.825:0.00717)0.965:0.02771,(((Selaginella moellendorffii 270693:0.00016,Selaginella moellendorffii 270852:0.00241)0.761:0.00299,(Selaginella moellendorffii 169717:0.00016,Selaginella moellendorffii 171512:0.00241)0.912:0.00924)0.979:0.02514,(Mimulus guttatus mgf004917m:0.04172,((Arabidopsis thaliana AT1G07940.1:0.0,Arabidopsis thaliana AT5G60390.1:0.0,Arabidopsis thaliana AT5G60390.3:0.0,Arabidopsis thaliana AT1G07930.1:0.0,Arabidopsis thaliana AT1G07920.1:0.0,Arabidopsis thaliana AT1G07940.2:0.0)0.0:0.02662,(((Populus trichocarpa 720367:0.0,Populus trichocarpa 655949:0.0)0.0:0.00014,Populus trichocarpa 655943:0.00483)0.981:0.01936,((Oryza sativa NP_001049147.1:0.0,Oryza sativa NP_001049148.1:0.0,Oryza sativa NP_001049146.1:0.0,Oryza sativa NP_001049145.1:0.0)0.0:0.00975,(Brachypodium distachyon Bradi0012s00200.1:0.0,Brachypodium distachyon Bradi1g06860.2:0.0,Brachypodium distachyon Bradi1g06860.4:0.0,Brachypodium distachyon Bradi1g06860.6:0.0,Brachypodium distachyon Bradi1g06860.7:0.0,Brachypodium distachyon Bradi1g06870.1:0.0,Brachypodium distachyon Bradi4g12750.1:0.0,Brachypodium distachyon Bradi4g12750.2:0.0,Brachypodium distachyon Bradi1g06860.1:0.0,Brachypodium distachyon Bradi1g06860.3:0.0)0.0:0.01478)0.824:0.00546)0.832:0.00874)0.757:0.00567)0.918:0.01402)0.625:0.0095)0.999:0.0641)0.996:0.0613)0.811:0.01468,((((Leishmania infantum XP_001464665.1:0.0,Leishmania infantum XP_001464664.1:0.0)0.0:0.00239,((Leishmania major strain Friedlin XP_001682259.1:0.0,Leishmania major strain Friedlin XP_001682261.1:0.0,Leishmania major strain Friedlin XP_001682262.1:0.0,Leishmania major strain Friedlin XP_001682263.1:0.0,Leishmania major strain Friedlin XP_001682264.1:0.0,Leishmania major strain Friedlin XP_001682258.1:0.0)0.0:0.00014,Leishmania major strain Friedlin XP_001682260.1:0.00242)0.494:0.00014)0.995:0.04563,((Trypanosoma brucei TREU927 XP_822465.1:0.0,Trypanosoma brucei TREU927 XP_822466.1:0.0)0.0:0.01405,(Trypanosoma cruzi strain CL Brener XP_806829.1:0.00237,(((Trypanosoma cruzi strain CL Brener XP_804709.1:0.0,Trypanosoma cruzi strain CL Brener XP_819440.1:0.0)0.0:0.00015,Trypanosoma cruzi strain CL Brener XP_804708.1:0.00014)0.919:0.00239,Trypanosoma cruzi strain CL Brener XP_819439.1:0.00015)0.455:0.00014)0.966:0.0187)0.506:0.00765)1.0:0.14789,(Goniomonas sp. CAMPEP_0114553110:0.1512,Gloeochaete wittrockiana 1KP 2007175_1:0.1188)0.078:0.01577)0.929:0.02068)0.909:0.01804,(Cyanidioschyzon merolae CMH226C:0.07618,(Guillardia theta 84077:0.15989,(Galdieria sulphuraria Gs19840.1:0.06445,Rhodosorus marinus CCMP769 CAMPEP_0113967406:0.07153)0.259:0.02177)0.253:0.0208)1.0:0.09465)0.888:0.02038)0.916:0.0268)0:0;
(Evoldeep Thaum fosmid SAT1000_12_D12.r.01_42:0.04577,Evoldeep Thaum fosmid AD1000_16_B05.c.01_302:0.03122,(Evoldeep Thaum fosmid KM3_82_D05.c.01_192:0.01554,((Evoldeep Thaum fosmid KM3_87_F05.c.01_100:0.0518,(Evoldeep Thaum fosmid AD1000_66_F10.c.01_234:0.1901,(Cenarchaeum symbiosum A YP_875347.1:0.29106,((Evoldeep Thaum fosmid KM3_11_F08.f.02_90:0.12799,Evoldeep Thaum fosmid KM3_57_B01.c.03_27:0.27302)0.986:0.27675,(Candidatus Nitrosoarchaeum koreensis MY1 ZP_08668223.1:0.00015,(((Evoldeep Thaum fosmid KM3_74_C10.c.01_201:1.03685,Crenarchaeota fosmid AAK96096.1:0.00459)0.912:0.1899,Nitrosopumilus maritimus SCM1 YP_001582366.1:0.02407)0.799:0.02948,Candidatus Nitrosoarchaeum limnia SFB1 ZP_08256949.1:0.13156)0.817:0.01797)0.875:0.08432)0.63:0.01847)0.957:0.1745)0.863:0.06391)0.76:0.02767,(Crenarchaeota fosmid ABZ07963.1:0.0297,Crenarchaeota fosmid ACF09999.1:0.06348)0.758:0.01992)0.77:0.02763)0.769:0.01401)0:0;
((Candidatus Nitrosoarchaeum limnia SFB1 ZP_08257035.1:0.01914,(Candidatus Nitrosoarchaeum koreensis MY1 ZP_08668288.1:0.00015,((Crenarchaeota fosmid ABZ10335.1:0.01883,Crenarchaeota fosmid ABZ08925.1:0.03593)0.476:0.02307,((Evoldeep Thaum fosmid SAT1000_06_F08.c.01_96:0.0,Evoldeep Thaum fosmid KM3_175_B03.c.01_165:0.0)0.0:0.09766,(((Evoldeep Thaum fosmid KM3_88_G03.c.01_68:0.0,Evoldeep Thaum fosmid KM3_175_E11.f.01_147:0.0,Evoldeep Thaum fosmid AD1000_16_B05.c.01_40:0.0,Evoldeep Thaum fosmid KM3_55_A12.c.01_180:0.0,Evoldeep Thaum fosmid KM3_54_H01.c.02_180:0.0,Evoldeep Thaum fosmid KM3_40_A11.f.01_226:0.0)0.0:0.01818,(Evoldeep Thaum fosmid AD1000_80_F03.f.01_46:0.0,Evoldeep Thaum fosmid KM3_16_E08.c.02_211:0.0)0.0:0.00016)0.881:0.04112,(Evoldeep Thaum fosmid SAT1000_09_H09.c.01_81:0.07791,Evoldeep Thaum fosmid KM3_15_E05.r.01_179:0.05831)0.676:0.0114)0.909:0.05852)0.045:0.01706)0.976:0.12748)0.75:0.01722)0.963:0.07218,Nitrosopumilus maritimus SCM1 YP_001582434.1:0.00015,(Cenarchaeum symbiosum A YP_875738.1:0.2202,((Evoldeep Thaum fosmid KM3_28_B05.c.01_201:0.02849,(Evoldeep Thaum fosmid AD1000_46_F05.c.01_88:0.0,Evoldeep Thaum fosmid AD1000_46_C12.c.01_88:0.0)0.0:0.22364)0.442:0.03293,(Evoldeep Thaum fosmid KM3_62_E02.c.01_127:0.38973,(Evoldeep Thaum fosmid AD1000_46_F05.c.01_89:0.0,Evoldeep Thaum fosmid AD1000_46_C12.c.01_89:0.0)0.0:0.07465)0.916:0.51493)0.316:0.07926)0.374:0.03541)0:0;
(((Lysinibacillus sphaericus C3_41 YP_001698630.1:0.08905,(Bacillus amyloliquefaciens FZB42 YP_001421834.1:0.12542,Oceanobacillus iheyensis HTE831 NP_693190.1:0.19717)0.817:0.09231)1.0:0.60309,(Acidilobus saccharovorans 345-15 YP_003816308.1:0.67655,((Acidothermus cellulolyticus 11B YP_873416.1:0.27874,((Mycobacterium abscessus YP_001705342.1:0.19097,(Pelagibacter ubique HTCC1062 YP_266563.1:0.33986,Bdellovibrio bacteriovorus HD100 NP_969318.1:0.13261)0.635:0.07421)0.519:0.04147,Clavibacter michiganensis NCPPB_382 YP_001223116.1:0.30317)0.315:0.06204)0.994:0.19471,(Dictyostelium purpureum QSDP1 50092:0.38411,((((Legionella pneumophila Corby YP_001250271.1:0.1485,(Coxiella burnetii RSA_493 NP_819794.1:0.19923,(Pseudomonas aeruginosa PAO1 NP_249486.1:0.10128,(Halorhodospira halophila SL1 YP_001002649.1:0.12331,((((Chromohalobacter salexigens DSM 3043 YP_574466.1:0.08616,(Shewanella amazonensis SB2B YP_929167.1:0.09403,((Pseudoalteromonas atlantica T6c YP_660997.1:0.01246,(Colwellia psychrerythraea 34H YP_269533.1:0.01374,Psychromonas ingrahamii 37 YP_943243.1:0.04319)0.968:0.04118)0.973:0.07383,(Marinomonas sp. MWYL1 YP_001339790.1:0.1387,(Aeromonas hydrophila ATCC_7966 YP_856789.1:0.09991,Idiomarina loihiensis L2TR YP_155815.1:0.117)0.713:0.02531)0.305:0.03303)0.707:0.04506)0.125:0.01203)0.662:0.02585,((Alcanivorax borkumensis SK2 YP_693152.1:0.04021,Alteromonas macleodii Deep ecotype YP_002127657.1:0.05297)0.955:0.03595,(Hahella chejuensis KCTC_2396 YP_433922.1:0.0656,Marinobacter aquaeolei VT8 YP_958936.1:0.07525)0.649:0.01646)0.891:0.02227)0.332:0.02534,(Vibrio cholerae N16961 NP_230981.1:0.05876,(Photobacterium profundum SS9 YP_129460.1:0.11641,Photobacterium profundum SS9 YP_131909.2:0.06584)0.37:0.02221)0.976:0.06608)0.949:0.04717,Alkalilimnicola ehrlichei MLHE_1 YP_743434.1:0.06252)0.176:0.01306)0.729:0.05881)0.987:0.09682)0.969:0.09572)0.039:0.02559,(Tetrahymena thermophila 3718.m00095:0.15352,Paramecium tetraurelia GSPATP00014981001:0.28038)0.996:0.1799)0.876:0.03962,(Geobacter uraniumreducens Rf4 YP_001228861.1:0.17211,Nitrosococcus oceani ATCC_19707 YP_344198.1:0.21228)0.269:0.05901)0.009:0.02349,(Parachlamydia acanthamoebae ZP_06300374.1:0.26463,(Rubrobacter xylanophilus DSM_9941 YP_645141.1:0.19074,((((Neisseria gonorrhoeae FA_1090 YP_208573.1:0.12177,((Rhodospirillum rubrum ATCC_11170 YP_427406.1:0.10827,Paracoccus denitrificans PD1222 YP_915147.1:0.15)0.752:0.01211,Acidiphilium cryptum JF_5 YP_001233762.1:0.10713)0.901:0.02103)0.325:0.02443,(Chromobacterium violaceum ATCC_12472 NP_901726.1:0.05429,((Burkholderia sp. 383 YP_370903.1:0.06871,(Bordetella bronchiseptica RB50 NP_890221.1:0.05468,(Acinetobacter baumannii AB0057 YP_002317537.1:0.08341,(Stenotrophomonas maltophilia K279a YP_001973315.1:0.06247,Xanthomonas campestris ATCC_33913 NP_636407.1:0.03421)0.807:0.01876)0.956:0.03693)0.847:0.01696)0.112:0.00883,((((Ralstonia eutropha H16 YP_727086.1:0.00395,(Cupriavidus taiwanensis YP_002006135.1:0.00834,(Cupriavidus taiwanensis YP_002005612.1:0.00015,Ralstonia eutropha H16 YP_726375.1:0.01236)0.448:0.0088)0.871:0.00849)0.795:0.00932,(Delftia acidovorans SPH_1 YP_001566875.1:0.03176,Verminephrobacter eiseniae EF01_2 YP_999171.1:0.10589)0.533:0.02479)0.207:0.01227,(Nitrosospira multiformis ATCC_25196 YP_411561.1:0.12439,Thioalkalivibrio sp. HL-EbGR7 YP_002513579.1:0.15635)0.803:0.04913)0.623:0.00372,(Oligotropha carboxidovorans OM5 YP_002290047.1:0.07549,(Janthinobacterium sp. Marseille YP_001355178.1:0.00861,Herminiimonas arsenicoxydans YP_001101495.1:0.02887)0.955:0.04422)0.824:0.01144)0.864:0.00999)0.855:0.02012)0.261:0.01142)0.954:0.04946,(Citrobacter koseri ATCC_BAA895 YP_001454371.1:0.02565,(Escherichia coli 536 YP_668340.1:0.00674,Salmonella enterica arizonae YP_001571555.1:0.02353)0.536:0.01132)0.988:0.06852)0.872:0.03672,Arcobacter butzleri RM4018 YP_001489221.1:0.12779)1.0:0.25366)0.946:0.07837)0.776:0.02746)0.975:0.14624)0.995:0.17107)0.768:0.051)0.484:0.04439)0.873:0.0617,(((Evoldeep Eury fosmid AD1000_19_B11.c.01_46:0.20174,Herpetosiphon aurantiacus ATCC_23779 YP_001544802.1:0.46099)0.982:0.1384,(((Archaeoglobus profundus DSM 5631 YP_003400853.1:0.10088,Ferroglobus placidus DSM 10642 YP_003435253.1:0.11465)0.0:0.01255,(Archaeoglobus veneficus SNP6 YP_004342800.1:0.09285,Archaeoglobus fulgidus DSM_4304 NP_070169.1:0.11845)0.094:0.04296)1.0:0.2368,(Methanosalsum zhilinae DSM 4017 YP_004615751.1:0.19022,(Methanosarcina barkeri str. Fusaro YP_304273.1:0.04408,(Methanosarcina acetivorans C2A NP_615222.1:0.06041,Methanosarcina mazei Go1 NP_633551.1:0.07008)0.911:0.04821)1.0:0.31316)0.998:0.27494)0.667:0.02638)0.939:0.0458,((((((Pyrococcus furiosus DSM 3638 NP_577932.1:0.13515,Pyrococcus sp. NA2 YP_004424528.1:0.1337)0.999:0.21271,(((Caldivirga maquilingensis IC_167 YP_001540144.1:0.07389,(Vulcanisaeta distributa DSM14429 YP_003902268.1:0.01774,Vulcanisaeta moutnovskia 768-28 YP_004243998.1:0.00897)0.948:0.05051)0.998:0.15603,((Thermoproteus uzoniensis 768-20 YP_004338793.1:0.00121,Thermoproteus tenax Kra 1 YP_004893220.1:0.04136)0.996:0.08003,(Thermoproteus neutrophilus V24Sta YP_001794098.1:0.12436,(Pyrobaculum calidifontis JCM 11548 YP_001055456.1:0.11254,(Pyrobaculum islandicum DSM 4184 YP_931186.1:0.05575,(Pyrobaculum sp. 1860 AET31515.1:0.04213,(Pyrobaculum arsenaticum DSM 13514 YP_001154432.1:0.06736,Pyrobaculum aerophilum IM2 NP_559476.1:0.03392)0.872:0.01996)0.839:0.01152)0.819:0.01215)0.124:0.01598)0.94:0.04935)0.98:0.08605)0.998:0.14949,((Picrophilus torridus DSM_9790 YP_023667.1:0.29696,((Sulfolobus islandicus L.S.2.15 YP_002833466.1:0.01274,Sulfolobus solfataricus P2 NP_343923.1:0.00853)0.997:0.16118,(Sulfolobus tokodaii str. 7 NP_377788.1:0.102,(Acidianus hospitalis W1 YP_004457493.1:0.21665,(Metallosphaera cuprina Ar-4 YP_004410373.1:0.04408,Metallosphaera sedula DSM_5348 YP_001190382.1:0.03342)0.937:0.06912)0.908:0.05347)0.134:0.0394)0.786:0.07393)1.0:0.27829,Pyrolobus fumarii 1A YP_004781422.1:0.55422)0.511:0.05703)0.894:0.07056)0.77:0.04511,(Sulfolobus tokodaii str. 7 NP_376473.1:0.15874,(Acidianus hospitalis W1 YP_004459280.1:0.07325,(Metallosphaera cuprina Ar-4 YP_004409305.1:0.07273,Metallosphaera sedula DSM_5348 YP_001191602.1:0.03764)0.999:0.13662)0.953:0.08263)0.995:0.15512)0.839:0.03736,(Evoldeep Thaum fosmid KM3_73_F02.c.01_154:0.3695,((Caldiarchaeum subterraneum BAJ48877.1:0.0,Caldiarchaeum subterraneum BAJ48827.1:0.0)0.0:0.38678,(Candidatus Micrarchaeum acidiphilum ARMAN-2 EET89645.1:0.26862,(Candidatus Parvarchaeum acidiphilum ARMAN-4 EEZ92818.1:0.09609,Candidatus Parvarchaeum acidophilus ARMAN-5 EFD92680.1:0.11641)0.959:0.11053)1.0:0.22902)0.892:0.05866)0.825:0.04055)0.911:0.03797,((Pyrobaculum arsenaticum DSM 13514 YP_001153265.1:0.07387,(Pyrobaculum sp. 1860 AET32158.1:0.08468,Pyrobaculum aerophilum IM2 NP_560840.1:0.02012)0.83:0.02002)0.884:0.03282,(Pyrobaculum calidifontis JCM 11548 YP_001055057.1:0.04539,(Thermoproteus uzoniensis 768-20 YP_004337541.1:0.13686,Thermoproteus tenax Kra 1 YP_004892243.1:0.11155)0.975:0.06955)0.67:0.02673)1.0:0.41352)0.784:0.03815,(((((Gloeobacter violaceus PCC7421 NP_925958.1:0.12787,(Cyanobacterium Yellowstone A CYA_1739:0.01308,Cyanobacterium Yellowstone B CYB_1908:0.00015)1.0:0.15232)0.804:0.03681,(((Thermosynechococcus elongatus BP1 NP_683183.1:0.07804,(Synechococcus sp_RCC307 YP_001228532.1:0.07833,(Synechococcus sp WH5701 ZP_01084679.1:0.04514,((Synechococcus sp_CC9902 YP_376295.1:0.02189,(Synechococcus sp_WH8102 NP_898364.1:0.013,Synechococcus sp_CC9605 YP_382700.1:0.00915)0.804:0.01471)0.989:0.04913,(Synechococcus sp_WH7803 YP_001226015.1:0.0426,((Prochlorococcus marinus CCMP1375 NP_874579.1:0.05114,((Prochlorococcus marinus NATL2A YP_292719.1:0.0,Prochlorococcus marinus NATL1A YP_001014063.1:0.0)0.0:0.0556,((Prochlorococcus marinus MIT9301 YP_001090405.1:0.00015,(Prochlorococcus marinus MIT9215 YP_001483384.1:0.00425,(Prochlorococcus marinus AS9601 YP_001008574.1:0.00426,Prochlorococcus marinus MIT9312 YP_396661.1:0.00424)0.0:0.00015)0.887:0.00426)0.745:0.00542,(Prochlorococcus marinus CCMP1986 NP_892282.1:0.00426,Prochlorococcus marinus MIT9515 YP_001010506.1:0.00868)0.947:0.02107)0.959:0.0583)0.771:0.03162)0.756:0.01647,(Synechococcus sp_CC9311 YP_731814.1:0.05126,(Prochlorococcus marinus MIT9313 NP_895846.1:0.0043,Prochlorococcus marinus MIT9303 YP_001018687.1:0.00015)0.939:0.02634)0.09:0.01127)0.237:0.01032)0.801:0.01153)0.955:0.03114)0.947:0.03636)0.998:0.08711)0.78:0.01706,(Acaryochloris marina MBIC11017 YP_001516485.1:0.08965,Acaryochloris marina MBIC11017 YP_001518303.1:0.22436)0.884:0.03931)0.752:0.0087,(((((Synechococcus elongatus PCC7942 YP_399631.1:0.0,Synechococcus elongatus PCC6301 YP_171622.1:0.0)0.0:0.05931,Trichodesmium erythraeum YP_721333.1:0.09108)0.833:0.0242,(Synechocystis sp_PCC6803 NP_442192.1:0.09608,Lyngbya sp PCC8106 ZP_01619822.1:0.04162)0.874:0.02045)0.882:0.02426,Microcystis aeruginosa NIES843 YP_001655537.1:0.05854)0.942:0.03087,(Nodularia spumigena CCY9414 ZP_01632575.1:0.01579,((Anabaena variabilis YP_323221.1:0.0,Nostoc sp. PCC7120 NP_484266.1:0.0)0.0:0.02016,Nostoc punctiforme YP_001868873.1:0.03723)0.844:0.01189)0.981:0.04981)0.137:0.00996)0.995:0.09218)0.888:0.04957,(Thiomicrospira crunogena XCL_2 YP_390620.1:0.23787,(Nitrosococcus oceani ATCC_19707 YP_344611.1:0.23564,Acidithiobacillus ferrooxidans ATCC 23270 YP_002427432.1:0.21699)0.271:0.03464)0.991:0.15066)0.803:0.08689,(Sulfurihydrogenibium sp. YO3AOP1 YP_001931367.1:0.41124,((Toxoplasma gondii GT1 TGGT1_017840:0.36881,((Micromonas strain RCC299 104822:0.22814,((Selaginella moellendorffii 266549:0.05429,Physcomitrella patens 114451:0.07474)0.954:0.05682,(Oryza sativa NP_001046373.1:0.0809,Arabidopsis thaliana AT2G42790.1:0.0391)0.694:0.01013)0.439:0.04806)0.99:0.12317,(Paramecium tetraurelia GSPATP00005849001:0.20116,(((Galdieria sulphuraria Gs20130.1:0.20839,(Dictyostelium discoideum DDB0214944:0.05791,Dictyostelium purpureum QSDP1 98481:0.02796)0.988:0.10871)0.073:0.02904,(Gloeochaete wittrockiana 1KP 2053749_2:0.15287,((Spizellomyces punctatus SPPG_04557:0.02985,Batrachochytrium dendrobatidis JAM81 91903:0.05038)0.996:0.10647,Naegleria gruberi 82269:0.175)0.305:0.02907)0.632:0.02193)0.894:0.03587,(Dictyostelium purpureum QSDP1 50173:0.00016,Dictyostelium discoideum DDB0191110:0.01774)0.999:0.12991)0.15:0.02529)0.298:0.03712)0.385:0.03884)0.872:0.04909,(((Rubrobacter xylanophilus DSM_9941 YP_644449.1:0.14827,Nocardioides sp. JS614 YP_922098.1:0.16325)0.96:0.09013,((Chlorobium chlorochromatii CaD3 YP_378633.1:0.04656,Chlorobaculum parvum NCIB 8327 YP_001997992.1:0.0826)0.998:0.12927,(Desulfococcus oleovorans Hxd3 YP_001527913.1:0.31919,(Verminephrobacter eiseniae EF01_2 YP_996181.1:0.38335,(Xanthomonas campestris ATCC_33913 NP_638581.1:0.25396,((Chloroherpeton thalassium ATCC 35110 YP_001995530.1:0.18854,((Ralstonia eutropha H16 YP_727077.1:0.0,Cupriavidus taiwanensis YP_002006126.1:0.0)0.0:0.06512,Polynucleobacter sp. QLW_P1DMWA_1 YP_001155545.1:0.10178)1.0:0.1716)0.134:0.02424,(Thioalkalivibrio sp. HL-EbGR7 YP_002513374.1:0.17032,(Acidiphilium cryptum JF_5 YP_001234854.1:0.18498,Magnetococcus sp. MC_1 YP_864822.1:0.15079)0.585:0.03271)0.783:0.02595)0.956:0.06406)0.571:0.03611)0.855:0.04452)0.984:0.10214)0.731:0.03096)0.855:0.02347,(Solibacter usitatus Ellin6076 YP_822928.1:0.2059,Myxococcus xanthus DK_1622 YP_631713.1:0.18346)0.082:0.0239)0.992:0.10577)1.0:0.32376)0.308:0.04684)0.992:0.17466,((Aciduliprofundum boonei T469 YP_002578601.1:0.00014,Aciduliprofundum boonei T469 YP_002577821.1:0.00429)1.0:0.25975,(Thermus thermophilus HB8 YP_144609.1:0.31924,Deinococcus geothermalis DSM_11300 YP_604990.1:0.2205)0.985:0.18205)0.557:0.04287)0.92:0.0606)0.929:0.05545)0.646:0.00852,((((Cenarchaeum symbiosum A YP_875739.1:0.08467,(Candidatus Nitrosoarchaeum limnia SFB1 ZP_08257034.1:0.03124,(Nitrosopumilus maritimus SCM1 YP_001582433.1:0.06587,Candidatus Nitrosoarchaeum koreensis MY1 ZP_08668287.1:0.03023)0.427:0.01352)0.951:0.04796)0.966:0.05702,((Evoldeep Thaum fosmid KM3_28_B05.c.01_196:0.06658,(Evoldeep Thaum fosmid KM3_62_E02.c.01_135:0.00716,(Evoldeep Thaum fosmid AD1000_46_F05.c.01_85:0.0,Evoldeep Thaum fosmid AD1000_46_C12.c.01_85:0.0)0.0:0.18583)0.594:0.00753)0.919:0.03913,(Evoldeep Thaum fosmid KM3_15_E05.r.01_177:0.06986,((Evoldeep Thaum fosmid AD1000_66_F10.c.01_10:0.00014,(Evoldeep Thaum fosmid KM3_175_B03.c.01_177:0.00014,Evoldeep Thaum fosmid SAT1000_06_F08.c.01_108:0.05908)0.83:0.0083)0.972:0.02199,((Crenarchaeota fosmid ABZ08926.1:0.01649,Crenarchaeota fosmid ABZ10334.1:0.01688)0.819:0.01073,(((Evoldeep Thaum fosmid KM3_16_E08.c.02_209:0.0,Evoldeep Thaum fosmid AD1000_80_F03.f.01_44:0.0)0.0:0.00014,((((Evoldeep Thaum fosmid KM3_88_G03.c.01_65:0.0,Evoldeep Thaum fosmid KM3_55_A12.c.01_177:0.0,Evoldeep Thaum fosmid KM3_54_H01.c.02_177:0.0,Evoldeep Thaum fosmid KM3_40_A11.f.01_223:0.0)0.0:0.0036,Evoldeep Thaum fosmid KM3_175_E11.f.01_151:0.01103)0.161:0.00115,(Evoldeep Thaum fosmid KM3_175_E11.f.01_157:0.00015,Evoldeep Thaum fosmid AD1000_16_B05.c.01_50:0.01196)0.903:0.1051)0.351:0.00065,Evoldeep Thaum fosmid AD1000_16_B05.c.01_47:0.00014)1.0:0.00292)0.811:0.01504,Evoldeep Thaum fosmid SAT1000_09_H09.c.01_91:0.07459)0.864:0.01794)0.739:0.00333)0.834:0.01684)0.889:0.0332)0.966:0.04593)0.988:0.12939,(Desulfococcus oleovorans Hxd3 YP_001528950.1:0.25225,(Syntrophobacter fumaroxidans MPOB YP_846223.1:0.09556,Syntrophobacter fumaroxidans MPOB YP_845656.1:0.33538)0.998:0.18421)0.384:0.0602)1.0:0.22235,((((Evoldeep Eury fosmid KM3_67_G08.c.01_311:0.41879,(Bacillus amyloliquefaciens FZB42 YP_001420565.1:0.49474,((Cyanothece sp. CCY0110 ZP_01727850.1:0.0043,(Crocosphaera watsonii WH8501 ZP_00517860.1:0.06406,Cyanothece sp. ATCC51142 YP_001803316.1:0.01009)0.756:0.00954)1.0:0.43413,((Halorhabdus utahensis DSM 12940 YP_003131436.1:0.20177,(Natrialba magadii ATCC 43099 YP_003480546.1:0.20503,Halogeometricum borinquense DSM 11551 ZP_04000756.1:0.15255)0.94:0.08893)0.956:0.10877,(Rubrobacter xylanophilus DSM_9941 YP_645286.1:0.18988,Herpetosiphon aurantiacus ATCC_23779 YP_001546906.1:0.21861)0.965:0.09612)0.391:0.04483)0.965:0.15515)0.987:0.17299)0.453:0.0525,Thermomicrobium roseum DSM 5159 YP_002523785.1:0.3189)0.304:0.06095,((Bdellovibrio bacteriovorus HD100 NP_967540.1:0.3604,(Evoldeep Thaum fosmid AD1000_70_G10.c.01_227:0.00014,Evoldeep Thaum fosmid KM3_90_H07.c.01_265:0.00688)1.0:0.42941)0.414:0.06107,((Solibacter usitatus Ellin6076 YP_826036.1:0.27959,Acidobacteria bacterium Ellin345 YP_591351.1:0.20876)0.966:0.08063,((Listeria innocua Clip11262 NP_470938.1:0.17098,(((Geobacillus kaustophilus HTA426 YP_148589.1:0.02706,Anoxybacillus flavithermus WK1 YP_002314873.1:0.04959)0.364:0.01226,(Bacillus amyloliquefaciens FZB42 YP_001422207.1:0.07059,Oceanobacillus iheyensis HTE831 NP_693089.1:0.15834)0.153:0.01482)0.885:0.03106,(Exiguobacterium sibiricum 255-15 YP_001814678.1:0.14027,(Macrococcus caseolyticus JCSC5402 YP_002560765.1:0.05967,Staphylococcus aureus MRSA252 YP_041161.1:0.12443)1.0:0.13589)0.941:0.05601)0.814:0.02917)0.97:0.09264,Akkermansia muciniphila ATCC BAA-835 YP_001878174.1:0.441)0.895:0.04915)0.895:0.028)0.385:0.0349)0.515:0.03623,(Salinibacter ruber DSM_13855 YP_444633.1:0.24706,((halophilic archaeon DL31 YP_004809279.1:0.15664,(Halorubrum lacusprofundi ATCC 49239 YP_002565395.1:0.08566,(Natrialba magadii ATCC 43099 YP_003479615.1:0.03862,(Halopiger xanaduensis SH-6 YP_004596478.1:0.02442,Haloterrigena turkmenica DSM 5511 YP_003404576.1:0.05584)0.818:0.0205)0.973:0.06872)0.905:0.04029)0.952:0.06919,(Halorhabdus utahensis DSM 12940 YP_003130431.1:0.13847,(Halalkalicoccus jeotgali B3 YP_003735492.1:0.11419,(((Haloarcula hispanica ATCC 33960 YP_004797503.1:0.0,Haloarcula marismortui ATCC_43049 YP_137020.1:0.0)0.0:0.06371,Halomicrobium mukohataei DSM 12286 YP_003176675.1:0.05086)0.91:0.02917,(Halobacterium salinarum R1 YP_001689889.1:0.11297,(Haloferax volcanii DS2 YP_003534539.1:0.09796,(Halogeometricum borinquense DSM 11551 ZP_03998252.1:0.04203,(Natronomonas pharaonis DSM_2160 YP_326316.1:0.10179,Haloquadratum walsbyi DSM_16790 YP_657124.1:0.13634)0.209:0.00501)0.913:0.02789)0.088:0.03299)0.733:0.0193)0.889:0.02498)0.131:0.02236)0.617:0.0412)0.99:0.14938)0.973:0.09502)0.891:0.03908)0.792:0.02326)0:0;
(Evoldeep Thaum fosmid KM3_175_E11.f.01_172:0.00494,((Evoldeep Thaum fosmid KM3_88_G03.c.01_51:0.0,Evoldeep Thaum fosmid KM3_55_A12.c.01_163:0.0,Evoldeep Thaum fosmid KM3_54_H01.c.02_163:0.0,Evoldeep Thaum fosmid KM3_40_A11.f.01_209:0.0)0.0:0.04648,((((Methanothermus fervidus YP_004004844.1:0.38167,Methanobrevibacter ruminantium M1 YP_003424289.1:0.22803)1.0:1.25879,(((Sulfolobus acidocaldarius DSM_639 YP_255231.1:0.19784,(Metallosphaera cuprina Ar-4 YP_004409301.1:0.10814,Metallosphaera sedula DSM_5348 YP_001191606.1:0.1023)0.908:0.15654)0.905:0.33201,(Hyperthermus butylicus DSM_5456 YP_001012657.1:0.51277,Staphylothermus marinus F1 YP_001041462.1:0.7356)0.891:0.30779)1.0:1.28857,(((Methanohalophilus mahii DSM 5219 YP_003542411.1:0.18664,((Methanosarcina acetivorans C2A NP_617470.1:0.04121,(Methanosarcina barkeri str. Fusaro YP_303588.1:0.12101,Methanosarcina mazei Go1 NP_634740.1:0.05301)0.439:0.02605)0.998:0.19196,Methanosalsum zhilinae DSM 4017 YP_004615765.1:0.23366)0.86:0.0543)0.995:0.2108,((Methanocella paludicola SANAE YP_003355403.1:0.24753,(uncultured methanogenic archaeon RC-I YP_686499.1:0.0,Euryarchaeota fosmid CAJ37173.1:0.0,Euryarchaeota fosmid YP_686499.1:0.0)0.0:0.31153)0.879:0.06219,(Methanocella paludicola SANAE YP_003357451.1:0.26744,(uncultured methanogenic archaeon RC-I YP_687107.1:0.0,Euryarchaeota fosmid CAJ37781.1:0.0,Euryarchaeota fosmid YP_687107.1:0.0)0.0:0.31448)0.892:0.0671)0.97:0.13883)0.901:0.15384,((Thermofilum pendens Hrk_5 YP_920918.1:0.57687,((Thermoproteus tenax Kra 1 YP_004893672.1:0.29563,((Pyrobaculum islandicum DSM 4184 YP_930901.1:0.01369,Thermoproteus neutrophilus V24Sta YP_001795226.1:0.00014)0.949:0.07191,((Thermoproteus uzoniensis 768-20 YP_004337841.1:0.09261,Pyrobaculum sp. 1860 AET33154.1:0.06596)0.709:0.05009,(Pyrobaculum arsenaticum DSM 13514 YP_001153099.1:0.08361,Pyrobaculum aerophilum IM2 NP_560257.1:0.04787)0.733:0.0282)0.983:0.10219)0.967:0.13667)0.999:0.2479,(Thermosphaera aggregans DSM 11486 YP_003649304.1:0.31555,((Staphylothermus hellenicus DSM 12710 ZP_06394452.1:0.03223,Staphylothermus marinus F1 YP_001041164.1:0.05707)1.0:0.29421,(Desulfurococcus kamchatkensis YP_002428698.1:0.13631,Desulfurococcus mucosus DSM2162 YP_004175874.1:0.1255)0.98:0.14104)0.767:0.09248)0.943:0.09807)0.867:0.09488)0.905:0.11974,Entamoeba histolytica 57.m00165:1.13287)0.054:0.03777)0.975:0.40445)0.754:0.08568)1.0:0.87783,(((((Cenarchaeum symbiosum A YP_875752.1:0.20117,(Nitrosopumilus maritimus SCM1 YP_001582432.1:0.05397,(Candidatus Nitrosoarchaeum koreensis MY1 ZP_08668285.1:0.01632,Candidatus Nitrosoarchaeum limnia SFB1 ZP_08257013.1:0.02573)0.965:0.0388)0.744:0.02457)0.925:0.05418,((Evoldeep Thaum fosmid AD1000_46_F05.c.01_76:0.0,Evoldeep Thaum fosmid AD1000_46_C12.c.01_76:0.0)0.0:0.00014,Evoldeep Thaum fosmid KM3_62_E02.c.01_143:0.00671)0.976:0.05735)0.223:0.04083,Evoldeep Thaum fosmid KM3_28_B05.c.01_184:0.06812)0.984:0.07156,Evoldeep Thaum fosmid KM3_15_E05.r.01_164:0.05933)0.965:0.05884,((Evoldeep Thaum fosmid AD1000_66_F10.c.01_20:0.00599,(Evoldeep Thaum fosmid SAT1000_06_F08.c.01_114:0.00016,(Evoldeep Thaum fosmid KM3_175_B03.c.01_188:0.00014,(Evoldeep Thaum fosmid AD1000_66_F10.c.01_15:0.00015,Evoldeep Thaum fosmid SAT1000_06_F08.c.01_120:0.01894)0.577:0.00015)0.231:0.00015)0.593:0.01294)0.958:0.04296,(Evoldeep Thaum fosmid KM3_16_E08.c.02_195:0.00014,(Evoldeep Thaum fosmid AD1000_80_F03.f.01_30:0.00014,Evoldeep Thaum fosmid KM3_16_E08.c.02_192:0.00014)0.878:0.00015)0.956:0.04122)0.188:0.01502)0.504:0.04236)0.754:0.03323,(Evoldeep Thaum fosmid SAT1000_09_H09.c.01_99:0.02814,(Crenarchaeota fosmid ABZ10332.1:0.00041,Evoldeep Thaum fosmid SAT1000_09_H09.c.01_94:0.00015)0.419:0.03122)0.741:0.01464)0.644:0.00977)0.811:0.00967,(Evoldeep Thaum fosmid AD1000_16_B05.c.01_63:0.00853,Evoldeep Thaum fosmid SAT1000_09_H09.c.01_102:0.00014)0.123:0.0004)0:0;
((Brachyspira hyodysenteriae WA1 YP_002722565.1:0.27483,(Fusobacterium nucleatum ATCC_25586 NP_603325.1:0.18779,Exiguobacterium sibiricum 255-15 YP_001814413.1:0.29204)0.098:0.04825)0.913:0.05118,(Thermotoga lettingae TMO YP_001470000.1:0.44719,(((Lysinibacillus sphaericus C3_41 YP_001697197.1:0.22933,(Macrococcus caseolyticus JCSC5402 YP_002560175.1:0.0641,Staphylococcus aureus MRSA252 YP_040589.1:0.11751)0.999:0.14807)0.868:0.0515,(Listeria innocua Clip11262 NP_471284.1:0.1752,((((Pediococcus pentosaceus ATCC_25745 YP_803853.1:0.17204,Lactococcus lactis Il1403 NP_267757.1:0.09333)0.204:0.06294,(Leuconostoc citreum KM20 YP_001728271.1:0.13798,Oenococcus oeni PSU_1 YP_809907.1:0.17287)1.0:0.21991)0.0:0.00611,Streptococcus agalactiae 2603V_R NP_688053.1:0.13295)0.944:0.05525,(Enterococcus faecalis V583 NP_815423.1:0.10607,(Lactobacillus acidophilus NCFM YP_194236.1:0.22837,Propionibacterium acnes KPA171202 YP_055709.1:0.23284)0.524:0.02123)0.929:0.04095)0.991:0.10467)0.903:0.04933)0.917:0.03671,(Oceanobacillus iheyensis HTE831 NP_692411.1:0.1818,(Bacillus amyloliquefaciens FZB42 YP_001421128.1:0.15881,(Geobacillus kaustophilus HTA426 YP_147004.1:0.02116,Anoxybacillus flavithermus WK1 YP_002316150.1:0.05028)0.809:0.02543)0.981:0.09909)0.853:0.05191)0.89:0.04212)0.819:0.0267,(((((Sorangium cellulosum YP_001613039.1:0.3167,((Sulcia muelleri GWSS YP_001597922.1:0.32926,((((Phycomyces blakesleeanus 16128:0.07277,(Mucor circinelloides 88100:0.03978,Rhizopus oryzae RO3G_12862:0.02358)0.639:0.04011)0.998:0.18353,(Yarrowia lipolytica XP_502528.1:0.01066,(Saccharomyces cerevisiae RM11-1a NP_014947.1:0.12493,(Stagonospora nodorum SNOG_12987:0.07573,((Chaetomium globosum CHGG_04514:0.0198,(Trichoderma reesei 122226:0.01987,(Fusarium graminearum FGSG_09554:0.02187,Neurospora crassa OR74A XP_961982.1:0.01763)0.759:0.00616)0.541:0.00426)0.882:0.01546,(Botrytis cinerea BC1G_00284:0.02849,Mycosphaerella graminicola 54769:0.08686)0.109:0.01254)0.857:0.01717)0.943:0.0425)0.099:0.04263)0.993:0.16365)0.999:0.19638,((((Cyanidioschyzon merolae CMQ255C:0.24113,((Allomyces macrogynus AMAG_13899:0.00024,Allomyces macrogynus AMAG_11440:0.01341)0.999:0.13109,(Schizosaccharomyces pombe NP_593055.1:0.12727,Debaryomyces hansenii CBS767 XP_456785.1:0.11033)0.871:0.04027)0.977:0.0717)0.538:0.01584,(((Rhodosorus marinus CCMP769 CAMPEP_0113957256:0.15292,Guillardia theta 160213:0.18987)0.755:0.08345,(Galdieria sulphuraria Gs42540.1:0.26436,Chondrus crispus GSCHC2T00011889001:0.26302)0.59:0.0503)0.9:0.04565,(Goniomonas sp. CAMPEP_0114565846:0.26118,((Nematostella vectensis 189113:0.18521,(Homo sapiens NP_004332.2:0.1797,Daphnia pulex 187511:0.19083)0.064:0.01961)0.181:0.04005,(Salpingoeca rosetta PTSG_03067:0.19896,(Caenorhabditis elegans NP_495838.2:0.17853,Helobdella robusta 186717:0.13192)0.86:0.03318)0.38:0.04634)0.913:0.05979)0.519:0.0354)0.862:0.03052)0.942:0.02769,(((Salpingoeca rosetta PTSG_01021:0.06577,Monosiga brevicollis XP_001742816.1:0.09498)0.995:0.09989,((((Lotharella amoebiformis CAMPEP_0118603466:0.05485,(Bigelowiella natans 38878:0.0665,Lotharella globosa CAMPEP_0114096904:0.03829)0.138:0.02481)0.998:0.12791,(Bolidomonas pacifica CCMP1866 CAMPEP_0118648272:0.23698,Ectocarpus siliculosus Esi0006_0183:0.14063)0.477:0.02562)0.876:0.04757,(Aureococcus anophagefferens 20552:0.30239,((Fragilariopsis cylindrus 169332:0.0,Fragilariopsis cylindrus 174742:0.0)0.0:0.09606,(Thalassiosira pseudonana XP_002289336.1:0.1377,Phaeodactylum tricornutum XP_002185520.1:0.05518)0.779:0.0231)0.975:0.08737)0.72:0.0495)0.968:0.07008,(Nematostella vectensis 10511:0.2206,Phytophthora sojae 109206:0.19357)0.602:0.02524)0.95:0.05093)0.947:0.05113,((((Phytophthora sojae 109425:0.00731,Phytophthora capsici 112908:0.02393)1.0:0.11699,(Aureococcus anophagefferens 38679:0.15113,(Bolidomonas pacifica CCMP1866 CAMPEP_0118651860:0.09373,(Thalassiosira pseudonana XP_002292735.1:0.04195,(Phaeodactylum tricornutum XP_002183539.1:0.07429,(Fragilariopsis cylindrus 264682:0.00014,Fragilariopsis cylindrus 265069:0.00457)0.957:0.0498)0.432:0.03479)0.82:0.05495)0.906:0.0403)0.555:0.03362)0.923:0.04054,((Chlorarachnion reptans CCCM449 CAMPEP_0114505530:0.01274,(Lotharella amoebiformis CAMPEP_0118598874:0.04993,Lotharella globosa CAMPEP_0114101754:0.07774)0.583:0.02269)0.999:0.1482,((Scrippsiella trochoidea CCMP3099 CAMPEP_0115210374:0.08969,(Polarella glacialis CCMP1383 CAMPEP_0115099584:0.03368,(Polarella glacialis CCMP1383 CAMPEP_0115074260:0.00014,Polarella glacialis CCMP1383 CAMPEP_0115119958:0.00463)0.931:0.02198)0.986:0.09984)1.0:0.17701,(Perkinsus marinus EER15853.1:0.15733,(((Scrippsiella trochoidea CCMP3099 CAMPEP_0115199626:0.02568,Scrippsiella trochoidea CCMP3099 CAMPEP_0115215388:0.01414)0.764:0.01791,(Scrippsiella trochoidea CCMP3099 CAMPEP_0115316534:0.01464,Scrippsiella trochoidea CCMP3099 CAMPEP_0115187594:0.00466)0.713:0.00703)0.944:0.05029,(Gymnodinium catenatum GC744 CAMPEP_0117490834:0.07085,Gymnodinium catenatum GC744 CAMPEP_0117469996:0.02609)0.968:0.06914)0.764:0.04196)0.779:0.0276)0.966:0.0788)0.503:0.02418)0.294:0.01607,(Blastocystis hominis CBK25141.2:0.24767,(Emiliania huxleyi CCMP1516 463837:0.17814,Gloeochaete wittrockiana 1KP 2010180_2:0.30007)0.408:0.03343)0.827:0.03168)0.929:0.03816)0.793:0.01622)0.906:0.03973,Guillardia theta 97833:0.25899)0.65:0.01202)0.545:0.05042,(Trypanosoma cruzi strain CL Brener XP_810130.1:0.07227,(Trypanosoma brucei TREU927 XP_845050.1:0.09207,(Leishmania major strain Friedlin XP_001682138.1:0.009,Leishmania infantum XP_001464549.1:0.00014)0.999:0.09691)0.516:0.01827)1.0:0.35839)0.659:0.02367)0.313:0.03518,(Porphyromonas gingivalis W83 NP_904823.1:0.14079,(Parabacteroides distasonis ATCC_8503 YP_001301977.1:0.05452,(Bacteroides fragilis YCH46 YP_099920.1:0.0,Bacteroides fragilis NCTC_9343 YP_212279.1:0.0)0.0:0.09245)0.94:0.06657)0.995:0.14595)0.964:0.09411)0.957:0.09487,((Evoldeep Thaum fosmid AD1000_70_G10.c.01_55:0.25248,(Cenarchaeum symbiosum A YP_875708.1:0.11552,((((Evoldeep Thaum fosmid KM3_62_E02.c.01_169:0.01715,(Evoldeep Thaum fosmid AD1000_46_F05.c.01_50:0.0,Evoldeep Thaum fosmid AD1000_46_C12.c.01_50:0.0)0.0:0.0404)0.965:0.06842,((Evoldeep Thaum fosmid SAT1000_06_F08.c.01_139:0.0281,(Evoldeep Thaum fosmid AD1000_66_F10.c.01_37:0.00646,Evoldeep Thaum fosmid KM3_175_B03.c.01_206:0.01682)0.889:0.01365)0.859:0.01956,((((Evoldeep Thaum fosmid AD1000_16_B05.c.01_81:0.00014,((Evoldeep Thaum fosmid KM3_88_G03.c.01_35:0.0,Evoldeep Thaum fosmid KM3_55_A12.c.01_147:0.0,Evoldeep Thaum fosmid KM3_54_H01.c.02_147:0.0,Evoldeep Thaum fosmid KM3_40_A11.f.01_193:0.0,Evoldeep Thaum fosmid KM3_175_E11.f.01_193:0.0)0.0:0.00014,Evoldeep Thaum fosmid AD1000_16_B05.c.01_85:0.01041)0.938:0.00364)0.594:0.00059,(Evoldeep Thaum fosmid KM3_16_E08.c.02_174:0.0,Evoldeep Thaum fosmid AD1000_80_F03.f.01_9:0.0)0.0:0.00014)0.748:0.00776,Evoldeep Thaum fosmid SAT1000_09_H09.c.01_119:0.04337)0.887:0.01991,Crenarchaeota fosmid ABZ10330.1:0.01921)0.94:0.0266)0.751:0.02462)0.727:0.02632,((Candidatus Nitrosoarchaeum limnia SFB1 ZP_08257007.1:0.03268,Candidatus Nitrosoarchaeum koreensis MY1 ZP_08668279.1:0.01593)0.942:0.03784,(Nitrosopumilus maritimus SCM1 YP_001582420.1:0.07119,Evoldeep Thaum fosmid KM3_28_B05.c.01_153:0.0634)0.974:0.05134)0.962:0.04797)0.016:0.04049,(Evoldeep Thaum fosmid KM3_62_E02.c.01_174:0.00527,(Evoldeep Thaum fosmid AD1000_46_F05.c.01_47:0.0,Evoldeep Thaum fosmid AD1000_46_C12.c.01_47:0.0)0.0:0.01628)0.857:0.0409)0.975:0.1226)0.998:0.24126)0.986:0.18441,(((Caldivirga maquilingensis IC_167 YP_001541112.1:0.09367,(Vulcanisaeta moutnovskia 768-28 YP_004245248.1:0.03546,Vulcanisaeta distributa DSM14429 YP_003900668.1:0.07228)0.862:0.07267)0.988:0.13053,(Thermoproteus neutrophilus V24Sta YP_001793537.1:0.14828,Thermoproteus tenax Kra 1 YP_004892215.1:0.13183)0.941:0.08109)0.999:0.19092,((Ignicoccus hospitalis KIN4_I YP_001435983.1:0.28826,((Sulfolobus solfataricus P2 NP_342158.1:0.01371,Sulfolobus islandicus L.S.2.15 YP_002832252.1:0.02428)0.968:0.0953,((Sulfolobus acidocaldarius DSM_639 YP_256224.1:0.15194,Sulfolobus tokodaii str. 7 NP_377466.1:0.05022)0.487:0.03072,(Acidianus hospitalis W1 YP_004458289.1:0.07144,(Metallosphaera sedula DSM_5348 YP_001192053.1:0.06863,Metallosphaera cuprina Ar-4 YP_004408889.1:0.06452)0.999:0.10824)0.803:0.03427)0.912:0.04742)0.999:0.26839)0.558:0.05155,((Pyrolobus fumarii 1A YP_004780875.1:0.11794,(Ignisphaera aggregans DSM17230 YP_003860418.1:0.28383,Hyperthermus butylicus DSM_5456 YP_001012520.1:0.19799)0.626:0.07172)0.984:0.14929,(Pyrococcus sp. NA2 YP_004423417.1:0.10276,Pyrococcus furiosus DSM 3638 NP_579442.1:0.16506)0.993:0.14159)0.346:0.02026)0.156:0.03069)0.991:0.15963)0.966:0.09211)0.968:0.0778,(((((Methanothermus fervidus YP_004003866.1:0.20485,((Methanobacterium sp. AL-21 YP_004291413.1:0.10088,(Methanothermobacter marburgensis str. Marburg YP_003850280.1:0.02961,Methanothermobacter thermautotrophicus NP_276133.1:0.08843)0.99:0.09868)0.955:0.08859,(Methanosphaera stadtmanae DSM_3091 YP_448225.1:0.20441,(Methanobrevibacter smithii ATCC_35061 YP_001273062.1:0.07446,Methanobrevibacter ruminantium M1 YP_003424534.1:0.19444)0.997:0.15476)0.898:0.05778)0.972:0.1055)0.819:0.06448,((Methanocella paludicola SANAE YP_003355256.1:0.1614,(uncultured methanogenic archaeon RC-I YP_685975.1:0.0,Euryarchaeota fosmid CAJ36649.1:0.0,Euryarchaeota fosmid YP_685975.1:0.0)0.0:0.10285)0.966:0.11195,((Methanosarcina barkeri str. Fusaro YP_305876.1:0.02189,(Methanosarcina mazei Go1 NP_632063.1:0.00896,Methanosarcina acetivorans C2A NP_617062.1:0.00445)0.883:0.02463)1.0:0.21575,(Methanosaeta thermophila PT YP_843674.1:0.16639,Methanosaeta harundinacea 6Ac AET63662.1:0.19425)0.993:0.15)0.882:0.05822)0.996:0.15806)0.936:0.05666,((((Ferroglobus placidus DSM 10642 YP_003434773.1:0.0738,Archaeoglobus veneficus SNP6 YP_004342254.1:0.11999)0.914:0.03313,Archaeoglobus profundus DSM 5631 YP_003400399.1:0.03401)0.203:0.01973,Archaeoglobus fulgidus DSM_4304 NP_070101.1:0.04797)0.994:0.12697,(Methanococcus aeolicus Nankai_3 YP_001324664.1:0.08501,Methanocaldococcus infernus ME YP_003616315.1:0.22162)0.997:0.12967)0.95:0.09453)0.898:0.03793,((Methanocaldococcus vulcanius M7 YP_003247761.1:0.03185,(Methanocaldococcus jannaschii DSM 2661 NP_248013.1:0.00014,(Methanocaldococcus sp. FS406-22 YP_003459039.1:0.0136,Methanocaldococcus fervens AG86 YP_003127954.1:0.01442)0.885:0.01373)0.986:0.05353)0.984:0.08646,(Methanotorris igneus Kol 5 YP_004484249.1:0.0706,((Methanococcus maripaludis C5 YP_001098331.1:0.06395,Methanococcus vannielii YP_001323418.1:0.06356)0.971:0.0664,(Methanococcus voltae A3 ZP_02192949.1:0.10855,(Methanothermococcus okinawensis IH1 ZP_07331225.1:0.10722,Methanococcus aeolicus Nankai_3 YP_001324763.1:0.10302)0.944:0.04293)0.858:0.02216)0.963:0.05974)0.975:0.06118)0.999:0.15408)0.878:0.05616,(Methanopyrus kandleri AV19 NP_613776.1:0.29145,Euryarchaeota fosmid ACF09798.1:0.55057)0.367:0.0854)0.894:0.05342)0.924:0.07044,(Carboxydothermus hydrogenoformans Z_2901 YP_360332.1:0.43568,Dictyoglomus thermophilum H-6-12 YP_002251485.1:0.50913)0.675:0.0931)0.848:0.0444,(((Moorella thermoacetica ATCC_39073 YP_429741.1:0.21352,Alkaliphilus metalliredigens QYMF YP_001321950.1:0.26496)0.799:0.03857,((Heliobacterium modesticaldum Ice1 YP_001680677.1:0.20923,(Pelotomaculum thermopropionicum SI YP_001212360.1:0.16267,Desulfotomaculum reducens MI_1 YP_001113035.1:0.15492)0.26:0.03886)0.562:0.03156,(Symbiobacterium thermophilum IAM_14863 YP_075032.1:0.2236,Thermomicrobium roseum DSM 5159 YP_002521468.1:0.34565)0.876:0.08598)0.717:0.02202)0.782:0.04988,(((Desulfitobacterium hafniense Y51 YP_518276.1:0.30485,Clostridium acetobutylicum ATCC_824 NP_349252.1:0.36527)0.868:0.06055,((((Syntrophobacter fumaroxidans MPOB YP_844148.1:0.2768,(Pelobacter carbinolicus DSM_2380 YP_357027.1:0.09563,Myxococcus xanthus DK_1622 YP_631706.1:0.26808)0.913:0.06191)0.743:0.04373,(Akkermansia muciniphila ATCC BAA-835 YP_001877856.1:0.27944,(Chloroherpeton thalassium ATCC 35110 YP_001996055.1:0.14369,(Chlorobaculum parvum NCIB 8327 YP_001999565.1:0.05778,(Chlorobium chlorochromatii CaD3 YP_378428.1:0.13909,(Pelodictyon luteolum DSM_273 YP_374089.1:0.0473,Prosthecochloris vibrioformis DSM_265 YP_001129746.1:0.04213)0.941:0.03899)0.418:0.02483)0.969:0.0918)0.989:0.12329)0.919:0.06791)0.107:0.0187,(Aquifex aeolicus VF5 NP_213287.1:0.26653,(Solibacter usitatus Ellin6076 YP_823668.1:0.32434,((((Prochlorococcus marinus CCMP1986 NP_893068.1:0.01511,(Prochlorococcus marinus MIT9515 YP_001011348.1:0.04383,(Prochlorococcus marinus MIT9312 YP_397344.1:0.03488,(Prochlorococcus marinus MIT9301 YP_001091131.1:0.02834,Prochlorococcus marinus AS9601 YP_001009300.1:0.02092)0.882:0.01662)0.978:0.04049)0.243:0.00983)0.998:0.18536,(Prochlorococcus marinus CCMP1375 NP_875137.1:0.10384,((((Synechococcus sp_CC9311 YP_730841.1:0.09406,Synechococcus sp_WH7803 YP_001224784.1:0.06549)0.749:0.02521,(Synechococcus sp_WH8102 NP_897119.1:0.06127,(Synechococcus sp_CC9605 YP_381462.1:0.06126,Synechococcus sp_CC9902 YP_377315.1:0.03265)0.899:0.0392)0.781:0.0257)0.82:0.0294,(Prochlorococcus marinus MIT9313 NP_894486.1:0.00429,Prochlorococcus marinus MIT9303 YP_001017586.1:0.00015)0.923:0.03804)0.977:0.09518,Prochlorococcus marinus NATL2A YP_291454.1:0.12737)0.546:0.02553)0.966:0.1033)0.946:0.07113,(((Synechococcus elongatus PCC7942 YP_401139.1:0.00014,Synechococcus elongatus PCC6301 YP_172680.1:0.00901)0.997:0.08077,(((Nostoc sp. PCC7120 NP_485198.1:0.00918,Anabaena variabilis YP_324903.1:0.00016)0.92:0.02351,(Nostoc punctiforme YP_001864861.1:0.02921,Nodularia spumigena CCY9414 ZP_01630433.1:0.04298)0.352:0.00995)0.991:0.05235,(Thermosynechococcus elongatus BP1 NP_681549.1:0.08839,((Lyngbya sp PCC8106 ZP_01621409.1:0.03351,(Microcystis aeruginosa NIES843 YP_001657857.1:0.05954,(Synechocystis sp_PCC6803 NP_442883.2:0.04658,(Cyanothece sp. ATCC51142 YP_001802319.1:0.00016,(Crocosphaera watsonii WH8501 ZP_00515128.1:0.01345,Cyanothece sp. CCY0110 ZP_01728023.1:0.00014)0.711:0.00448)0.941:0.02979)0.35:0.01869)0.96:0.04051)0.228:0.00617,(Trichodesmium erythraeum YP_722007.1:0.06605,Acaryochloris marina MBIC11017 YP_001519474.1:0.08445)0.825:0.02664)0.721:0.00557)0.755:0.01152)0.975:0.05546)0.831:0.02994,((Cyanobacterium Yellowstone A CYA_0195:0.04193,Cyanobacterium Yellowstone B CYB_1236:0.03325)1.0:0.12477,Gloeobacter violaceus PCC7421 NP_926489.1:0.10035)0.781:0.02236)0.861:0.06617)0.999:0.15799,(Flavobacterium johnsoniae UW101 YP_001192724.1:0.45811,(Francisella novicida U112 YP_897686.1:0.4066,(Coxiella burnetii RSA_493 NP_820275.2:0.23688,((Stenotrophomonas maltophilia K279a YP_001972017.1:0.15695,(Methylobacillus flagellatus KT YP_544887.1:0.11818,((Nitrosomonas europaea ATCC_19718 NP_841696.1:0.19432,(Polynucleobacter sp. QLW_P1DMWA_1 YP_001155799.1:0.1048,(Polaromonas sp. JS666 YP_549493.1:0.03928,Diaphorobacter sp. TPSY YP_002552918.1:0.06882)0.973:0.07633)0.905:0.0385)0.701:0.0234,Dechloromonas aromatica RCB YP_284164.1:0.07273)0.876:0.02563)0.524:0.02172)0.899:0.02648,(Marinobacter aquaeolei VT8 YP_960617.1:0.10375,((((Alteromonas macleodii Deep ecotype YP_002126534.1:0.06679,((Vibrio cholerae N16961 NP_232020.1:0.01186,Aliivibrio salmonicida LFI1238 YP_002262105.1:0.049)0.895:0.02431,(Pectobacterium atrosepticum SCRI1043 YP_051959.1:0.07533,Psychromonas ingrahamii 37 YP_942337.1:0.06637)0.296:0.01922)0.97:0.05116)0.525:0.01139,Pseudoalteromonas atlantica T6c YP_661787.1:0.03971)0.937:0.02617,Cellvibrio japonicus Ueda107 YP_001983146.1:0.08521)0.834:0.01677,Idiomarina loihiensis L2TR YP_155370.1:0.07735)0.943:0.02745)0.375:0.01276)0.873:0.0428)0.989:0.12368)0.766:0.04921)0.552:0.05067)0.795:0.02551)0.651:0.01415)0.774:0.02022)0.976:0.07675,(Halothermothrix orenii H 168 YP_002508044.1:0.28093,(Caldicellulosiruptor saccharolyticus DSM_8903 YP_001180996.1:0.00547,Anaerocellum thermophilum DSM 6725 YP_002573411.1:0.03458)1.0:0.21966)0.893:0.05439)0.808:0.02405)0.794:0.04775,Alkaliphilus metalliredigens QYMF YP_001321166.1:0.28849)0.478:0.03038)0.844:0.03214)0.95:0.05981)0:0;
((((uncultured methanogenic archaeon RC-I YP_686126.1:0.0,Euryarchaeota fosmid CAJ36800.1:0.0,Euryarchaeota fosmid YP_686126.1:0.0)0.0:0.27716,Desulfitobacterium hafniense Y51 YP_520215.1:0.20154)0.897:0.09369,((((Alkaliphilus metalliredigens QYMF YP_001318368.1:0.20584,(Anaerocellum thermophilum DSM 6725 YP_002573075.1:0.05245,Caldicellulosiruptor saccharolyticus DSM_8903 YP_001180436.1:0.03677)0.941:0.11431)0.929:0.08315,(Carboxydothermus hydrogenoformans Z_2901 YP_360115.1:0.1,Natranaerobius thermophilus JWNM-WN-LF YP_001919000.1:0.23437)0.88:0.05278)0.935:0.07684,((Pelotomaculum thermopropionicum SI YP_001210802.1:0.19459,Pelotomaculum thermopropionicum SI YP_001213178.1:0.14212)0.969:0.11104,((Desulfotomaculum reducens MI_1 YP_001111525.1:0.28405,((uncultured methanogenic archaeon RC-I YP_685553.1:0.0,Euryarchaeota fosmid CAJ36227.1:0.0,Euryarchaeota fosmid YP_685553.1:0.0)0.0:0.048,Methanocella paludicola SANAE YP_003357327.1:0.15849)0.989:0.22793)0.854:0.09356,(Carboxydothermus hydrogenoformans Z_2901 YP_358888.1:0.16217,Pediococcus pentosaceus ATCC_25745 YP_805153.1:0.79538)0.913:0.13233)0.838:0.07442)0.323:0.02212)0.88:0.02541,((Pelobacter propionicus DSM_2379 YP_900732.1:0.31311,(Geobacter metallireducens GS_15 YP_385927.1:0.09067,(Geobacter uraniumreducens Rf4 YP_001232628.1:0.12047,Geobacter sulfurreducens PCA NP_951594.1:0.11854)0.497:0.0281)0.924:0.07131)0.913:0.07788,(Heliobacterium modesticaldum Ice1 YP_001680268.1:0.21749,Magnetococcus sp. MC_1 YP_867601.1:0.53661)0.681:0.0939)0.0:0.00014)0.572:0.01626)0.335:0.0176,(((Thermomicrobium roseum DSM 5159 YP_002521859.1:0.24582,Nocardioides sp. JS614 YP_925118.1:0.53124)0.469:0.05503,((Sorangium cellulosum YP_001616493.1:0.38471,Haliangium ochraceum DSM 14365 YP_003268580.1:0.29367)0.496:0.10276,(Myxococcus xanthus DK_1622 YP_632241.1:0.14749,Anaeromyxobacter sp. Fw109_5 YP_001379457.1:0.17827)0.97:0.14918)0.799:0.04565)0.399:0.02499,((((Acaryochloris marina MBIC11017 YP_001519694.1:0.09254,(((Crocosphaera watsonii WH8501 ZP_00516654.1:0.02319,Cyanothece sp. CCY0110 ZP_01729667.1:0.00764)0.292:0.00015,(((Nostoc punctiforme YP_001867151.1:0.02785,(Anabaena variabilis YP_323515.1:0.00014,Nostoc sp. PCC7120 NP_485329.1:0.02336)0.149:0.01093)0.044:0.00787,(Nodularia spumigena CCY9414 ZP_01631001.1:0.01571,Lyngbya sp PCC8106 ZP_01621859.1:0.07133)0.775:0.01254)0.936:0.02652,((Synechocystis sp_PCC6803 NP_441225.1:0.08072,Microcystis aeruginosa NIES843 YP_001655216.1:0.06407)0.899:0.03924,Cyanothece sp. ATCC51142 YP_001801584.1:0.00014)0.875:0.00759)0.353:0.00016)0.862:0.01796,(Trichodesmium erythraeum YP_724126.1:0.05249,Thermosynechococcus elongatus BP1 NP_682031.1:0.08763)0.914:0.04023)0.733:0.00714)0.972:0.07423,(((Synechococcus elongatus PCC7942 YP_400404.1:0.0,Synechococcus elongatus PCC6301 YP_170878.1:0.0)0.0:0.09168,((Synechococcus sp_RCC307 YP_001228351.1:0.08922,(((((((Prochlorococcus marinus MIT9312 YP_398160.1:0.03678,(Prochlorococcus marinus AS9601 YP_001010168.1:0.0237,Prochlorococcus marinus MIT9215 YP_001485042.1:0.00014)0.64:0.00262)0.09:0.01378,(Prochlorococcus marinus CCMP1986 NP_893688.1:0.0189,Prochlorococcus marinus MIT9515 YP_001012072.1:0.04211)0.996:0.09865)0.753:0.01402,Prochlorococcus marinus MIT9301 YP_001091986.1:0.01832)0.994:0.19495,(Prochlorococcus marinus NATL1A YP_001015837.1:0.0,Prochlorococcus marinus NATL2A YP_292336.1:0.0)0.0:0.1613)0.779:0.06865,Prochlorococcus marinus CCMP1375 NP_876117.1:0.14628)0.975:0.11046,((Synechococcus sp_CC9902 YP_377938.1:0.07005,(Synechococcus sp_WH8102 NP_898142.1:0.00015,Synechococcus sp_CC9605 YP_380723.1:0.07212)0.433:0.02626)0.869:0.02516,(Synechococcus sp_WH7803 YP_001224173.1:0.04051,Synechococcus sp_CC9311 YP_729683.1:0.12795)0.807:0.02304)0.089:0.00233)0.809:0.04015,(Prochlorococcus marinus MIT9303 YP_001018287.1:0.00015,Prochlorococcus marinus MIT9313 NP_895544.1:0.00759)0.972:0.062)0.841:0.02722)0.857:0.0483,Synechococcus sp WH5701 ZP_01083771.1:0.10783)0.999:0.17313)0.885:0.04389,(Cyanobacterium Yellowstone B CYB_1309:0.02371,Cyanobacterium Yellowstone A CYA_0568:0.00015)0.963:0.06021)0.92:0.04835)0.793:0.03329,Gloeobacter violaceus PCC7421 NP_924993.1:0.14105)0.983:0.12768,Rubrobacter xylanophilus DSM_9941 YP_643857.1:0.26053)0.836:0.05347)0.914:0.08048,(((Pelobacter carbinolicus DSM_2380 YP_357840.1:0.43701,(Solibacter usitatus Ellin6076 YP_825226.1:0.22524,Acidobacteria bacterium Ellin345 YP_589238.1:0.22429)0.987:0.23803)0.437:0.04468,Geobacillus kaustophilus HTA426 YP_147818.1:0.31707)0.751:0.053,((Moorella thermoacetica ATCC_39073 YP_431336.1:0.2218,Roseiflexus castenholzii DSM_13941 YP_001431739.1:0.2959)0.854:0.06127,((((((((Methanobrevibacter smithii ATCC_35061 YP_001273055.1:0.52849,Methanobrevibacter ruminantium M1 YP_003423409.1:0.37692)0.984:0.35939,(Methanothermus fervidus YP_004004043.1:0.33815,(Methanothermobacter thermautotrophicus NP_276125.1:0.18409,Methanothermobacter marburgensis str. Marburg YP_003850273.1:0.11471)0.998:0.36696)0.843:0.0567)0.88:0.0852,Methanobacterium sp. AL-21 YP_004291420.1:0.28645)0.191:0.04082,Methanosphaera stadtmanae DSM_3091 YP_448295.1:0.62338)0.983:0.28568,(((Methanocaldococcus infernus ME YP_003616336.1:0.26569,(Methanocaldococcus vulcanius M7 YP_003246478.1:0.08507,(Methanocaldococcus sp. FS406-22 YP_003458746.1:0.06448,(Methanocaldococcus jannaschii DSM 2661 NP_247821.1:0.03287,Methanocaldococcus fervens AG86 YP_003128238.1:0.0643)0.632:0.03005)0.875:0.06639)0.883:0.09179)0.91:0.31209,Methanotorris igneus Kol 5 YP_004485154.1:2.84)0.772:0.10447,(Methanotorris igneus Kol 5 YP_004484327.1:0.12871,((Methanococcus aeolicus Nankai_3 YP_001324388.1:0.27715,Methanothermococcus okinawensis IH1 ZP_07330135.1:0.12656)0.89:0.10644,(Methanococcus voltae A3 ZP_02192396.1:0.31963,(Methanococcus vannielii YP_001323072.1:0.20103,Methanococcus maripaludis C5 YP_001096883.1:0.10569)0.962:0.15968)0.445:0.10594)0.234:0.10058)0.875:0.10009)0.785:0.11555)0.995:0.31399,((Desulfotalea psychrophila LSv54 YP_065906.1:0.81987,Syntrophobacter fumaroxidans MPOB YP_845189.1:0.52351)0.869:0.22209,(((Desulfovibrio desulfuricans G20 YP_389497.1:0.33515,(Desulfovibrio vulgaris DP4 YP_965879.1:0.01488,Desulfovibrio vulgaris Hildenborough YP_012151.1:0.00015)0.971:0.4068)1.0:0.58767,(Methanoculleus marisnigri JR1 YP_001047523.1:0.46555,Methanocorpusculum labreanum Z YP_001029811.1:0.47646)0.96:0.29021)0.879:0.16974,((((Methanosalsum zhilinae DSM 4017 YP_004616870.1:0.2268,(Methanococcoides burtonii DSM_6242 YP_566092.1:0.35874,(Methanosarcina barkeri str. Fusaro YP_304280.1:0.10552,(Methanosarcina acetivorans C2A NP_615213.1:0.04611,Methanosarcina mazei Go1 NP_633544.1:0.06031)0.821:0.04393)0.992:0.2036)0.782:0.05513)0.943:0.12813,(((Archaeoglobus profundus DSM 5631 YP_003399796.1:0.30259,(Ferroglobus placidus DSM 10642 YP_003436887.1:0.19231,(Archaeoglobus fulgidus DSM_4304 NP_070385.1:0.14259,Archaeoglobus fulgidus DSM_4304 NP_069395.1:0.12231)0.265:0.04826)0.988:0.20977)0.377:0.06313,Archaeoglobus veneficus SNP6 YP_004342039.1:0.52768)0.636:0.01555,Korarchaeum cryptofilum OPF8 YP_001736917.1:0.33976)0.917:0.10088)0.541:0.03752,Archaeoglobus profundus DSM 5631 YP_003400752.1:1.69911)0.77:0.05458,((((Evoldeep Thaum fosmid KM3_72_A09.c.01_334:0.40715,(Haloterrigena turkmenica DSM 5511 YP_003401751.1:0.00014,((halophilic archaeon DL31 YP_004809163.1:0.05168,Haloquadratum walsbyi DSM_16790 YP_659343.1:0.15219)0.967:0.07425,(Natrialba magadii ATCC 43099 YP_003480186.1:0.03131,(Halopiger xanaduensis SH-6 YP_004596068.1:0.02389,(Halorubrum lacusprofundi ATCC 49239 YP_002567244.1:0.09688,((Halogeometricum borinquense DSM 11551 ZP_03998523.1:0.04981,Haloferax volcanii DS2 YP_003534266.1:0.01897)0.743:0.01905,((Halorhabdus utahensis DSM 12940 YP_003129944.1:0.06742,Halalkalicoccus jeotgali B3 YP_003735399.1:0.07556)0.908:0.04681,(Halomicrobium mukohataei DSM 12286 YP_003176835.1:0.01082,(Haloarcula marismortui ATCC_43049 YP_137316.1:0.00016,Haloarcula hispanica ATCC 33960 YP_004794757.1:0.00736)0.979:0.0592)0.837:0.03157)0.395:0.03224)0.351:0.02235)0.933:0.04263)0.765:0.00975)0.295:0.01371)0.43:0.01231)0.995:0.27462)0.825:0.06482,(Rhodopirellula baltica SH_1 NP_866859.1:0.44083,(Plesiocystis pacifica SIR-1 ZP_01905617.1:0.42236,((((Ectocarpus siliculosus Esi0294_0029:0.28089,(Phytophthora capsici 123583:0.02954,Phytophthora sojae 131519:0.01959)0.996:0.18267)0.842:0.04592,Bolidomonas pacifica CCMP1866 CAMPEP_0118639112:0.29369)0.348:0.01521,(Thalassiosira pseudonana XP_002296288.1:0.25012,(Phaeodactylum tricornutum XP_002181029.1:0.1705,(Fragilariopsis cylindrus 199106:0.00016,Fragilariopsis cylindrus 188137:0.01934)0.997:0.26561)0.894:0.0883)0.899:0.07512)0.0:0.00016,Micromonas strain RCC299 57649:0.34572)1.0:0.5434)0.75:0.08096)0.872:0.10387)0.814:0.06663,(((Nitrosopumilus maritimus SCM1 YP_001581674.1:0.08601,(Candidatus Nitrosoarchaeum limnia SFB1 ZP_08257331.1:0.02207,Candidatus Nitrosoarchaeum koreensis MY1 ZP_08667341.1:0.03478)0.817:0.06987)0.763:0.06396,((Evoldeep Thaum fosmid KM3_61_H06.c.01_54:0.00016,(Evoldeep Thaum fosmid KM3_144_G01.f.01_145:0.1903,(((Evoldeep Thaum fosmid SAT1000_07_E02.c.01_33:0.06824,Evoldeep Thaum fosmid AD1000_45_G09.r.01_43:0.00016)0.951:0.11081,((((Evoldeep Thaum fosmid KM3_130_G11.r.01_115:0.02239,Evoldeep Thaum fosmid KM3_87_A02.c.01_47:0.02264)0.816:0.01517,Evoldeep Thaum fosmid KM3_35_E05.c.01_107:0.0158)0.859:0.00015,(Evoldeep Thaum fosmid SAT1000_07_E02.c.01_31:0.01008,((Evoldeep Thaum fosmid AD1000_45_G09.r.01_49:0.05115,(((Evoldeep Thaum fosmid SAT1000_18_G08.c.01_188:0.0,Evoldeep Thaum fosmid AD1000_60_A11.c.01_155:0.0,Evoldeep Thaum fosmid KM3_188_F10.c.01_119:0.0)0.0:0.00014,(Evoldeep Thaum fosmid AD1000_45_G09.r.01_47:0.02921,(Evoldeep Thaum fosmid KM3_77_E10.c.01_107:0.0,Evoldeep Thaum fosmid KM3_53_D03.c.01_73:0.0,Evoldeep Thaum fosmid KM3_26_A01.c.01_18:0.0)0.0:0.00045)1.0:0.00706)0.0:0.00015,(Evoldeep Thaum fosmid KM3_201_G04.c.01_223:0.0146,(Evoldeep Thaum fosmid AD1000_45_G09.r.01_52:0.0,Evoldeep Thaum fosmid KM3_144_G01.f.01_139:0.0)0.0:0.00014)0.262:0.00065)0.0:0.00033)0.282:0.00723,Evoldeep Thaum fosmid KM3_160_B06.c.01_264:0.01511)0.798:0.00754)0.0:0.00015)0.0:0.00015,Crenarchaeota fosmid ABZ08529.1:0.02284)0.0:0.00647)0.04:0.00053,(Crenarchaeota fosmid ABZ06938.1:0.02275,Crenarchaeota fosmid ABZ08813.1:0.01505)0.848:0.01398)0.743:0.00874)0.779:0.00794)0.896:0.07516,Evoldeep Thaum fosmid AD1000_54_F09.c.01_139:0.20319)0.36:0.05662)0.898:0.09574,Cenarchaeum symbiosum A YP_876497.1:0.1959)0.999:0.32775)0.436:0.04413,(Evoldeep Thaum fosmid KM3_26_F01.c.01_257:0.01788,(Evoldeep Thaum fosmid AD1000_17_C04.c.01_124:0.00014,Evoldeep Thaum fosmid KM3_40_F03.r.01_255:0.01551)0.906:0.07202)1.0:0.46765)0.863:0.0677)0.688:0.01684)0.565:0.0509)0.227:0.00014)0.818:0.04143,(((Methanosaeta concilii GP6 YP_004384965.1:0.24654,((Methanospirillum hungatei JF_1 YP_503609.1:0.26802,Methanoplanus petrolearius DSM11571 YP_003895853.1:0.52938)0.706:0.03111,((Methanosaeta thermophila PT YP_843123.1:0.3307,(Methanosphaerula palustris E1-9c YP_002466275.1:0.24078,((Methanohalobium evestigatum Z-7303 YP_003727501.1:0.24727,Methanohalophilus mahii DSM 5219 YP_003541556.1:0.29619)0.981:0.19247,(Candidatus Methanoregula boonei 6A8 YP_001405280.1:0.14115,Methanosphaerula palustris E1-9c YP_002466217.1:0.11602)0.857:0.08557)0.269:0.03982)0.612:0.05487)0.633:0.01538,Methanosaeta harundinacea 6Ac AET65579.1:0.31646)0.552:0.06097)0.848:0.07327)0.297:0.05976,Ignisphaera aggregans DSM17230 YP_003860505.1:0.41334)0.934:0.10095,(Desulfococcus oleovorans Hxd3 YP_001529477.1:0.43075,(Wolinella succinogenes DSM_1740 NP_906401.1:0.52664,Campylobacter concisus 13826 YP_001466326.1:0.35635)0.921:0.20154)0.536:0.10184)0.375:0.08285)0.855:0.07681,((Dictyoglomus thermophilum H-6-12 YP_002251471.1:0.25035,(Clostridium acetobutylicum ATCC_824 NP_347411.1:0.48533,(Thermoanaerobacter pseudethanolicus ATCC_33223 YP_001665521.1:0.32252,(Anaerocellum thermophilum DSM 6725 YP_002573504.1:0.11665,Caldicellulosiruptor saccharolyticus DSM_8903 YP_001180493.1:0.07357)0.989:0.18273)0.14:0.04736)0.56:0.03833)0.286:0.01083,(Syntrophus aciditrophicus SB YP_462062.1:0.37909,Akkermansia muciniphila ATCC BAA-835 YP_001878196.1:0.54077)0.767:0.15198)0.63:0.02917)0.924:0.09397)0.264:0.00013)0.791:0.03704)0:0;
(((((((Cyanobacterium Yellowstone A CYA_0568:0.00015,Cyanobacterium Yellowstone B CYB_1309:0.02246)0.963:0.0907,Gloeobacter violaceus PCC7421 NP_924993.1:0.15856)0.85:0.03112,(Acaryochloris marina MBIC11017 YP_001519694.1:0.12275,((((Synechocystis sp_PCC6803 NP_441225.1:0.08834,Microcystis aeruginosa NIES843 YP_001655216.1:0.0654)0.066:0.03548,(((Nodularia spumigena CCY9414 ZP_01631001.1:0.02942,(Nostoc punctiforme YP_001867151.1:0.03615,(Anabaena variabilis YP_323515.1:0.00014,Nostoc sp. PCC7120 NP_485329.1:0.02233)0.052:0.00848)0.286:0.00746)0.917:0.02334,(Crocosphaera watsonii WH8501 ZP_00516654.1:0.02224,Cyanothece sp. CCY0110 ZP_01729667.1:0.00736)1.0:0.00015)0.818:0.00727,Cyanothece sp. ATCC51142 YP_001801584.1:0.0074)0.621:0.00778)0.779:0.02903,Lyngbya sp PCC8106 ZP_01621859.1:0.06277)0.748:0.00772,(Trichodesmium erythraeum YP_724126.1:0.05755,Thermosynechococcus elongatus BP1 NP_682031.1:0.11153)0.896:0.03021)0.623:0.00144)0.975:0.06061)0.374:0.00823,((((((Prochlorococcus marinus CCMP1375 NP_876117.1:0.16607,(((Prochlorococcus marinus MIT9312 YP_398160.1:0.02494,(Prochlorococcus marinus MIT9301 YP_001091986.1:0.03898,(Prochlorococcus marinus AS9601 YP_001010168.1:0.02243,Prochlorococcus marinus MIT9215 YP_001485042.1:0.00015)0.706:0.0062)0.781:0.01533)0.6:0.00622,(Prochlorococcus marinus CCMP1986 NP_893688.1:0.01724,Prochlorococcus marinus MIT9515 YP_001012072.1:0.04026)0.957:0.09521)0.999:0.21028,(Prochlorococcus marinus NATL1A YP_001015837.1:0.0,Prochlorococcus marinus NATL2A YP_292336.1:0.0)0.0:0.18569)0.559:0.04868)0.97:0.11968,((Synechococcus sp_CC9902 YP_377938.1:0.05859,(Synechococcus sp_CC9605 YP_380723.1:0.0767,Synechococcus sp_WH8102 NP_898142.1:0.00015)0.138:0.02261)0.874:0.02463,(Synechococcus sp_WH7803 YP_001224173.1:0.05269,Synechococcus sp_CC9311 YP_729683.1:0.14426)0.672:0.02076)0.429:0.00243)0.755:0.03711,(Prochlorococcus marinus MIT9303 YP_001018287.1:0.00014,Prochlorococcus marinus MIT9313 NP_895544.1:0.00732)0.99:0.08404)0.838:0.03081,Synechococcus sp_RCC307 YP_001228351.1:0.08463)0.914:0.06924,Synechococcus sp WH5701 ZP_01083771.1:0.1023)0.995:0.16352,(Synechococcus elongatus PCC7942 YP_400404.1:0.0,Synechococcus elongatus PCC6301 YP_170878.1:0.0)0.0:0.08981)0.897:0.0679)0.997:0.19748,((Plesiocystis pacifica SIR-1 ZP_01905617.1:0.42013,(Rhodopirellula baltica SH_1 NP_866859.1:0.47193,(Micromonas strain RCC299 57649:0.37187,((Thalassiosira pseudonana XP_002296288.1:0.2315,(Phaeodactylum tricornutum XP_002181029.1:0.20012,(Fragilariopsis cylindrus 188137:0.01747,Fragilariopsis cylindrus 199106:0.00015)0.997:0.26296)0.918:0.10871)0.885:0.07845,(Bolidomonas pacifica CCMP1866 CAMPEP_0118639112:0.38068,(Ectocarpus siliculosus Esi0294_0029:0.26494,(Phytophthora capsici 123583:0.04073,Phytophthora sojae 131519:0.01469)0.992:0.19461)0.786:0.03755)0.527:0.02852)0.761:0.05537)0.999:0.45384)0.404:0.05196)0.873:0.07752,(((Evoldeep Thaum fosmid KM3_26_F01.c.01_257:0.02184,(Evoldeep Thaum fosmid AD1000_17_C04.c.01_124:0.00014,Evoldeep Thaum fosmid KM3_40_F03.r.01_255:0.01432)0.894:0.07852)0.998:0.36723,(Cenarchaeum symbiosum A YP_876497.1:0.16807,(((((((Evoldeep Thaum fosmid KM3_160_B06.c.01_264:0.01407,(Evoldeep Thaum fosmid KM3_201_G04.c.01_223:0.01413,((Evoldeep Thaum fosmid SAT1000_18_G08.c.01_188:0.0,Evoldeep Thaum fosmid KM3_188_F10.c.01_119:0.0,Evoldeep Thaum fosmid AD1000_60_A11.c.01_155:0.0)0.0:0.00014,(Evoldeep Thaum fosmid KM3_77_E10.c.01_107:0.0,Evoldeep Thaum fosmid KM3_53_D03.c.01_73:0.0,Evoldeep Thaum fosmid KM3_26_A01.c.01_18:0.0)0.0:0.007)0.0:0.00015)0.798:0.00702)0.801:0.00699,Evoldeep Thaum fosmid SAT1000_07_E02.c.01_31:0.00958)0.0:0.00015,(Evoldeep Thaum fosmid KM3_35_E05.c.01_107:0.01465,(Evoldeep Thaum fosmid KM3_130_G11.r.01_115:0.01386,Evoldeep Thaum fosmid KM3_87_A02.c.01_47:0.02094)0.831:0.01399)0.792:0.00016)0.106:0.00016,(Evoldeep Thaum fosmid KM3_61_H06.c.01_54:0.01569,(Crenarchaeota fosmid ABZ06938.1:0.02113,Crenarchaeota fosmid ABZ08813.1:0.00693)0.845:0.01297)0.74:0.00645)0.976:0.00015,(Evoldeep Thaum fosmid KM3_144_G01.f.01_145:0.14847,Evoldeep Thaum fosmid AD1000_45_G09.r.01_47:0.00015)0.874:0.084)0.853:0.0284,Crenarchaeota fosmid ABZ08529.1:0.00016)0.924:0.07525,(Evoldeep Thaum fosmid AD1000_54_F09.c.01_139:0.19015,(Nitrosopumilus maritimus SCM1 YP_001581674.1:0.0904,(Candidatus Nitrosoarchaeum limnia SFB1 ZP_08257331.1:0.02345,Candidatus Nitrosoarchaeum koreensis MY1 ZP_08667341.1:0.02927)0.908:0.06039)0.931:0.07557)0.227:0.04558)0.875:0.0826)0.999:0.32992)0.845:0.12431,(Evoldeep Thaum fosmid KM3_72_A09.c.01_334:0.37922,(((Natrialba magadii ATCC 43099 YP_003480186.1:0.03038,Halopiger xanaduensis SH-6 YP_004596068.1:0.0492)0.643:0.00484,(Haloterrigena turkmenica DSM 5511 YP_003401751.1:0.01614,((Halorhabdus utahensis DSM 12940 YP_003129944.1:0.07156,Halalkalicoccus jeotgali B3 YP_003735399.1:0.08757)0.642:0.03598,(Halorubrum lacusprofundi ATCC 49239 YP_002567244.1:0.10036,((Halomicrobium mukohataei DSM 12286 YP_003176835.1:0.00853,(Haloarcula marismortui ATCC_43049 YP_137316.1:0.00015,Haloarcula hispanica ATCC 33960 YP_004794757.1:0.00694)0.996:0.07348)0.926:0.04163,(Halogeometricum borinquense DSM 11551 ZP_03998523.1:0.05626,Haloferax volcanii DS2 YP_003534266.1:0.04009)0.693:0.02522)0.577:0.02167)0.352:0.03008)0.89:0.0399)0.592:0.00857)0.654:0.01035,(Haloquadratum walsbyi DSM_16790 YP_659343.1:0.16318,halophilic archaeon DL31 YP_004809163.1:0.05849)0.692:0.06099)0.999:0.26294)0.907:0.10515)0.767:0.12078)0.805:0.04276)0.921:0.06189,((Myxococcus xanthus DK_1622 YP_632241.1:0.13986,Anaeromyxobacter sp. Fw109_5 YP_001379457.1:0.19404)0.969:0.12887,(Sorangium cellulosum YP_001616493.1:0.36141,Haliangium ochraceum DSM 14365 YP_003268580.1:0.36103)0.46:0.08403)0.837:0.0514)0.807:0.05562,((Thermomicrobium roseum DSM 5159 YP_002521859.1:0.2666,Nocardioides sp. JS614 YP_925118.1:0.56105)0.771:0.06951,(Pelobacter carbinolicus DSM_2380 YP_357840.1:0.3896,(Solibacter usitatus Ellin6076 YP_825226.1:0.21772,Acidobacteria bacterium Ellin345 YP_589238.1:0.25038)0.989:0.23916)0.448:0.06424)0.534:0.05258,((((((Dictyoglomus thermophilum H-6-12 YP_002251471.1:0.28318,((Akkermansia muciniphila ATCC BAA-835 YP_001878196.1:0.49254,(Wolinella succinogenes DSM_1740 NP_906401.1:0.38469,Campylobacter concisus 13826 YP_001466326.1:0.46064)0.881:0.16156)0.931:0.23069,(Thermoanaerobacter pseudethanolicus ATCC_33223 YP_001665521.1:0.31021,(Caldicellulosiruptor saccharolyticus DSM_8903 YP_001180493.1:0.1058,Anaerocellum thermophilum DSM 6725 YP_002573504.1:0.10723)0.99:0.21596)0.738:0.06293)0.597:0.00718)0.811:0.03317,(((Desulfococcus oleovorans Hxd3 YP_001529477.1:0.54193,(((Methanosaeta thermophila PT YP_843123.1:0.29134,(Methanosaeta concilii GP6 YP_004384965.1:0.20027,Ignisphaera aggregans DSM17230 YP_003860505.1:0.42788)0.685:0.04504)0.964:0.09961,(((Methanosphaerula palustris E1-9c YP_002466275.1:0.28617,(Candidatus Methanoregula boonei 6A8 YP_001405280.1:0.14023,Methanosphaerula palustris E1-9c YP_002466217.1:0.11954)0.951:0.11344)0.43:0.0497,(Methanohalobium evestigatum Z-7303 YP_003727501.1:0.23344,Methanohalophilus mahii DSM 5219 YP_003541556.1:0.32471)0.989:0.24004)0.712:0.0442,(Methanospirillum hungatei JF_1 YP_503609.1:0.28572,Methanoplanus petrolearius DSM11571 YP_003895853.1:0.60849)0.672:0.03521)0.898:0.05955)0.908:0.05614,Methanosaeta harundinacea 6Ac AET65579.1:0.28913)0.753:0.03022)0.328:0.12972,((Syntrophobacter fumaroxidans MPOB YP_845189.1:0.60107,((Desulfovibrio desulfuricans G20 YP_389497.1:0.44191,(Desulfovibrio vulgaris DP4 YP_965879.1:0.01376,Desulfovibrio vulgaris Hildenborough YP_012151.1:0.00014)0.98:0.41298)0.998:0.55911,Desulfotalea psychrophila LSv54 YP_065906.1:0.68582)0.519:0.14512)0.909:0.19622,(((Methanothermus fervidus YP_004004043.1:0.34386,(Methanobacterium sp. AL-21 YP_004291420.1:0.35192,((Methanosphaera stadtmanae DSM_3091 YP_448295.1:0.57828,(Methanobrevibacter smithii ATCC_35061 YP_001273055.1:0.55615,Methanobrevibacter ruminantium M1 YP_003423409.1:0.41824)0.972:0.31508)0.786:0.07951,(Methanothermobacter thermautotrophicus NP_276125.1:0.18249,Methanothermobacter marburgensis str. Marburg YP_003850273.1:0.09008)0.999:0.38746)0.699:0.03914)0.621:0.12839)0.969:0.25972,((Methanocaldococcus infernus ME YP_003616336.1:0.39472,(Methanocaldococcus vulcanius M7 YP_003246478.1:0.09317,(Methanocaldococcus sp. FS406-22 YP_003458746.1:0.05039,(Methanocaldococcus fervens AG86 YP_003128238.1:0.06079,Methanocaldococcus jannaschii DSM 2661 NP_247821.1:0.02125)0.634:0.02925)0.914:0.06986)0.26:0.06608)0.997:0.42222,(Methanotorris igneus Kol 5 YP_004484327.1:0.10218,((Methanothermococcus okinawensis IH1 ZP_07330135.1:0.16105,Methanococcus aeolicus Nankai_3 YP_001324388.1:0.29387)0.84:0.1156,(Methanococcus voltae A3 ZP_02192396.1:0.38057,(Methanococcus maripaludis C5 YP_001096883.1:0.13119,Methanococcus vannielii YP_001323072.1:0.23449)0.963:0.17023)0.128:0.10751)0.817:0.13908)0.909:0.13454)0.505:0.17018)0.98:0.31772,((Methanosalsum zhilinae DSM 4017 YP_004616870.1:0.25065,(Methanococcoides burtonii DSM_6242 YP_566092.1:0.43125,(Methanosarcina barkeri str. Fusaro YP_304280.1:0.09249,(Methanosarcina mazei Go1 NP_633544.1:0.05747,Methanosarcina acetivorans C2A NP_615213.1:0.04423)0.855:0.04793)0.976:0.17754)0.806:0.06043)0.963:0.13769,(((Archaeoglobus veneficus SNP6 YP_004342039.1:0.48697,(Archaeoglobus fulgidus DSM_4304 NP_070385.1:0.10461,(Ferroglobus placidus DSM 10642 YP_003436887.1:0.27116,Archaeoglobus fulgidus DSM_4304 NP_069395.1:0.10493)0.692:0.07014)0.995:0.21989)0.36:0.06947,Archaeoglobus profundus DSM 5631 YP_003399796.1:0.34831)0.803:0.06491,Korarchaeum cryptofilum OPF8 YP_001736917.1:0.37644)0.888:0.09483)0.493:0.07653)0.382:0.0214)0.732:0.03981)0.804:0.0335,(Methanoculleus marisnigri JR1 YP_001047523.1:0.47457,Methanocorpusculum labreanum Z YP_001029811.1:0.50341)0.991:0.41742)0.952:0.10478)0.804:0.04889,(Clostridium acetobutylicum ATCC_824 NP_347411.1:0.45582,Syntrophus aciditrophicus SB YP_462062.1:0.38111)0.755:0.15876)0.882:0.08332,((Desulfitobacterium hafniense Y51 YP_520215.1:0.23558,(Roseiflexus castenholzii DSM_13941 YP_001431739.1:0.29722,(((uncultured methanogenic archaeon RC-I YP_685553.1:0.0,Euryarchaeota fosmid CAJ36227.1:0.0,Euryarchaeota fosmid YP_685553.1:0.0)0.0:0.04554,Methanocella paludicola SANAE YP_003357327.1:0.16218)0.999:0.23202,(uncultured methanogenic archaeon RC-I YP_686126.1:0.0,Euryarchaeota fosmid CAJ36800.1:0.0,Euryarchaeota fosmid YP_686126.1:0.0)0.0:0.20213)0.903:0.1162)0.805:0.08681)0.254:0.04058,(Desulfotomaculum reducens MI_1 YP_001111525.1:0.33744,Geobacillus kaustophilus HTA426 YP_147818.1:0.29181)0.042:0.05367)0.165:0.02154)0.744:0.0135,(Moorella thermoacetica ATCC_39073 YP_431336.1:0.19857,Rubrobacter xylanophilus DSM_9941 YP_643857.1:0.32349)0.867:0.08205)0.587:0.022,(((Heliobacterium modesticaldum Ice1 YP_001680268.1:0.20264,Magnetococcus sp. MC_1 YP_867601.1:0.51534)0.795:0.10772,(Pelobacter propionicus DSM_2379 YP_900732.1:0.27286,(Geobacter metallireducens GS_15 YP_385927.1:0.0806,(Geobacter sulfurreducens PCA NP_951594.1:0.10903,Geobacter uraniumreducens Rf4 YP_001232628.1:0.15801)0.695:0.03411)0.938:0.08668)0.942:0.09884)0.683:0.00929,(((Pelotomaculum thermopropionicum SI YP_001210802.1:0.23146,Pelotomaculum thermopropionicum SI YP_001213178.1:0.13596)0.937:0.08777,(Carboxydothermus hydrogenoformans Z_2901 YP_358888.1:0.20858,Pediococcus pentosaceus ATCC_25745 YP_805153.1:0.78293)0.932:0.14851)0.256:0.06527,((Alkaliphilus metalliredigens QYMF YP_001318368.1:0.2237,(Caldicellulosiruptor saccharolyticus DSM_8903 YP_001180436.1:0.0538,Anaerocellum thermophilum DSM 6725 YP_002573075.1:0.048)0.939:0.12608)0.944:0.08764,(Carboxydothermus hydrogenoformans Z_2901 YP_360115.1:0.11825,Natranaerobius thermophilus JWNM-WN-LF YP_001919000.1:0.23123)0.828:0.04812)0.923:0.07884)0.779:0.01719)0.884:0.0351)0.88:0.04648)0:0;
(((Desulfitobacterium hafniense Y51 YP_517993.1:0.14988,Pelotomaculum thermopropionicum SI YP_001213181.1:0.10297)0.618:0.05058,(Moorella thermoacetica ATCC_39073 YP_429452.1:0.06343,(Heliobacterium modesticaldum Ice1 YP_001680220.1:0.21091,((((Synechococcus elongatus PCC7942 YP_400185.1:0.00754,Synechococcus elongatus PCC6301 YP_171092.1:0.00014)0.997:0.13575,(Thermosynechococcus elongatus BP1 NP_681979.1:0.09874,((Acaryochloris marina MBIC11017 YP_001518646.1:0.08699,((Microcystis aeruginosa NIES843 YP_001661280.1:0.02109,(Synechocystis sp_PCC6803 NP_442897.1:0.11605,(Crocosphaera watsonii WH8501 ZP_00517535.1:0.00437,(Cyanothece sp. CCY0110 ZP_01730730.1:0.02265,Cyanothece sp. ATCC51142 YP_001804056.1:0.00978)0.766:0.00913)0.933:0.04886)0.784:0.02511)0.905:0.02903,((Nodularia spumigena CCY9414 ZP_01631856.1:0.06346,(Nostoc punctiforme YP_001869070.1:0.0161,(Nostoc sp. PCC7120 NP_487925.1:0.00792,Anabaena variabilis YP_322326.1:0.01469)0.874:0.02319)0.753:0.00805)0.881:0.02751,(Trichodesmium erythraeum YP_724157.1:0.08728,Lyngbya sp PCC8106 ZP_01623146.1:0.07443)0.859:0.04053)0.802:0.01715)0.915:0.04457)0.576:0.03049,((Cyanobacterium Yellowstone B CYB_1083:0.02539,Cyanobacterium Yellowstone A CYA_1548:0.03021)0.99:0.11642,Gloeobacter violaceus PCC7421 NP_924408.1:0.13478)0.759:0.04076)0.88:0.04514)0.874:0.04566)0.864:0.04569,(Carboxydothermus hydrogenoformans Z_2901 YP_358887.1:0.25695,((Desulfovibrio desulfuricans G20 YP_387898.1:0.16857,(Desulfovibrio vulgaris Hildenborough YP_010283.1:0.00016,Desulfovibrio vulgaris DP4 YP_967375.1:0.00722)0.999:0.3639)0.764:0.09918,((Scrippsiella trochoidea CCMP3099 CAMPEP_0115192800:1.58555,(Petrotoga mobilis SJ95 YP_001568965.1:0.69083,Methanoplanus petrolearius DSM11571 YP_003893534.1:0.36547)1.0:1.0879)0.561:0.20231,(((Prochlorococcus marinus CCMP1986 NP_893395.1:0.02131,Prochlorococcus marinus MIT9515 YP_001011753.1:0.01987)0.744:0.05484,(Prochlorococcus marinus MIT9312 YP_397868.1:0.01934,(Prochlorococcus marinus AS9601 YP_001009867.1:0.00791,(Prochlorococcus marinus MIT9301 YP_001091687.1:0.00014,Prochlorococcus marinus MIT9215 YP_001484702.1:0.00797)0.0:0.00015)0.872:0.03057)0.162:0.02455)0.987:0.24988,(Synechococcus sp WH5701 ZP_01083949.1:0.12826,(Synechococcus sp_CC9311 YP_729997.1:0.07008,(((Prochlorococcus marinus MIT9303 YP_001017951.1:0.00016,Prochlorococcus marinus MIT9313 NP_894191.1:0.00831)0.948:0.05913,((Prochlorococcus marinus NATL2A YP_292039.1:0.0,Prochlorococcus marinus NATL1A YP_001015518.1:0.0)0.0:0.14927,Prochlorococcus marinus CCMP1375 NP_875743.1:0.21945)0.922:0.08408)0.883:0.03995,(Synechococcus sp_RCC307 YP_001227989.1:0.12655,(Synechococcus sp_WH7803 YP_001225444.1:0.0213,(Synechococcus sp_CC9605 YP_381215.1:0.0319,(Synechococcus sp_WH8102 NP_897701.1:0.03838,Synechococcus sp_CC9902 YP_377508.1:0.09379)0.444:0.01399)0.992:0.09833)0.471:0.02208)0.423:0.00069)0.921:0.04653)0.686:0.02371)0.922:0.12408)0.813:0.26314)0.844:0.16627)0.817:0.12255)0.863:0.07415)0.862:0.04738,(((Thalassiosira pseudonana XP_002290570.1:0.18101,(Fragilariopsis cylindrus 218749:0.12677,(Phaeodactylum tricornutum XP_002179606.1:0.0,Phaeodactylum tricornutum XP_002179606.1:0.0)0.0:0.10077)0.41:0.03244)0.997:0.21695,Evoldeep Eury fosmid AD1000_66_E09.c.01_110:0.24934)0.664:0.02346,((Ectocarpus siliculosus Esi0005_0023:0.17508,(Phytophthora sojae 108458:0.02981,Phytophthora capsici 22854:0.01759)0.985:0.17133)0.919:0.08902,(Micromonas strain RCC299 71655:0.24223,(Chlorella sp. NC64A 20347:0.51455,(Chlorella vulgaris C-169 26964:0.23885,(Volvox carteri 64260:0.07598,Chlamydomonas reinhardtii 12663:0.05707)1.0:0.49818)0.379:0.04281)0.903:0.08974)0.938:0.10438)0.926:0.0704)0.839:0.02912)0.908:0.07516)0.804:0.04314)0.621:0.02445)0.905:0.07715,((Desulfotalea psychrophila LSv54 YP_064543.1:0.36447,Dictyoglomus thermophilum H-6-12 YP_002251254.1:0.15391)0.905:0.1058,((Carboxydothermus hydrogenoformans Z_2901 YP_360116.1:0.12471,(((((Akkermansia muciniphila ATCC BAA-835 YP_001878195.1:0.32901,Campylobacter concisus 13826 YP_001466327.1:0.14437)0.957:0.1164,(Geobacillus kaustophilus HTA426 YP_147817.1:0.23884,Pediococcus pentosaceus ATCC_25745 YP_805156.1:0.18219)0.703:0.01502)0.394:0.02708,(Wolinella succinogenes DSM_1740 NP_906400.1:0.10557,Clostridium acetobutylicum ATCC_824 NP_347412.1:0.06413)0.897:0.04649)0.276:0.01975,Syntrophus aciditrophicus SB YP_462061.1:0.15933)0.504:0.04066,(Alkaliphilus metalliredigens QYMF YP_001318366.1:0.27687,(Anaerocellum thermophilum DSM 6725 YP_002573503.1:0.01988,Caldicellulosiruptor saccharolyticus DSM_8903 YP_001180494.1:0.04007)0.989:0.15479)0.904:0.06109)0.083:0.01745)0.87:0.03897,((Thermoanaerobacter pseudethanolicus ATCC_33223 YP_001665520.1:0.13822,Desulfotomaculum reducens MI_1 YP_001111523.1:0.11957)0.876:0.03857,(Natranaerobius thermophilus JWNM-WN-LF YP_001918998.1:0.1843,Evoldeep Eury fosmid KM3_09_C08.c.01_17:0.19131)0.751:0.02167)0.828:0.02851)0.724:0.00718)0.735:0.02679,((((Plesiocystis pacifica SIR-1 ZP_01905616.1:0.30114,(Geobacter uraniumreducens Rf4 YP_001229003.1:0.0875,(Pelobacter propionicus DSM_2379 YP_900314.1:0.05397,(Pelobacter carbinolicus DSM_2380 YP_357809.1:0.20013,(Geobacter sulfurreducens PCA NP_951202.1:0.0174,Geobacter metallireducens GS_15 YP_383164.1:0.02022)0.908:0.04468)0.538:0.03174)0.915:0.05567)0.213:0.02248)0.811:0.04387,(Syntrophobacter fumaroxidans MPOB YP_846588.1:0.23473,((((Myxococcus xanthus DK_1622 YP_634807.1:0.13194,Rhodopirellula baltica SH_1 NP_868286.1:0.54788)0.921:0.126,Anaeromyxobacter sp. Fw109_5 YP_001381621.1:0.16941)0.358:0.0532,Magnetococcus sp. MC_1 YP_864095.1:0.16645)0.847:0.06128,((Haliangium ochraceum DSM 14365 YP_003266988.1:0.25764,Sorangium cellulosum YP_001612672.1:0.23334)0.095:0.05439,(((Ferroglobus placidus DSM 10642 YP_003434771.1:0.14099,(Archaeoglobus profundus DSM 5631 YP_003400397.1:0.25032,(Archaeoglobus fulgidus DSM_4304 NP_070103.1:0.10279,Archaeoglobus veneficus SNP6 YP_004342256.1:0.16225)0.496:0.08478)0.606:0.05153)0.826:0.12006,((Methanothermus fervidus YP_004004777.1:0.21703,(((Methanobrevibacter ruminantium M1 YP_003424775.1:0.17154,Methanobrevibacter smithii ATCC_35061 YP_001273678.1:0.11097)0.954:0.11086,(Methanothermobacter marburgensis str. Marburg YP_003850557.1:0.00014,Methanothermobacter thermautotrophicus NP_276407.1:0.0612)0.999:0.1658)0.543:0.02617,(Methanobacterium sp. AL-21 YP_004291605.1:0.12382,Methanosphaera stadtmanae DSM_3091 YP_448505.1:0.36289)0.812:0.03919)0.916:0.06625)0.841:0.04791,((Methanococcus aeolicus Nankai_3 YP_001325629.1:0.24479,(Methanococcus voltae A3 ZP_02193293.1:0.17672,((Methanotorris igneus Kol 5 YP_004484037.1:0.10436,(Methanothermococcus okinawensis IH1 ZP_07331109.1:0.12421,(Methanocaldococcus infernus ME YP_003616667.1:0.15714,(Methanocaldococcus fervens AG86 YP_003127530.1:0.04652,(Methanocaldococcus vulcanius M7 YP_003247992.1:0.08817,(Methanocaldococcus sp. FS406-22 YP_003457544.1:0.00014,Methanocaldococcus jannaschii DSM 2661 NP_247133.1:0.00749)0.81:0.00014)0.821:0.02315)0.933:0.06724)0.812:0.03234)0.907:0.04517)0.545:0.01064,(Methanococcus vannielii YP_001322838.1:0.05119,Methanococcus maripaludis C5 YP_001097335.1:0.05248)0.947:0.0674)0.835:0.03216)0.9:0.08529)0.933:0.09499,((((Haloquadratum walsbyi DSM_16790 YP_657738.1:0.014,Euryarchaeota fosmid ABQ75989.1:0.00015)1.0:0.21555,((Halopiger xanaduensis SH-6 YP_004595958.1:0.03664,(Haloterrigena turkmenica DSM 5511 YP_003405289.1:0.03471,Natrialba magadii ATCC 43099 YP_003480082.1:0.05121)0.771:0.03306)0.992:0.14271,((Halorhabdus utahensis DSM 12940 YP_003131156.1:0.12496,(Halomicrobium mukohataei DSM 12286 YP_003176970.1:0.04383,(Haloarcula marismortui ATCC_43049 YP_137070.1:0.0062,Haloarcula hispanica ATCC 33960 YP_004797557.1:0.0075)0.916:0.04972)0.468:0.04985)0.969:0.09302,(Halorubrum lacusprofundi ATCC 49239 YP_002567275.1:0.17083,(Halalkalicoccus jeotgali B3 YP_003735406.1:0.19954,(Halogeometricum borinquense DSM 11551 ZP_03998530.1:0.08084,Haloferax volcanii DS2 YP_003534273.1:0.06791)0.511:0.02045)0.3:0.05225)0.023:0.02034)0.865:0.05364)0.984:0.1419)0.937:0.10791,((Methanospirillum hungatei JF_1 YP_504327.1:0.07209,((Methanoplanus petrolearius DSM11571 YP_003895557.1:0.12989,Methanocorpusculum labreanum Z YP_001030454.1:0.16914)0.468:0.04201,(Methanoculleus marisnigri JR1 YP_001047494.1:0.12778,(Methanosphaerula palustris E1-9c YP_002467219.1:0.09951,Candidatus Methanoregula boonei 6A8 YP_001404892.1:0.08569)0.836:0.03289)0.821:0.05041)0.926:0.0776)0.974:0.11051,((Methanosaeta concilii GP6 YP_004384228.1:0.11814,(Methanosaeta thermophila PT YP_844009.1:0.09485,Methanosaeta harundinacea 6Ac AET64024.1:0.11505)0.842:0.04418)0.906:0.0591,(((Methanosalsum zhilinae DSM 4017 YP_004616217.1:0.13442,Methanohalobium evestigatum Z-7303 YP_003726147.1:0.14086)0.888:0.05397,(Methanococcoides burtonii DSM_6242 YP_566877.1:0.05637,(Methanohalophilus mahii DSM 5219 YP_003541972.1:0.12025,Methanococcus vannielii YP_001322798.1:0.09405)0.694:0.01535)0.966:0.06808)0.086:0.03124,(Methanosarcina acetivorans C2A NP_615395.1:0.00014,(Methanosarcina barkeri str. Fusaro YP_304319.1:0.06446,Methanosarcina mazei Go1 NP_633640.1:0.01724)0.914:0.02675)0.995:0.10707)0.911:0.06795)0.904:0.05808)0.705:0.06477)0.997:0.17126,(((((Evoldeep Thaum fosmid AD1000_54_F09.c.01_114:0.146,(Evoldeep Thaum fosmid KM3_144_G01.f.01_160:0.02311,(Evoldeep Thaum fosmid KM3_130_G11.r.01_136:0.00014,(((((Evoldeep Thaum fosmid KM3_160_B06.c.01_248:0.00014,(Evoldeep Thaum fosmid KM3_130_G11.r.01_132:0.0381,(Evoldeep Thaum fosmid KM3_144_G01.f.01_155:0.00016,Evoldeep Thaum fosmid KM3_61_H06.c.01_63:0.19246)0.695:0.19178)0.994:0.00015)0.809:0.01334,Evoldeep Thaum fosmid SAT1000_07_E02.c.01_50:0.01329)1.0:0.00055,(Evoldeep Thaum fosmid KM3_188_F10.c.01_142:0.00694,Evoldeep Thaum fosmid AD1000_60_A11.c.01_133:0.00014)0.0:0.00016)0.791:0.007,Evoldeep Thaum fosmid KM3_201_G04.c.01_198:0.00686)0.762:0.00629,((Evoldeep Thaum fosmid KM3_87_A02.c.01_30:0.01391,((Evoldeep Thaum fosmid KM3_53_D03.c.01_51:0.0,Evoldeep Thaum fosmid KM3_77_E10.c.01_126:0.0)0.0:0.00684,Evoldeep Thaum fosmid SAT1000_18_G08.c.01_165:0.02097)0.756:0.00711)0.879:0.0138,((Crenarchaeota fosmid ABZ06935.1:0.00015,(Evoldeep Thaum fosmid KM3_35_E05.c.01_83:0.01343,Evoldeep Thaum fosmid AD1000_45_G09.r.01_20:0.00014)0.0:0.0005)0.417:0.00696,Crenarchaeota fosmid ABZ08810.1:0.02091)0.762:0.00712)0.885:0.01474)0.83:0.01615)0.494:0.00618)0.873:0.03744)0.823:0.05209,((Nitrosopumilus maritimus SCM1 YP_001581671.1:0.08535,(Candidatus Nitrosoarchaeum koreensis MY1 ZP_08667338.1:0.00274,Candidatus Nitrosoarchaeum limnia SFB1 ZP_08257334.1:0.01954)0.803:0.02636)0.984:0.09289,Cenarchaeum symbiosum A YP_876500.1:0.22271)0.082:0.01486)0.989:0.17146,(Ignisphaera aggregans DSM17230 YP_003860383.1:0.38466,(Korarchaeum cryptofilum OPF8 YP_001736915.1:0.20727,(Evoldeep Thaum fosmid AD1000_17_C04.c.01_130:0.03946,Evoldeep Thaum fosmid KM3_26_F01.c.01_264:0.01917)0.999:0.27099)0.649:0.03278)0.435:0.07943)0.856:0.06004,(Roseiflexus castenholzii DSM_13941 YP_001431738.1:0.21477,(Rubrobacter xylanophilus DSM_9941 YP_645774.1:0.16838,Methanopyrus kandleri AV19 NP_613960.1:0.56275)0.926:0.16546)0.904:0.08146)0.784:0.03481,((uncultured methanogenic archaeon RC-I YP_685878.1:0.0,Euryarchaeota fosmid CAJ36552.1:0.0,Euryarchaeota fosmid YP_685878.1:0.0)0.0:0.0299,Methanocella paludicola SANAE YP_003355193.1:0.09816)1.0:0.1902)0.825:0.02438)0.761:0.01902)0.429:0.02418)0.893:0.10997)0.961:0.14988,Nocardioides sp. JS614 YP_921401.1:0.30345)0.74:0.08269)0.783:0.04718)0.498:0.01724)0.813:0.02552)0.813:0.02788,(Solibacter usitatus Ellin6076 YP_828323.1:0.17806,(Acidobacteria bacterium Ellin345 YP_590423.1:0.08029,Desulfococcus oleovorans Hxd3 YP_001528856.1:0.23034)0.349:0.05569)0.889:0.04761)0.857:0.03747,Methanoplanus petrolearius DSM11571 YP_003894318.1:0.1641)0.881:0.03722)0:0;
((Natranaerobius thermophilus JWNM-WN-LF YP_001918998.1:0.12598,(Evoldeep Eury fosmid KM3_09_C08.c.01_17:0.13171,(Myxococcus xanthus DK_1622 YP_634807.1:0.08118,Rhodopirellula baltica SH_1 NP_868286.1:0.37496)0.959:0.09761)0.668:0.00904)0.879:0.04499,(Carboxydothermus hydrogenoformans Z_2901 YP_360116.1:0.07804,(Geobacillus kaustophilus HTA426 YP_147817.1:0.07495,(((Pediococcus pentosaceus ATCC_25745 YP_805156.1:0.13546,(Wolinella succinogenes DSM_1740 NP_906400.1:0.123,Clostridium acetobutylicum ATCC_824 NP_347412.1:0.00015)0.926:0.04175)0.847:0.03582,((Thermoanaerobacter pseudethanolicus ATCC_33223 YP_001665520.1:0.11843,(Campylobacter concisus 13826 YP_001466327.1:0.09111,Akkermansia muciniphila ATCC BAA-835 YP_001878195.1:0.21651)0.31:0.08043)0.527:0.05629,(Caldicellulosiruptor saccharolyticus DSM_8903 YP_001180494.1:0.02686,Anaerocellum thermophilum DSM 6725 YP_002573503.1:0.00219)0.988:0.13571)0.043:0.01381)0.862:0.02259,(Dictyoglomus thermophilum H-6-12 YP_002251254.1:0.17624,(Syntrophus aciditrophicus SB YP_462061.1:0.07871,Alkaliphilus metalliredigens QYMF YP_001318366.1:0.22061)0.714:0.01405)0.81:0.02412)0.162:0.01139)0.895:0.04355)0.715:0.02352,(((Desulfotalea psychrophila LSv54 YP_064543.1:0.29134,(Heliobacterium modesticaldum Ice1 YP_001680220.1:0.17103,((((((Methanothermus fervidus YP_004004777.1:0.14885,((((((Haloquadratum walsbyi DSM_16790 YP_657738.1:0.00929,Euryarchaeota fosmid ABQ75989.1:0.00016)0.992:0.14649,((Halopiger xanaduensis SH-6 YP_004595958.1:0.03639,(Haloterrigena turkmenica DSM 5511 YP_003405289.1:0.00473,(Natrialba magadii ATCC 43099 YP_003480082.1:0.00073,Evoldeep Thaum fosmid KM3_144_G01.f.01_155:0.00014)0.008:0.03525)0.874:0.03156)0.985:0.1486,((Halorhabdus utahensis DSM 12940 YP_003131156.1:0.0814,(Halomicrobium mukohataei DSM 12286 YP_003176970.1:0.03876,(Haloarcula marismortui ATCC_43049 YP_137070.1:0.00014,Haloarcula hispanica ATCC 33960 YP_004797557.1:0.00906)0.925:0.03804)0.416:0.04966)0.956:0.07976,(Halorubrum lacusprofundi ATCC 49239 YP_002567275.1:0.18953,(Halalkalicoccus jeotgali B3 YP_003735406.1:0.17613,(Haloferax volcanii DS2 YP_003534273.1:0.08057,Halogeometricum borinquense DSM 11551 ZP_03998530.1:0.07417)0.322:0.01472)0.647:0.06004)0.315:0.01853)0.845:0.04881)0.953:0.11933)0.922:0.10838,(((Methanoculleus marisnigri JR1 YP_001047494.1:0.12291,(Methanosphaerula palustris E1-9c YP_002467219.1:0.04897,(Candidatus Methanoregula boonei 6A8 YP_001404892.1:0.03473,(Methanoplanus petrolearius DSM11571 YP_003895557.1:0.10973,Methanocorpusculum labreanum Z YP_001030454.1:0.11223)0.821:0.03349)0.907:0.0508)0.748:0.0136)0.257:0.02621,Methanospirillum hungatei JF_1 YP_504327.1:0.03195)0.948:0.09178,((Methanosaeta concilii GP6 YP_004384228.1:0.112,(Methanosaeta thermophila PT YP_844009.1:0.04207,Methanosaeta harundinacea 6Ac AET64024.1:0.05074)0.37:0.01817)0.803:0.04255,((Methanosarcina acetivorans C2A NP_615395.1:0.00016,(Methanosarcina mazei Go1 NP_633640.1:0.00014,Methanosarcina barkeri str. Fusaro YP_304319.1:0.02857)0.722:0.00942)0.949:0.06387,((Methanosalsum zhilinae DSM 4017 YP_004616217.1:0.08221,Methanohalobium evestigatum Z-7303 YP_003726147.1:0.12587)0.748:0.02359,(Methanohalophilus mahii DSM 5219 YP_003541972.1:0.07043,(Methanococcoides burtonii DSM_6242 YP_566877.1:0.03315,Methanococcus vannielii YP_001322798.1:0.09474)0.735:0.00015)0.965:0.05973)0.75:0.04031)0.773:0.02836)0.776:0.04011)0.243:0.0376)0.987:0.17057,(((Roseiflexus castenholzii DSM_13941 YP_001431738.1:0.12283,(Rubrobacter xylanophilus DSM_9941 YP_645774.1:0.10441,Methanopyrus kandleri AV19 NP_613960.1:0.47879)0.964:0.20584)0.9:0.06656,(((Evoldeep Thaum fosmid AD1000_54_F09.c.01_114:0.06974,(Evoldeep Thaum fosmid KM3_130_G11.r.01_136:0.00014,(Evoldeep Thaum fosmid KM3_144_G01.f.01_160:0.0244,(((Evoldeep Thaum fosmid SAT1000_07_E02.c.01_50:0.01127,((Evoldeep Thaum fosmid AD1000_60_A11.c.01_133:0.0,Evoldeep Thaum fosmid KM3_160_B06.c.01_248:0.0)0.0:0.00014,Evoldeep Thaum fosmid KM3_188_F10.c.01_142:0.00909)0.0:0.00016)0.818:0.00904,(((Evoldeep Thaum fosmid AD1000_45_G09.r.01_20:0.00014,(Evoldeep Thaum fosmid KM3_35_E05.c.01_83:0.00908,Crenarchaeota fosmid ABZ08810.1:0.00915)0.0:0.00033)1.0:0.0089,Crenarchaeota fosmid ABZ06935.1:0.00014)0.0:0.00015,(Evoldeep Thaum fosmid KM3_87_A02.c.01_30:0.00917,((Evoldeep Thaum fosmid KM3_77_E10.c.01_126:0.0,Evoldeep Thaum fosmid KM3_53_D03.c.01_51:0.0)0.0:0.00906,Evoldeep Thaum fosmid SAT1000_18_G08.c.01_165:0.00916)0.772:0.00926)0.788:0.00903)0.803:0.00918)0.81:0.009,Evoldeep Thaum fosmid KM3_201_G04.c.01_198:0.00014)0.841:0.011)0.701:0.00015)0.842:0.0241)0.844:0.05887,(Cenarchaeum symbiosum A YP_876500.1:0.16461,(Nitrosopumilus maritimus SCM1 YP_001581671.1:0.0611,(Candidatus Nitrosoarchaeum koreensis MY1 ZP_08667338.1:0.00015,Candidatus Nitrosoarchaeum limnia SFB1 ZP_08257334.1:0.00908)0.728:0.01521)0.96:0.07317)0.348:0.02454)0.965:0.14689,(Ignisphaera aggregans DSM17230 YP_003860383.1:0.29173,(Korarchaeum cryptofilum OPF8 YP_001736915.1:0.18799,(Evoldeep Thaum fosmid KM3_26_F01.c.01_264:0.01979,Evoldeep Thaum fosmid AD1000_17_C04.c.01_130:0.02644)0.991:0.22138)0.516:0.02681)0.021:0.0615)0.847:0.04982)0.755:0.02438,(Methanocella paludicola SANAE YP_003355193.1:0.0564,(uncultured methanogenic archaeon RC-I YP_685878.1:0.0,Euryarchaeota fosmid CAJ36552.1:0.0,Euryarchaeota fosmid YP_685878.1:0.0)0.0:0.01273)0.996:0.14274)0.463:0.01757)0.741:0.01168,(Methanococcus voltae A3 ZP_02193293.1:0.12135,(((Methanothermococcus okinawensis IH1 ZP_07331109.1:0.09602,(Methanocaldococcus infernus ME YP_003616667.1:0.12926,(Methanocaldococcus fervens AG86 YP_003127530.1:0.02967,(Methanocaldococcus vulcanius M7 YP_003247992.1:0.06111,(Methanocaldococcus jannaschii DSM 2661 NP_247133.1:0.00995,Methanocaldococcus sp. FS406-22 YP_003457544.1:0.00014)0.364:0.00014)0.762:0.01069)0.912:0.04495)0.318:0.01954)0.841:0.02457,(Methanococcus maripaludis C5 YP_001097335.1:0.05537,Methanococcus vannielii YP_001322838.1:0.05439)0.92:0.05243)0.63:0.01073,Methanotorris igneus Kol 5 YP_004484037.1:0.0661)0.841:0.02926)0.989:0.11159)0.584:0.01214,Methanococcus aeolicus Nankai_3 YP_001325629.1:0.26861)0.896:0.04567)0.357:0.00014,((Methanobacterium sp. AL-21 YP_004291605.1:0.08631,((Methanobrevibacter ruminantium M1 YP_003424775.1:0.12143,Methanobrevibacter smithii ATCC_35061 YP_001273678.1:0.07602)0.88:0.05966,Methanosphaera stadtmanae DSM_3091 YP_448505.1:0.25314)0.469:0.0432)0.774:0.02852,(Methanothermobacter marburgensis str. Marburg YP_003850557.1:0.00015,Methanothermobacter thermautotrophicus NP_276407.1:0.06126)0.979:0.09809)0.901:0.08089)0.918:0.06452,((Petrotoga mobilis SJ95 YP_001568965.1:0.47539,(Evoldeep Thaum fosmid KM3_130_G11.r.01_132:5.97574,(((Ignisphaera aggregans DSM17230 YP_003858998.1:0.03946,Desulfurococcus kamchatkensis YP_002428220.1:0.13811)0.969:0.13164,((Euryarchaeota fosmid AAU83684.1:0.23357,((((Pyrococcus yayanosii CH1 YP_004624541.1:0.02646,Thermococcus barophilus MP YP_004072235.1:0.0629)0.743:0.0132,Thermococcus sp. AM4 ZP_04878641.1:0.00975)0.0:0.00015,Thermococcus gammatolerans EJ3 YP_002959113.1:0.02948)0.982:0.13968,(Methanohalobium evestigatum Z-7303 YP_003727280.1:0.14083,(Methanosaeta harundinacea 6Ac AET65406.1:0.22034,(Methanoplanus petrolearius DSM11571 YP_003893534.1:0.14081,(uncultured methanogenic archaeon RC-I YP_685035.1:0.0,Euryarchaeota fosmid CAJ35709.1:0.0,Euryarchaeota fosmid YP_685035.1:0.0)0.0:0.10062)0.825:0.06372)0.538:0.04921)0.397:0.05219)0.758:0.02305)0.878:0.06615,((Methanobacterium sp. AL-21 YP_004289401.1:0.10947,(Methanothermobacter marburgensis str. Marburg YP_003850660.1:0.00014,Methanothermobacter thermautotrophicus NP_276509.1:0.01936)0.98:0.18212)0.996:0.27895,((Evoldeep Eury fosmid AD1000_95_H06.c.01_125:0.07111,((Evoldeep Eury fosmid KM3_183_D05.c.01_210:0.0,Evoldeep Eury fosmid KM3_101_E02.c.01_149:0.0,Evoldeep Eury fosmid AD1000_95_H05.c.01_188:0.0)0.0:0.03324,(Evoldeep Eury fosmid KM3_66_C05.c.01_329:0.0,Evoldeep Eury fosmid SAT1000_34_C08.c.01_260:0.0)0.0:0.0509)0.856:0.10639)0.999:0.34508,((Methanocaldococcus jannaschii DSM 2661 NP_247600.1:0.00721,Methanocaldococcus sp. FS406-22 YP_003459005.1:0.01443)0.0:0.00016,(Methanocaldococcus fervens AG86 YP_003127551.1:0.04561,Methanococcus voltae A3 ZP_02193194.1:0.13645)0.385:0.02623)0.925:0.1091)0.839:0.07659)0.762:0.09591)0.723:0.06789)0.533:0.05638,((Coprothermobacter proteolyticus DSM 5265 YP_002246560.1:0.11385,Thermoanaerobacter pseudethanolicus ATCC_33223 YP_001665690.1:0.0743)0.984:0.16388,((Pyrococcus horikoshii OT3 NP_142303.1:0.01127,(Thermococcus sibiricus MM 739 YP_002995268.1:0.00014,((((Caldicellulosiruptor saccharolyticus DSM_8903 YP_001180411.1:0.01935,Thermoanaerobacter pseudethanolicus ATCC_33223 YP_001665775.1:0.03883)0.751:0.00936,(Anaerocellum thermophilum DSM 6725 YP_002573051.1:0.00967,Gramella forsetii KT0803 YP_862891.1:0.28342)0.661:0.00986)0.77:0.02183,(Fervidobacterium nodosum Rt17_B1 YP_001410598.1:0.01471,((Schizosaccharomyces pombe NP_588141.1:0.12135,((Mimulus guttatus mgf002987m:0.04103,Arabidopsis thaliana AT2G37690.1:0.08719)0.93:0.05266,(Physcomitrella patens 189585:0.08795,Lotharella amoebiformis CAMPEP_0118601532:0.12537)0.573:0.01331)0.768:0.01433)0.176:0.03094,Brachypodium distachyon Bradi2g06160.1:0.19746)0.722:0.04155)0.9:0.06501)0.987:0.10594,Pyrococcus furiosus DSM 3638 NP_578156.1:0.00016)0.83:0.01956)0.988:0.07585)0.913:0.07235,Pyrococcus sp. NA2 YP_004423857.1:0.06461)0.981:0.15423)0.918:0.08667)0.0:0.00419)0.012:0.0892)1.0:0.81632,(Ferroglobus placidus DSM 10642 YP_003434771.1:0.14388,(Archaeoglobus fulgidus DSM_4304 NP_070103.1:0.05328,(Archaeoglobus veneficus SNP6 YP_004342256.1:0.06278,Archaeoglobus profundus DSM 5631 YP_003400397.1:0.18967)0.73:0.03249)0.852:0.05042)0.299:0.05678)0.711:0.03797)0.862:0.08512,(((Prochlorococcus marinus MIT9312 YP_397868.1:0.00049,((Prochlorococcus marinus CCMP1986 NP_893395.1:0.00759,Prochlorococcus marinus MIT9515 YP_001011753.1:0.01134)0.987:0.05791,(Prochlorococcus marinus AS9601 YP_001009867.1:0.00923,(Prochlorococcus marinus MIT9301 YP_001091687.1:0.00014,Prochlorococcus marinus MIT9215 YP_001484702.1:0.00927)0.0:0.00014)0.783:0.01141)0.1:0.02648)0.973:0.2044,((((Synechococcus sp_CC9605 YP_381215.1:0.04068,(Synechococcus sp_WH8102 NP_897701.1:0.02227,Synechococcus sp_CC9902 YP_377508.1:0.0879)0.324:0.01518)0.974:0.09111,((Synechococcus sp_RCC307 YP_001227989.1:0.12688,Synechococcus sp_WH7803 YP_001225444.1:0.03264)0.76:0.01228,(Synechococcus sp_CC9311 YP_729997.1:0.00016,Synechococcus sp WH5701 ZP_01083949.1:0.10604)0.919:0.04654)0.596:0.01991)0.0:0.00015,((Prochlorococcus marinus MIT9303 YP_001017951.1:0.00016,Prochlorococcus marinus MIT9313 NP_894191.1:0.0098)0.929:0.0515,((Prochlorococcus marinus CCMP1375 NP_875743.1:0.09936,Evoldeep Thaum fosmid KM3_61_H06.c.01_63:5.9895)0.447:0.07095,(Prochlorococcus marinus NATL1A YP_001015518.1:0.0,Prochlorococcus marinus NATL2A YP_292039.1:0.0)0.0:0.08601)0.951:0.09745)0.835:0.0314)0.261:0.06682,Scrippsiella trochoidea CCMP3099 CAMPEP_0115192800:1.30766)0.475:0.08593)0.986:0.25661,(Desulfovibrio desulfuricans G20 YP_387898.1:0.20991,(Desulfovibrio vulgaris Hildenborough YP_010283.1:0.0,Desulfovibrio vulgaris DP4 YP_967375.1:0.0)0.0:0.18663)0.74:0.11876)0.877:0.10416)0.782:0.03991,((Thalassiosira pseudonana XP_002290570.1:0.17287,(Fragilariopsis cylindrus 218749:0.09418,(Phaeodactylum tricornutum XP_002179606.1:0.0,Phaeodactylum tricornutum XP_002179606.1:0.0)0.0:0.05892)0.0:0.02529)0.996:0.15929,(((Chlorella sp. NC64A 20347:0.43391,(Chlorella vulgaris C-169 26964:0.20674,(Volvox carteri 64260:0.06559,Chlamydomonas reinhardtii 12663:0.04638)0.999:0.33394)0.366:0.04464)0.93:0.09528,(Micromonas strain RCC299 71655:0.20497,Sorangium cellulosum YP_001612672.1:0.20171)0.457:0.04367)0.798:0.03609,(Ectocarpus siliculosus Esi0005_0023:0.11914,(Phytophthora sojae 108458:0.02143,Phytophthora capsici 22854:0.0135)0.972:0.12128)0.956:0.09091)0.887:0.05485)0.608:0.0158)0.836:0.0304,((Carboxydothermus hydrogenoformans Z_2901 YP_358887.1:0.21049,((Synechococcus elongatus PCC7942 YP_400185.1:0.01022,Synechococcus elongatus PCC6301 YP_171092.1:0.00016)0.953:0.08414,(((Thermosynechococcus elongatus BP1 NP_681979.1:0.06359,Gloeobacter violaceus PCC7421 NP_924408.1:0.12741)0.772:0.03965,(Cyanobacterium Yellowstone A CYA_1548:0.026,((Nodularia spumigena CCY9414 ZP_01631856.1:0.03736,(((Nostoc sp. PCC7120 NP_487925.1:0.0,Anabaena variabilis YP_322326.1:0.0)0.0:0.00016,((Microcystis aeruginosa NIES843 YP_001661280.1:0.04649,(Synechocystis sp_PCC6803 NP_442897.1:0.04774,((Cyanothece sp. ATCC51142 YP_001804056.1:0.0,Crocosphaera watsonii WH8501 ZP_00517535.1:0.0)0.0:0.00014,Cyanothece sp. CCY0110 ZP_01730730.1:0.00981)0.947:0.05814)0.182:0.01526)0.945:0.06129,(Trichodesmium erythraeum YP_724157.1:0.05249,Lyngbya sp PCC8106 ZP_01623146.1:0.05276)0.825:0.02545)0.781:0.02064)0.808:0.01801,Nostoc punctiforme YP_001869070.1:0.01829)0.496:0.01492)0.976:0.06974,Cyanobacterium Yellowstone B CYB_1083:0.01438)0.431:0.00987)0.925:0.05535)0.677:0.01172,Acaryochloris marina MBIC11017 YP_001518646.1:0.07824)0.898:0.0858)0.87:0.06286)0.88:0.05728,Evoldeep Eury fosmid AD1000_66_E09.c.01_110:0.23233)0.013:0.00011)0.778:0.01312)0.78:0.03043)0.567:0.04363,(Moorella thermoacetica ATCC_39073 YP_429452.1:0.03686,(Desulfitobacterium hafniense Y51 YP_517993.1:0.11497,Pelotomaculum thermopropionicum SI YP_001213181.1:0.10089)0.532:0.0355)0.716:0.02822)0.934:0.05969,(((((Acidobacteria bacterium Ellin345 YP_590423.1:0.04863,Desulfococcus oleovorans Hxd3 YP_001528856.1:0.17286)0.893:0.0444,((Geobacter uraniumreducens Rf4 YP_001229003.1:0.05074,Plesiocystis pacifica SIR-1 ZP_01905616.1:0.23138)0.463:0.02656,((Pelobacter carbinolicus DSM_2380 YP_357809.1:0.1701,(Geobacter metallireducens GS_15 YP_383164.1:0.00959,Geobacter sulfurreducens PCA NP_951202.1:0.00961)0.879:0.03464)0.82:0.01819,Pelobacter propionicus DSM_2379 YP_900314.1:0.02026)0.894:0.03381)0.934:0.05725)0.705:0.02107,(((Magnetococcus sp. MC_1 YP_864095.1:0.11573,Anaeromyxobacter sp. Fw109_5 YP_001381621.1:0.13184)0.808:0.02787,(Haliangium ochraceum DSM 14365 YP_003266988.1:0.18755,Nocardioides sp. JS614 YP_921401.1:0.18752)0.898:0.07749)0.741:0.01827,Syntrophobacter fumaroxidans MPOB YP_846588.1:0.16527)0.886:0.04726)0.586:0.01234,(Solibacter usitatus Ellin6076 YP_828323.1:0.09843,Methanoplanus petrolearius DSM11571 YP_003894318.1:0.13965)0.805:0.02673)0.163:0.00011,Desulfotomaculum reducens MI_1 YP_001111523.1:0.08699)0.934:0.0508)0.845:0.02992)0:0;
((Bordetella bronchiseptica RB50 NP_886946.1:0.0643,Ralstonia eutropha H16 YP_726139.1:0.08773)1.0:0.13355,((Dechloromonas aromatica RCB YP_286112.1:0.12313,Methylobacillus flagellatus KT YP_545780.1:0.0801)0.901:0.0322,((Arthrobacter aurescens TC1 YP_158498.1:0.0,Aromatoleum aromaticum EbN1 YP_158498.1:0.0)0.0:0.16087,Azoarcus sp. BH72 YP_931936.1:0.09283)0.962:0.05189)0.583:0.0186,(((Pseudomonas aeruginosa PAO1 NP_250529.1:0.08838,(Alcanivorax borkumensis SK2 YP_692908.1:0.24969,(((Marinobacter aquaeolei VT8 YP_958799.1:0.09711,Hahella chejuensis KCTC_2396 YP_433764.1:0.12506)0.943:0.04034,(Marinomonas sp. MWYL1 YP_001341202.1:0.14324,Acinetobacter baumannii AB0057 YP_002320661.1:0.16965)0.344:0.0269)0.886:0.03619,(Cellvibrio japonicus Ueda107 YP_001981576.1:0.10025,Saccharophagus degradans 2_40 YP_527485.1:0.0893)0.953:0.04369)0.231:0.02044)0.32:0.01172)0.987:0.05454,(Chromohalobacter salexigens DSM 3043 YP_573942.1:0.1556,Psychrobacter arcticus 273_4 YP_264354.1:0.25895)0.912:0.03418)0.916:0.02739,(((Herminiimonas arsenicoxydans YP_001100644.1:0.02992,Janthinobacterium sp. Marseille YP_001354142.1:0.02373)1.0:0.13693,((((((((Streptomyces avermitilis MA_4680 NP_823303.1:0.15018,(Mycobacterium abscessus YP_001702401.1:0.11342,Nocardia farcinica IFM_10152 YP_117628.1:0.17279)0.992:0.16136)1.0:0.37375,Arcobacter butzleri RM4018 YP_001490900.1:0.83658)0.782:0.10739,(((Halalkalicoccus jeotgali B3 YP_003737205.1:0.10541,(Halorhabdus utahensis DSM 12940 YP_003130236.1:0.07436,Halogeometricum borinquense DSM 11551 ZP_04001082.1:0.11899)0.416:0.01989)0.901:0.02619,(Halopiger xanaduensis SH-6 YP_004595814.1:0.0495,Haloterrigena turkmenica DSM 5511 YP_003401815.1:0.05044)0.89:0.03276)1.0:0.49387,((((Haloferax volcanii DS2 YP_003535825.1:0.09366,(Haloarcula hispanica ATCC 33960 YP_004794869.1:0.05825,Halomicrobium mukohataei DSM 12286 YP_003176276.1:0.07521)0.871:0.0452)0.533:0.02543,((Halogeometricum borinquense DSM 11551 ZP_03998925.1:0.04801,(Halorubrum lacusprofundi ATCC 49239 YP_002565532.1:0.05381,Haloquadratum walsbyi DSM_16790 YP_656901.1:0.06763)0.525:0.02727)0.965:0.05375,(Halorhabdus utahensis DSM 12940 YP_003130663.1:0.17334,Natronomonas pharaonis DSM_2160 YP_326233.1:0.08559)0.99:0.07909)0.965:0.0634)0.633:0.00633,(Haloterrigena turkmenica DSM 5511 YP_003404397.1:0.14451,Halalkalicoccus jeotgali B3 YP_003735193.1:0.09869)0.785:0.06271)0.982:0.13208,(((Haloterrigena turkmenica DSM 5511 YP_003401748.1:0.16561,Halorubrum lacusprofundi ATCC 49239 YP_002566065.1:0.13207)0.831:0.02845,Halalkalicoccus jeotgali B3 YP_003735440.1:0.21676)0.746:0.04511,Haloquadratum walsbyi DSM_16790 YP_657961.1:0.13919)1.0:0.2763)0.992:0.19963)0.929:0.12866)0.874:0.09802,Acidobacteria bacterium Ellin345 YP_591448.1:0.50291)0.951:0.17275,(((Thalassiosira pseudonana XP_002289265.1:0.38069,((Selaginella moellendorffii 178021:0.00352,Selaginella moellendorffii 183174:0.00014)0.949:0.09342,(Populus trichocarpa 837131:0.0669,Mimulus guttatus mgf013172m:0.05247)0.943:0.09743)0.999:0.33298)0.996:0.24861,(Opitutus terrae PB90-1 YP_001818621.1:0.32938,(Rhodopirellula baltica SH_1 NP_863874.1:0.46641,(Bradyrhizobium sp. BTAi1 YP_001240105.1:0.22626,Rhodopseudomonas palustris BisA53 YP_780192.1:0.18063)0.988:0.18214)0.823:0.1555)1.0:0.53456)0.836:0.15118,Pyrobaculum aerophilum IM2 NP_560112.1:0.89878)0.208:0.04193)0.998:0.24564,((Sorangium cellulosum YP_001618248.1:0.51618,(Anaeromyxobacter sp. Fw109_5 YP_001381594.1:0.23458,Anaeromyxobacter sp. Fw109_5 YP_001380769.1:0.27407)1.0:0.26602)0.31:0.05704,(((Nitrosospira multiformis ATCC_25196 YP_411841.1:0.44199,Magnetospirillum magneticum AMB_1 YP_421572.1:0.52623)0.998:0.31292,((Evoldeep Eury fosmid AD1000_04_A05.c.01_441:0.28149,Evoldeep Eury fosmid AD1000_67_F04.c.01_101:0.23913)1.0:0.35388,Solibacter usitatus Ellin6076 YP_827641.1:0.55257)0.188:0.05719)0.691:0.05626,((Evoldeep Eury fosmid AD1000_114_E07.c.01_186:1.96644,((Wolinella succinogenes DSM_1740 NP_907206.1:0.4021,Evoldeep Thaum fosmid KM3_12_F11.c.01_99:3.3015)0.488:0.09063,(Clostridium acetobutylicum ATCC_824 NP_346739.1:0.79382,(Alkaliphilus metalliredigens QYMF YP_001321286.1:0.28059,Natranaerobius thermophilus JWNM-WN-LF YP_001917266.1:0.44408)0.919:0.12669)1.0:0.44219)0.507:0.15188)0.894:0.22463,((Thermus thermophilus HB8 YP_143938.1:0.36009,((Cenarchaeum symbiosum A YP_875298.1:0.0099,Cenarchaeum symbiosum A YP_875300.1:0.12367)0.912:0.07577,((Evoldeep Thaum fosmid AD1000_07_E11.c.01_210:0.06458,(Nitrosopumilus maritimus SCM1 YP_001582013.1:0.0837,(Candidatus Nitrosoarchaeum limnia SFB1 ZP_08256486.1:0.02751,Candidatus Nitrosoarchaeum koreensis MY1 ZP_08667704.1:0.01333)0.823:0.02126)0.321:0.01378)0.973:0.05235,(Evoldeep Thaum fosmid KM3_84_E02.c.01_59:0.10777,((((Evoldeep Thaum fosmid KM3_87_C09.c.01_77:0.01572,Crenarchaeota fosmid ABZ08680.1:0.02265)0.913:0.01381,((Evoldeep Thaum fosmid KM3_68_A05.c.01_75:0.00348,(Evoldeep Thaum fosmid KM3_177_D01.c.01_172:0.00345,Evoldeep Thaum fosmid AD1000_71_D06.c.01_132:0.00348)0.762:0.00348)0.913:0.01112,Evoldeep Thaum fosmid KM3_85_A07.c.01_36:0.02441)0.797:0.00703)0.754:0.00361,((Evoldeep Thaum fosmid KM3_71_E12.c.01_196:0.01011,Evoldeep Thaum fosmid AD1000_01_A07.c.01_92:0.0284)0.947:0.01637,(Evoldeep Thaum fosmid KM3_67_A04.c.01_38:0.01557,Evoldeep Thaum fosmid SAT1000_43_E07.c.01_269:0.00885)0.908:0.01392)0.775:0.00498)0.844:0.00942,(Evoldeep Thaum fosmid KM3_17_G07.c.02_110:0.08118,Evoldeep Thaum fosmid KM3_02_H10.c.01_24:0.00466)0.735:0.00672)0.997:0.08192)0.866:0.05455)0.508:0.02601)1.0:0.49552)0.895:0.08836,(Haliangium ochraceum DSM 14365 YP_003269500.1:0.3967,(Cytophaga hutchinsonii ATCC_33406 YP_679231.1:0.2997,(Flavobacterium johnsoniae UW101 YP_001193855.1:0.14555,Gramella forsetii KT0803 YP_860381.1:0.10561)0.989:0.18164)1.0:0.33935)0.688:0.06674)0.497:0.0306)0.847:0.05733)0.875:0.06361)0.916:0.09414)1.0:0.56394,((Leptothrix cholodnii SP-6 YP_001791814.1:0.12994,Methylibium petroleiphilum PM1 YP_001020700.1:0.06707)0.9:0.05667,((Delftia acidovorans SPH_1 YP_001565666.1:0.10227,(Polaromonas sp. JS666 YP_549160.1:0.04284,Rhodoferax ferrireducens T118 YP_523704.1:0.11681)0.0:0.01919)0.0:0.04074,(Burkholderia sp. 383 YP_372112.1:0.13085,Diaphorobacter sp. TPSY YP_002553383.1:0.16832)0.18:0.03399)0.624:0.04511)0.996:0.14687)0.866:0.05196,(((Cupriavidus taiwanensis YP_002006467.1:0.00014,Ralstonia eutropha H16 YP_727443.1:0.0213)0.999:0.10028,(Marinomonas sp. MWYL1 YP_001342000.1:0.29666,Pseudomonas aeruginosa PAO1 NP_252819.1:0.09594)0.985:0.08844)0.843:0.04226,(Burkholderia sp. 383 YP_370044.1:0.13207,Polynucleobacter sp. QLW_P1DMWA_1 YP_001155129.1:0.24228)0.96:0.05093)0.792:0.02817)0.335:0.0163)0.932:0.04549,(Chromobacterium violaceum ATCC_12472 NP_903243.1:0.20024,((Plesiocystis pacifica SIR-1 ZP_01907934.1:0.19357,((Hyphomonas neptunium ATCC_15444 YP_759055.1:0.19975,Rhodospirillum rubrum ATCC_11170 YP_427018.1:0.22561)0.808:0.05414,(((((Sphingomonas wittichii RW1 YP_001264540.1:0.17409,(Sphingopyxis alaskensis RB2256 YP_615823.1:0.04249,(Novosphingobium aromaticivorans DSM_12444 YP_497828.1:0.07554,Erythrobacter litoralis HTCC2594 YP_457265.1:0.08108)0.966:0.04359)0.979:0.05163)0.996:0.08187,(((Paracoccus denitrificans PD1222 YP_914463.1:0.18402,((((Roseobacter denitrificans OCh_114 YP_683172.1:0.0706,Rhodobacter sphaeroides 2_4_1 YP_351994.1:0.08531)0.793:0.01233,(Silicibacter pomeroyi DSS_3 YP_167844.1:0.05187,Ruegeria sp. TM1040 YP_613753.1:0.12691)0.982:0.04997)0.352:0.01781,Jannaschia sp. CCS1 YP_509715.1:0.12207)0.846:0.02094,Dinoroseobacter shibae DFL_12 YP_001532496.1:0.02592)0.025:0.02891)1.0:0.18289,((Rhizobium etli CFN_42 YP_469473.1:0.03916,(Sinorhizobium medicae WSM419 YP_001326787.1:0.01607,Agrobacterium tumefaciens C58 NP_354463.1:0.02312)0.902:0.0183)0.956:0.03286,((Brucella abortus 9_941 YP_220949.1:0.04527,Ochrobactrum anthropi ATCC_49188 YP_001368750.1:0.00886)1.0:0.11462,Mesorhizobium sp. BNC1 YP_676523.1:0.11317)0.498:0.02034)0.849:0.02125)0.415:0.03388,Maricaulis maris MCS10 YP_755576.1:0.20538)0.858:0.02434)0.183:0.02166,(Gluconacetobacter diazotrophicus PAl_5 YP_001603470.1:0.0,Gluconacetobacter diazotrophicus PAl_5 YP_002277469.1:0.0)0.0:0.22137)0.314:0.01852,Parvibaculum lavamentivorans DS1 YP_001412169.1:0.16608)0.924:0.03844,(((Azorhizobium caulinodans ORS_571 YP_001523841.1:0.0625,Xanthobacter autotrophicus Py2 YP_001416302.1:0.07738)0.999:0.10177,(Rhodopseudomonas palustris BisA53 YP_780693.1:0.06551,Bradyrhizobium sp. BTAi1 YP_001242773.1:0.06559)0.965:0.05762)0.996:0.10525,(Phenylobacterium zucineum HLK1 YP_002130882.1:0.13057,Caulobacter crescentus CB15 NP_419935.1:0.13963)0.987:0.08964)0.138:0.02291)0.737:0.02487)0.464:0.03484)0.966:0.04809,(Methylococcus capsulatus Bath YP_114490.1:0.1654,Alkalilimnicola ehrlichei MLHE_1 YP_742103.1:0.23388)0.879:0.03537)0.965:0.05268)0.104:0.02294)0.85:0.01285)0.862:0.01719)0:0;
((Populus trichocarpa 817206:0.00664,Populus trichocarpa 822895:0.01333)0.777:0.00659,((((Arabidopsis thaliana AT5G39850.1:0.0197,Arabidopsis thaliana AT5G15200.1:0.06225)0.9:0.00014,(Brachypodium distachyon Bradi1g61090.1:0.00244,Brachypodium distachyon Bradi1g20580.1:0.0192)0.981:0.0404)0.949:0.02816,((Mimulus guttatus mgf008896m:0.01347,(Mimulus guttatus mgf006943m:0.02023,Mimulus guttatus mgf016337m:0.00016)0.831:0.01336)0.872:0.01401,((Brachypodium distachyon Bradi4g07120.1:0.00803,((Oryza sativa NP_001068232.1:0.0,Oryza sativa NP_001068233.1:0.0,Oryza sativa NP_001049004.1:0.0)0.0:0.00411,Brachypodium distachyon Bradi4g14160.1:0.0195)0.755:0.01646)0.953:0.03397,(((Selaginella moellendorffii 235178:0.0,Selaginella moellendorffii 157263:0.0)0.0:0.0134,(Selaginella moellendorffii 144850:0.0,Selaginella moellendorffii 74302:0.0)0.0:0.00695)0.995:0.05581,((((Alexandrium minutum CCMP113 CAMPEP_0113834836:0.15062,(Aureococcus anophagefferens 28757:0.11713,(Ectocarpus siliculosus Esi0000_0368:0.06658,(Thalassiosira pseudonana XP_002289706.1:0.06459,Grateloupia filicina 1KP 2051997_1:0.03675)0.969:0.06388)0.776:0.02947)0.98:0.12981)0.842:0.05526,(((((((Dictyostelium discoideum DDB0191528:0.02493,Dictyostelium purpureum QSDP1 53992:0.01538)0.993:0.12791,((Trichomonas vaginalis G3 XP_001298508.1:0.00632,(Trichomonas vaginalis G3 XP_001301101.1:0.00014,Trichomonas vaginalis G3 XP_001312431.1:0.00636)0.179:0.00015)0.996:0.34211,(((((Korarchaeum cryptofilum OPF8 YP_001738007.1:0.6738,(Ferroglobus placidus DSM 10642 YP_003435290.1:0.07927,(Archaeoglobus profundus DSM 5631 YP_003400759.1:0.10424,(Archaeoglobus veneficus SNP6 YP_004341109.1:0.08418,Archaeoglobus fulgidus DSM_4304 NP_071109.1:0.1158)0.892:0.06806)0.85:0.05485)0.912:0.16779)0.838:0.17645,(((((Thermoplasma acidophilum DSM_1728 NP_394492.1:0.07684,Thermoplasma volcanium GSS1 NP_111082.1:0.04096)0.998:0.2843,(Picrophilus torridus DSM_9790 YP_023998.1:0.12246,Ferroplasma acidarmanus fer1 ZP_05571042.1:0.26877)0.97:0.20663)0.991:0.22282,((Uncultured marine group II euryarchaeote EHR75721.1:0.36913,(Evoldeep Eury fosmid KM3_13_G01.c.01_214:0.17553,((Evoldeep Eury fosmid KM3_172_D07.r.01_22:0.0,Evoldeep Eury fosmid KM3_84_G11.c.01_326:0.0)0.0:0.01225,Evoldeep Eury fosmid AD1000_24_F05.c.01_288:0.00014)0.928:0.12297)0.998:0.33423)0.988:0.3326,(Methanopyrus kandleri AV19 NP_614755.1:0.37393,(Aciduliprofundum boonei T469 YP_002577883.1:0.00014,Aciduliprofundum boonei T469 YP_002578538.1:0.00676)0.999:0.31418)0.446:0.06746)0.828:0.05147)0.872:0.04631,((Methanosaeta thermophila PT YP_844026.1:0.15795,Methanosaeta concilii GP6 YP_004383282.1:0.27995)1.0:0.35395,((Methanocorpusculum labreanum Z YP_001030682.1:0.3034,(Methanosphaerula palustris E1-9c YP_002467391.1:0.25751,((Methanoplanus petrolearius DSM11571 YP_003893961.1:0.21226,Methanoculleus marisnigri JR1 YP_001047709.1:0.23201)0.786:0.03114,(Methanospirillum hungatei JF_1 YP_504312.1:0.17833,Candidatus Methanoregula boonei 6A8 YP_001405381.1:0.21723)0.883:0.07199)0.11:0.0455)0.912:0.10881)0.967:0.1957,((Halopiger xanaduensis SH-6 YP_004595261.1:0.01591,(Haloterrigena turkmenica DSM 5511 YP_003404103.1:0.06264,Natrialba magadii ATCC 43099 YP_003478571.1:0.05866)0.928:0.04572)0.938:0.13131,(Halalkalicoccus jeotgali B3 YP_003736927.1:0.10491,((Halobacterium salinarum R1 YP_001689143.1:0.23552,(Natronomonas pharaonis DSM_2160 YP_327065.1:0.09777,Halogeometricum borinquense DSM 11551 ZP_03999726.1:0.21915)0.856:0.04131)0.902:0.07475,(Halorhabdus utahensis DSM 12940 YP_003131420.1:0.08904,(Halomicrobium mukohataei DSM 12286 YP_003178403.1:0.10432,(Haloarcula hispanica ATCC 33960 YP_004795428.1:0.0,Haloarcula marismortui ATCC_43049 YP_134847.1:0.0)0.0:0.08736)0.994:0.13758)0.876:0.06157)0.743:0.06304)0.906:0.08617)0.999:0.38914)0.779:0.11414)0.926:0.13205)0.683:0.0196,(((Methanotorris igneus Kol 5 YP_004484469.1:0.05244,(((Methanococcus aeolicus Nankai_3 YP_001325289.1:0.1099,Methanothermococcus okinawensis IH1 ZP_07330647.1:0.09055)0.961:0.09344,(Methanococcus voltae A3 ZP_02192463.1:0.14782,(Methanococcus maripaludis C5 YP_001096804.1:0.04796,Methanococcus vannielii YP_001323149.1:0.04)0.976:0.07346)0.843:0.04028)0.997:0.19111,(Methanocaldococcus infernus ME YP_003616331.1:0.04917,((Methanocaldococcus sp. FS406-22 YP_003457523.1:0.00015,(Methanocaldococcus jannaschii DSM 2661 NP_247158.1:0.00015,Methanocaldococcus vulcanius M7 YP_003247971.1:0.08662)0.849:0.00635)0.746:0.0066,Methanocaldococcus fervens AG86 YP_003127814.1:0.01286)0.956:0.0596)0.84:0.07621)0.367:0.02864)0.988:0.18292,((((Pyrococcus furiosus DSM 3638 NP_579378.1:0.0,Pyrococcus abyssi GE5 NP_126219.1:0.0)0.0:0.00015,(Pyrococcus sp. NA2 YP_004423145.1:0.01327,Pyrococcus horikoshii OT3 NP_143490.1:0.00655)0.805:0.01322)0.81:0.05235,(Thermococcus sibiricus MM 739 YP_002993755.1:0.08858,(Thermococcus barophilus MP YP_004070329.1:0.01186,(Thermococcus onnurineus NA1 YP_002306485.1:0.04123,(Thermococcus kodakarensis KOD1 YP_183918.1:0.06117,(Thermococcus gammatolerans EJ3 YP_002960334.1:0.00652,Thermococcus sp. AM4 ZP_04879625.1:0.00649)0.931:0.00016)0.88:0.02634)0.906:0.04425)0.671:0.03479)0.169:0.02925)0.965:0.19205,(Candidatus Parvarchaeum acidiphilum ARMAN-4 EEZ92900.1:0.09991,Candidatus Parvarchaeum acidophilus ARMAN-5 EFD92695.1:0.07208)1.0:0.66797)0.494:0.10815)0.906:0.08795,(Nanoarchaeum equitans Kin4_M NP_963539.1:0.58489,(Methanothermus fervidus YP_004004444.1:0.17963,(((Methanobacterium sp. AL-21 YP_004290029.1:0.21191,Methanosphaera stadtmanae DSM_3091 YP_447902.1:0.37543)0.904:0.09725,(Methanobrevibacter smithii ATCC_35061 YP_001273999.1:0.1154,Methanobrevibacter ruminantium M1 YP_003423649.1:0.10061)0.996:0.21137)0.835:0.06287,(Methanothermobacter marburgensis str. Marburg YP_003849432.1:0.02786,Methanothermobacter thermautotrophicus NP_275179.1:0.01295)0.893:0.07828)0.982:0.22136)0.994:0.27983)0.784:0.07836)0.844:0.04454)0.898:0.07737)0.869:0.06834,(((Ignisphaera aggregans DSM17230 YP_003858920.1:0.36135,(Acidilobus saccharovorans 345-15 YP_003816446.1:0.31738,((Sulfolobus tokodaii str. 7 NP_378059.1:0.0838,Sulfolobus acidocaldarius DSM_639 YP_254801.1:0.10767)0.986:0.12704,((Sulfolobus islandicus L.S.2.15 YP_002832843.1:0.00999,Sulfolobus solfataricus P2 NP_341645.1:0.0232)0.999:0.17442,(Acidianus hospitalis W1 YP_004457848.1:0.07561,(Metallosphaera cuprina Ar-4 YP_004408735.1:0.06016,Metallosphaera sedula DSM_5348 YP_001192210.1:0.04773)1.0:0.23894)0.934:0.07728)0.46:0.02529)0.881:0.06465)0.919:0.08301)0.745:0.03737,(Ignicoccus hospitalis KIN4_I YP_001434772.1:0.22273,(((Staphylothermus marinus F1 YP_001040822.1:0.02881,Staphylothermus hellenicus DSM 12710 ZP_06395872.1:0.02112)0.948:0.08983,(Thermosphaera aggregans DSM 11486 YP_003650608.1:0.18972,(Desulfurococcus mucosus DSM2162 YP_004177132.1:0.10384,Desulfurococcus kamchatkensis YP_002429058.1:0.05118)0.983:0.14887)0.984:0.13759)0.92:0.07787,(Aeropyrum pernix K1 NP_148135.2:0.2665,(Hyperthermus butylicus DSM_5456 YP_001012733.1:0.14644,Pyrolobus fumarii 1A YP_004782078.1:0.11742)0.902:0.06347)0.927:0.07619)0.904:0.05901)0.2:0.05344)0.481:0.03707,(Thermofilum pendens Hrk_5 YP_919671.1:0.22148,((Pyrobaculum sp. 1860 AET31942.1:0.22864,(Thermoproteus uzoniensis 768-20 YP_004338744.1:0.06322,Thermoproteus tenax Kra 1 YP_004893268.1:0.04761)0.891:0.04113)0.962:0.08983,((Vulcanisaeta distributa DSM14429 YP_003901293.1:0.03854,Vulcanisaeta moutnovskia 768-28 YP_004245401.1:0.08858)0.98:0.15067,Caldivirga maquilingensis IC_167 YP_001540921.1:0.42029)0.666:0.03723)0.997:0.26951)0.912:0.14549)0.979:0.21713)0.829:0.08144,(Caldiarchaeum subterraneum BAJ49742.1:0.0,Caldiarchaeum subterraneum BAJ48804.1:0.0)0.0:0.44269)0.235:0.10856,(Evoldeep Thaum fosmid AD1000_17_C04.c.01_163:0.42541,((Evoldeep Thaum fosmid KM3_31_E07.c.02_152:0.0,Evoldeep Thaum fosmid KM3_31_F07.c.02_152:0.0)0.0:0.36194,((Cenarchaeum symbiosum A YP_876523.1:0.18492,(Nitrosopumilus maritimus SCM1 YP_001581658.1:0.0854,(Candidatus Nitrosoarchaeum koreensis MY1 ZP_08667324.1:0.04058,Candidatus Nitrosoarchaeum limnia SFB1 ZP_08257361.1:0.01976)0.874:0.04953)0.959:0.10966)0.835:0.0961,(Evoldeep Thaum fosmid AD1000_54_F09.c.01_42:0.22716,(((Evoldeep Thaum fosmid KM3_35_E05.c.01_39:0.01122,(((Crenarchaeota fosmid ABZ08803.1:0.03872,Evoldeep Thaum fosmid SAT1000_07_E02.c.01_76:0.19454)0.864:0.00014,Crenarchaeota fosmid ABZ06928.1:0.02648)0.383:0.00641,(((Evoldeep Thaum fosmid AD1000_60_A11.c.01_94:0.01993,Evoldeep Thaum fosmid KM3_81_E07.c.01_268:0.00015)0.822:0.00662,(Evoldeep Thaum fosmid KM3_201_G04.c.01_162:0.00644,(Evoldeep Thaum fosmid SAT1000_18_G08.c.01_123:0.03929,Evoldeep Thaum fosmid KM3_188_F10.c.01_177:0.0207)0.826:0.01247)0.811:0.00647)0.771:0.00668,(Evoldeep Thaum fosmid KM3_77_E10.c.01_168:0.0,Evoldeep Thaum fosmid KM3_53_D03.c.01_11:0.0)0.0:0.00623)0.945:0.02653)0.772:0.009)0.996:0.09402,(Evoldeep Thaum fosmid KM3_144_G01.f.01_196:0.01966,Evoldeep Thaum fosmid KM3_61_H06.c.01_94:0.01288)0.984:0.07123)0.848:0.0247,Evoldeep Thaum fosmid KM3_160_B06.c.01_204:0.08216)0.911:0.07262)0.734:0.06133)0.999:0.33915)0.863:0.12639)0.996:0.35657)1.0:0.58683)0.856:0.10777)0.857:0.04795,Guillardia theta 93146:0.21214)0.663:0.02533,Bigelowiella natans 48383:0.34461)0.856:0.04594,((((Cyanophora paradoxa EST EC662907:0.0,Cyanophora paradoxa EST EC664489:0.0,Cyanophora paradoxa EST EC666063:0.0,Cyanophora paradoxa EST EC662859:0.0,Cyanophora paradoxa EST EC663350:0.0,Cyanophora paradoxa EST EC663379:0.0,Cyanophora paradoxa EST EC663488:0.0,Cyanophora paradoxa EST EC663513:0.0,Cyanophora paradoxa EST EC663302:0.0,Cyanophora paradoxa EST EC663119:0.0)0.0:0.00014,(Cyanophora paradoxa EST EC662669:0.00014,(Cyanophora paradoxa EST EC662728:0.00014,(Cyanophora paradoxa EST EC662756:0.0,Cyanophora paradoxa EST EC663107:0.0)0.0:0.00014)0.736:0.00014)0.774:0.00015)0.0:0.00016,((Cyanophora paradoxa EST EC663282:0.0,Cyanophora paradoxa EST EC663301:0.0)0.0:0.00014,Cyanophora paradoxa EST EC663378:0.00014)0.0:0.00014)0.771:0.00696,(((Cyanophora paradoxa EST EC659371:0.0,Cyanophora paradoxa EST EC656270:0.0,Cyanophora paradoxa EST EC656438:0.0,Cyanophora paradoxa EST EC655637:0.0,Cyanophora paradoxa EST EC657259:0.0,Cyanophora paradoxa EST EC660984:0.0,Cyanophora paradoxa EST EC661373:0.0,Cyanophora paradoxa EST EC656674:0.0,Cyanophora paradoxa EST EC657336:0.0,Cyanophora paradoxa EST EC657191:0.0,Cyanophora paradoxa EST EC658389:0.0,Cyanophora paradoxa EST EC658916:0.0,Cyanophora paradoxa EST EC659464:0.0,Cyanophora paradoxa EST EC659169:0.0,Cyanophora paradoxa EST EC659220:0.0,Cyanophora paradoxa EST EC659619:0.0,Cyanophora paradoxa EST EC659831:0.0,Cyanophora paradoxa EST EC659862:0.0,Cyanophora paradoxa EST EC660019:0.0,Cyanophora paradoxa EST EC660114:0.0,Cyanophora paradoxa EST EC660232:0.0,Cyanophora paradoxa EST EC660630:0.0,Cyanophora paradoxa EST EC660408:0.0,Cyanophora paradoxa EST EC660509:0.0,Cyanophora paradoxa EST EC658802:0.0,Cyanophora paradoxa EST EC659221:0.0,Cyanophora paradoxa EST EC659562:0.0,Cyanophora paradoxa EST EC659565:0.0,Cyanophora paradoxa EST EC661029:0.0,Cyanophora paradoxa EST EC661396:0.0,Cyanophora paradoxa EST EC661238:0.0,Cyanophora paradoxa EST EC658509:0.0,Cyanophora paradoxa EST EC659138:0.0,Cyanophora paradoxa EST EC659709:0.0,Cyanophora paradoxa EST EC659710:0.0,Cyanophora paradoxa EST EC659219:0.0,Cyanophora paradoxa EST EC660071:0.0,Cyanophora paradoxa EST EC660072:0.0,Cyanophora paradoxa EST EC660431:0.0,Cyanophora paradoxa EST EC655140:0.0,Cyanophora paradoxa EST EC654871:0.0,Cyanophora paradoxa EST EC655734:0.0)0.0:0.00014,((Cyanophora paradoxa EST EC654299:0.0,Cyanophora paradoxa EST EC654748:0.0)0.0:0.00015,Cyanophora paradoxa EST EC655688:0.00693)0.0:0.00013)0.0:0.00015,((Cyanophora paradoxa EST EC661478:0.0,Cyanophora paradoxa EST EC656981:0.0,Cyanophora paradoxa EST EC658146:0.0,Cyanophora paradoxa EST EC658915:0.0,Cyanophora paradoxa EST EC659304:0.0,Cyanophora paradoxa EST EC659524:0.0,Cyanophora paradoxa EST EC659777:0.0)0.0:0.00014,(Cyanophora paradoxa EST EC654946:0.00014,Cyanophora paradoxa EST EC656656:0.01348)0.0:0.00015)0.0:0.00014)0.755:0.00626)0.997:0.10277)0.427:0.00015,((Galdieria sulphuraria Gs07200.1:0.07802,((Euglena gracilis :0.11943,(((Trypanosoma cruzi strain CL Brener XP_817338.1:0.0,Trypanosoma cruzi strain CL Brener XP_809368.1:0.0,Trypanosoma cruzi strain CL Brener XP_821266.1:0.0)0.0:0.01595,(Trypanosoma brucei TREU927 XP_846948.1:0.0,Trypanosoma brucei TREU927 XP_822805.1:0.0)0.0:0.0122)0.832:0.02386,((Leishmania infantum XP_001463283.1:0.0,Leishmania infantum XP_001469478.1:0.0)0.0:0.00014,(Leishmania major strain Friedlin XP_001686697.1:0.00014,Leishmania major strain Friedlin XP_001680975.1:0.00631)0.937:0.0064)0.959:0.00015)1.0:0.28134)0.984:0.12968,Cyanidioschyzon merolae CMJ125C:0.04286)0.949:0.05214)0.858:0.02731,(Mycosphaerella graminicola 81112:0.0634,(Allomyces macrogynus AMAG_01700:0.09628,(Rhizopus oryzae RO3G_08283:0.0,Rhizopus oryzae RO3G_15056:0.0,Rhizopus oryzae RO3G_08158:0.0)0.0:0.05811)0.896:0.04294)0.997:0.11173)0.873:0.01676)0.582:0.02825,Palpitomonas bilix NIES-2562 CAMPEP_0113902002:0.09999)0.869:0.03791)0.934:0.04084,((Volvox carteri 110081:0.0,Chlamydomonas reinhardtii 195593:0.0)0.0:0.04447,(Chlorella vulgaris C-169 28517:0.04732,((Micromonas pusilla CCMP1545 49506:0.04851,Ostreococcus lucimarinus 94716:0.02727)0.99:0.07978,Chlorella sp. NC64A 56085:0.07122)0.406:0.01296)0.938:0.02405)0.78:0.00811)0.982:0.048,(Physcomitrella patens 60181:0.00662,((Physcomitrella patens 203236:0.00015,Physcomitrella patens 182024:0.01339)0.837:0.00667,(Physcomitrella patens 213657:0.0,Physcomitrella patens 159560:0.0,Physcomitrella patens 181113:0.0)0.0:0.00015)0.0:0.00015)0.992:0.05514)0.281:0.00015)0.889:0.02788)0.757:0.00582)0.737:0.00638)0.878:0.01367,Populus trichocarpa 735328:0.00668)0.0:0.00015,(Populus trichocarpa 260115:0.00014,Populus trichocarpa 418446:0.02763)0.0:0.00015)0:0;
((Ostreococcus lucimarinus 48787:0.06112,Ostreococcus tauri 25095:0.08843)0.999:0.22769,((((Allomyces macrogynus AMAG_13278:0.00014,Allomyces macrogynus AMAG_16867:0.01014)0.991:0.1827,((Saccharomyces cerevisiae RM11-1a NP_012243.1:0.14028,(Yarrowia lipolytica XP_505038.1:0.19618,(((((Botrytis cinerea BC1G_07087:0.10239,(Fusarium graminearum FGSG_01447:0.0405,Trichoderma reesei 78726:0.02566)0.981:0.12681)0.386:0.05864,Aspergillus niger 52135:0.08298)0.881:0.07297,((Stagonospora nodorum SNOG_07533:0.23264,(Chaetomium globosum CHGG_10417:0.07613,Neurospora crassa OR74A XP_956964.1:0.07754)0.848:0.06164)0.824:0.03712,Mycosphaerella graminicola 81710:0.18261)0.741:0.02214)0.669:0.05644,Schizosaccharomyces pombe NP_588324.1:0.18016)0.874:0.05735,Debaryomyces hansenii CBS767 XP_458009.1:0.17793)0.126:0.02388)0.755:0.01792)0.501:0.0396,((Mucor circinelloides 28514:0.0531,Rhizopus oryzae RO3G_13831:0.01073)0.973:0.13995,(Postia placenta 41213:0.00016,Phanerochaete chrisosporium 41857:0.22006)0.987:0.15405)0.931:0.09775)0.183:0.06601)0.918:0.09913,Batrachochytrium dendrobatidis JAM81 20338:0.15453)0.752:0.02661,Spizellomyces punctatus SPPG_03475:0.14088)0.939:0.0866,((Dictyostelium discoideum DDB0216289:0.06448,Dictyostelium purpureum QSDP1 155135:0.0212)0.995:0.12135,(((Physcomitrella patens 132119:0.31108,(Naegleria gruberi 61034:0.15535,Gloeochaete wittrockiana 1KP 2048787_1:0.17875)0.729:0.02948)0.693:0.04868,((Selaginella moellendorffii 75337:0.0,Selaginella moellendorffii 180179:0.0)0.0:0.02662,(((Brachypodium distachyon Bradi4g08350.1:0.03034,Oryza sativa NP_001062572.1:0.00014)0.897:0.04985,(Populus trichocarpa 201839:0.02924,(Arabidopsis thaliana AT2G15430.1:0.00015,(Arabidopsis thaliana AT2G15400.2:0.00014,Arabidopsis thaliana AT2G15400.1:0.00014)1.0:0.11788)0.847:0.03228)0.775:0.03517)0.952:0.07042,Physcomitrella patens 129844:0.0649)0.74:0.0127)0.929:0.06249)0.763:0.01928,((Emiliania huxleyi CCMP1516 50223:0.00014,Emiliania huxleyi CCMP1516 197736:0.00014)1.0:0.29184,(((((Leishmania major strain Friedlin XP_847673.1:0.0,Leishmania infantum XP_001466520.1:0.0)0.0:0.54139,(Bigelowiella natans 132938:0.11215,(Chlorarachnion reptans CCCM449 CAMPEP_0114515352:0.17781,(Lotharella amoebiformis CAMPEP_0118587884:0.02592,Lotharella globosa CAMPEP_0114082400:0.18439)0.849:0.06591)0.864:0.05849)0.548:0.1013)0.375:0.07841,((Cryptosporidium parvum XP_628094.1:0.24806,(Perkinsus marinus EER05720.1:0.27393,(Toxoplasma gondii GT1 TGGT1_052660:0.17398,Plasmodium falciparum 3D7 XP_001352101.1:0.27398)0.677:0.06985)0.827:0.05607)0.923:0.09381,((Aureococcus anophagefferens 22116:0.40798,(Thalassiosira pseudonana XP_002289111.1:0.06749,(Phaeodactylum tricornutum XP_002181139.1:0.05401,Fragilariopsis cylindrus 267685:0.07375)0.764:0.0207)0.941:0.12954)0.529:0.08055,((Cafeteria roebergensis E4-10 CAMPEP_0117714894:0.0,Cafeteria roebergensis E4-10 CAMPEP_0117720888:0.0)0.0:0.35917,(Giardia lamblia XP_001707984.1:0.64351,(Trichomonas vaginalis G3 XP_001313008.1:0.32959,Guillardia theta Nucleomorph CAC27048.1:0.50711)0.67:0.03254)0.64:0.07216)0.826:0.08554)0.768:0.02928)0.687:0.01205)0.826:0.05198,(((Phytophthora capsici 118051:0.00015,Phytophthora sojae 137231:0.0201)0.998:0.24068,(Ectocarpus siliculosus Esi0107_0021:0.15321,Galdieria sulphuraria Gs40940.1:0.22777)0.27:0.04438)0.928:0.10444,(((((((Evoldeep Thaum fosmid AD1000_17_C04.c.01_172:0.21994,(Caldiarchaeum subterraneum BAJ47379.1:0.50711,(((Candidatus Nitrosoarchaeum limnia SFB1 ZP_08257853.1:0.02829,Candidatus Nitrosoarchaeum koreensis MY1 ZP_08667427.1:0.02753)0.898:0.04188,((Evoldeep Thaum fosmid KM3_149_F07.c.01_156:0.04332,((Evoldeep Thaum fosmid KM3_52_H07.f.01_137:0.0,Evoldeep Thaum fosmid AD1000_89_F09.c.01_15:0.0)0.0:0.02156,Crenarchaeota fosmid ABZ09881.1:0.04449)0.733:0.0111)0.954:0.07955,((Evoldeep Thaum fosmid KM3_75_F03.c.01_217:0.0,Evoldeep Thaum fosmid KM3_83_E04.c.01_225:0.0)0.0:0.14676,((Crenarchaeota fosmid ABZ09642.1:0.01062,(((Evoldeep Thaum fosmid KM3_06_B06.r.01_293:0.00014,Evoldeep Thaum fosmid KM3_190_E06.c.01_249:0.01045)0.948:0.05122,(Evoldeep Thaum fosmid KM3_137_A09.c.01_149:0.00014,((Evoldeep Thaum fosmid SAT1000_25_G12.c.01_53:0.0,Evoldeep Thaum fosmid SAT1000_25_G11.c.01_53:0.0)0.0:0.02128,Evoldeep Thaum fosmid AD1000_77_H06.c.01_241:0.02144)0.284:0.01079)0.955:0.06351)0.818:0.03928,Evoldeep Thaum fosmid KM3_40_C06.f.01_197:0.02106)0.547:0.00015)0.736:0.00978,(Crenarchaeota fosmid ABZ09181.1:0.0,Crenarchaeota fosmid ABZ08834.1:0.0)0.0:0.01142)0.879:0.04992)0.726:0.04465)0.976:0.09764)0.489:0.01663,(Evoldeep Thaum fosmid SAT1000_10_G06.c.01_72:0.05979,(Nitrosopumilus maritimus SCM1 YP_001581762.1:0.01881,Cenarchaeum symbiosum A YP_876470.1:0.1095)0.55:0.02307)0.188:0.00016)0.994:0.37577)0.35:0.05039)0.68:0.03352,(((Hyperthermus butylicus DSM_5456 YP_001012735.1:0.15824,Pyrolobus fumarii 1A YP_004781177.1:0.13666)0.966:0.12175,((Acidilobus saccharovorans 345-15 YP_003816444.1:0.1862,Aeropyrum pernix K1 NP_148137.2:0.27948)0.983:0.21917,(Ignicoccus hospitalis KIN4_I YP_001434774.1:0.57132,(((Sulfolobus acidocaldarius DSM_639 YP_254803.1:0.06511,((Sulfolobus solfataricus P2 NP_341643.1:0.01465,Sulfolobus islandicus L.S.2.15 YP_002832845.1:0.07423)0.788:0.0304,(Acidianus hospitalis W1 YP_004457846.1:0.04665,(Metallosphaera cuprina Ar-4 YP_004408737.1:0.10097,Metallosphaera sedula DSM_5348 YP_001192208.1:0.06602)0.721:0.05727)0.696:0.04265)0.98:0.11779)0.486:0.04898,Sulfolobus tokodaii str. 7 NP_378057.1:0.01394)0.992:0.27817,Ignisphaera aggregans DSM17230 YP_003858922.1:0.35993)0.822:0.0761)0.873:0.11187)0.898:0.08866)0.851:0.07732,((Staphylothermus hellenicus DSM 12710 ZP_06395874.1:0.00911,Staphylothermus marinus F1 YP_001040824.1:0.0118)0.973:0.16361,(Thermosphaera aggregans DSM 11486 YP_003650606.1:0.09214,(Desulfurococcus mucosus DSM2162 YP_004177130.1:0.1289,Desulfurococcus kamchatkensis YP_002429056.1:0.10665)0.417:0.09844)0.821:0.11582)0.929:0.12307)0.645:0.08329)0.489:0.05924,(((((Methanospirillum hungatei JF_1 YP_504310.1:0.18428,(Methanoculleus marisnigri JR1 YP_001047711.1:0.17815,((Methanocorpusculum labreanum Z YP_001030680.1:0.12511,(Methanoplanus petrolearius DSM11571 YP_003893963.1:0.12669,Candidatus Methanoregula boonei 6A8 YP_001405379.1:0.10835)0.366:0.03079)0.862:0.04034,Methanosphaerula palustris E1-9c YP_002467389.1:0.15874)0.884:0.03988)0.732:0.01334)0.813:0.00018,(((Aciduliprofundum boonei T469 YP_002578539.1:0.0,Aciduliprofundum boonei T469 YP_002577882.1:0.0)0.0:0.10904,(Picrophilus torridus DSM_9790 YP_024000.1:0.09197,(Thermoplasma acidophilum DSM_1728 NP_394490.1:0.00015,Thermoplasma volcanium GSS1 NP_111084.1:0.07323)0.966:0.11312)0.646:0.10287)0.933:0.20181,(Evoldeep Eury fosmid KM3_182_B06.c.01_77:0.32292,((Evoldeep Eury fosmid KM3_172_D07.r.01_35:0.0,Evoldeep Eury fosmid KM3_84_G11.c.01_312:0.0,Evoldeep Eury fosmid AD1000_24_F05.c.01_273:0.0)0.0:0.15012,Evoldeep Eury fosmid KM3_13_G01.c.01_203:0.09649)0.931:0.18424)0.999:0.551)0.663:0.18876)0.3:0.0722,(((Methanocella paludicola SANAE YP_003357313.1:0.12944,(uncultured methanogenic archaeon RC-I YP_686966.1:0.0,Euryarchaeota fosmid CAJ37640.1:0.0,Euryarchaeota fosmid YP_686966.1:0.0)0.0:0.14553)0.936:0.13571,((Methanosaeta harundinacea 6Ac AET64182.1:0.15952,(Methanosaeta thermophila PT YP_844028.1:0.08287,Methanosaeta concilii GP6 YP_004383284.1:0.29145)0.956:0.16738)0.974:0.19124,((((Halalkalicoccus jeotgali B3 YP_003736925.1:0.07259,((((Halomicrobium mukohataei DSM 12286 YP_003178405.1:0.03521,(Haloarcula hispanica ATCC 33960 YP_004795430.1:0.0,Haloarcula marismortui ATCC_43049 YP_134849.1:0.0)0.0:0.08533)0.647:0.03183,(((halophilic archaeon DL31 YP_004807660.1:0.12783,Haloquadratum walsbyi DSM_16790 YP_658645.1:0.11766)0.658:0.03056,(Halogeometricum borinquense DSM 11551 ZP_03999724.1:0.06228,Haloferax volcanii DS2 YP_003536795.1:0.09657)0.739:0.02911)0.621:0.00305,Halorubrum lacusprofundi ATCC 49239 YP_002566468.1:0.04053)0.954:0.0606)0.816:0.02267,Halorhabdus utahensis DSM 12940 YP_003131418.1:0.06973)0.939:0.05107,(Halopiger xanaduensis SH-6 YP_004595259.1:0.03022,(Natrialba magadii ATCC 43099 YP_003478573.1:0.01009,Haloterrigena turkmenica DSM 5511 YP_003404101.1:0.01043)0.739:0.01118)0.972:0.0712)0.738:0.01337)0.876:0.03355,Halobacterium salinarum R1 YP_001689145.1:0.06695)0.714:0.01953,Natronomonas pharaonis DSM_2160 YP_327067.1:0.07212)0.998:0.29291,(Methanococcoides burtonii DSM_6242 YP_564813.1:0.10208,((Methanohalobium evestigatum Z-7303 YP_003726521.1:0.15771,Methanosalsum zhilinae DSM 4017 YP_004616269.1:0.08801)0.812:0.02581,((Methanosarcina mazei Go1 NP_634182.1:0.00808,Methanosarcina barkeri str. Fusaro YP_303642.1:0.02348)0.994:0.14568,Methanohalophilus mahii DSM 5219 YP_003542391.1:0.16677)0.633:0.00605)0.712:0.01397)0.967:0.11908)0.747:0.03149)0.92:0.08285)0.83:0.05579,(Methanopyrus kandleri AV19 NP_614757.1:0.46331,(Methanothermus fervidus YP_004004446.1:0.14952,((Methanobrevibacter ruminantium M1 YP_003423651.1:0.05284,Methanobrevibacter smithii ATCC_35061 YP_001274001.1:0.23696)0.833:0.05556,((Methanothermobacter thermautotrophicus NP_275181.1:0.04125,Methanothermobacter marburgensis str. Marburg YP_003849434.1:0.03679)0.986:0.19233,(Methanosphaera stadtmanae DSM_3091 YP_447900.1:0.19567,Methanobacterium sp. AL-21 YP_004290031.1:0.21574)0.898:0.0894)0.848:0.0546)0.985:0.22466)0.717:0.08796)0.921:0.13683)0.66:0.08096)0.81:0.06556,(Thermofilum pendens Hrk_5 YP_919693.1:0.25548,(Korarchaeum cryptofilum OPF8 YP_001738010.1:0.42088,(Thermococcus sibiricus MM 739 YP_002993757.1:0.02017,(((Pyrococcus yayanosii CH1 YP_004623223.1:0.00015,((Pyrococcus abyssi GE5 NP_126221.1:0.01097,Pyrococcus horikoshii OT3 NP_143488.1:0.00014)0.0:0.00015,Pyrococcus sp. NA2 YP_004423143.1:0.07969)0.786:0.02269)0.807:0.01105,Pyrococcus furiosus DSM 3638 NP_579376.1:0.01085)0.754:0.01115,(((Thermococcus onnurineus NA1 YP_002306487.1:0.01116,Thermococcus barophilus MP YP_004070331.1:0.03336)0.776:0.02219,(Thermococcus sp. AM4 ZP_04879702.1:0.0108,Thermococcus gammatolerans EJ3 YP_002960332.1:0.00015)0.759:0.01138)0.773:0.01734,Thermococcus kodakarensis KOD1 YP_183916.1:0.01708)0.832:0.02045)0.911:0.06987)0.958:0.20943)0.222:0.05946)0.637:0.05126)0.862:0.08281,((((Caldivirga maquilingensis IC_167 YP_001540983.1:0.2581,(Vulcanisaeta moutnovskia 768-28 YP_004244678.1:0.045,Vulcanisaeta distributa DSM14429 YP_003900551.1:0.02138)0.935:0.11253)0.973:0.16722,((Thermoproteus neutrophilus V24Sta YP_001795330.1:0.01267,(Pyrobaculum islandicum DSM 4184 YP_930218.1:0.07916,(Pyrobaculum aerophilum IM2 NP_558758.1:0.02684,Pyrobaculum arsenaticum DSM 13514 YP_001154523.1:0.07904)0.816:0.02077)0.759:0.01028)0.75:0.03114,(Pyrobaculum sp. 1860 AET33576.1:0.02158,Pyrobaculum calidifontis JCM 11548 YP_001056978.1:0.05505)0.0:0.00014)0.892:0.06164)0.635:0.097,(Thermoproteus tenax Kra 1 YP_004893371.1:0.17596,Thermoproteus uzoniensis 768-20 YP_004338611.1:0.00016)0.807:0.04866)0.995:0.33321,(Candidatus Micrarchaeum acidiphilum ARMAN-2 EET89812.1:0.55032,((Methanocaldococcus infernus ME YP_003616329.1:0.01216,(Methanocaldococcus vulcanius M7 YP_003247969.1:0.01029,(Methanocaldococcus jannaschii DSM 2661 NP_247160.1:0.01341,(Methanocaldococcus sp. FS406-22 YP_003457521.1:0.02696,Methanocaldococcus fervens AG86 YP_003127812.1:0.02334)0.571:0.02237)0.79:0.01692)0.868:0.02905)0.653:0.05983,(Methanotorris igneus Kol 5 YP_004484471.1:0.05248,((Methanococcus vannielii YP_001323151.1:0.04808,(Methanococcus maripaludis C5 YP_001096802.1:0.01133,Methanococcus voltae A3 ZP_02192465.1:0.135)0.828:0.02704)0.933:0.06108,(Methanothermococcus okinawensis IH1 ZP_07330645.1:0.0726,Methanococcus aeolicus Nankai_3 YP_001325287.1:0.16626)0.812:0.03905)0.937:0.08029)0.769:0.06929)0.952:0.20786)0.829:0.09068)0.91:0.12128)0.817:0.04913)0.197:0.00014,(Archaeoglobus fulgidus DSM_4304 NP_071107.1:0.19221,(Archaeoglobus veneficus SNP6 YP_004341111.1:0.07567,(Archaeoglobus profundus DSM 5631 YP_003400761.1:0.06577,Ferroglobus placidus DSM 10642 YP_003435288.1:0.0862)0.34:0.04017)0.394:0.03364)1.0:0.38307)0.963:0.17347,((((((Blastocystis hominis CBK21101.2:0.0,Blastocystis hominis CBK20322.2:0.0)0.0:0.20866,Allomyces macrogynus AMAG_14544:0.27612)0.848:0.12695,(Phytophthora sojae 144521:0.03309,Thalassiosira pseudonana XP_002293766.1:0.199)0.935:0.09833)0.224:0.00015,(Volvox carteri 64591:0.18356,(Chlorella sp. NC64A 27642:0.12827,(Galdieria sulphuraria Gs43470.1:0.21797,((Ostreococcus tauri 28605:0.23472,(((((Selaginella moellendorffii 231624:0.0,Selaginella moellendorffii 409226:0.0)0.0:0.08669,Physcomitrella patens 107528:0.13028)0.94:0.07397,(Oryza sativa NP_001049823.1:0.11468,Mimulus guttatus mgf005091m:0.08159)0.689:0.02887)0.664:0.00608,(Arabidopsis thaliana AT1G60620.1:0.03218,(Arabidopsis thaliana AT1G60850.3:0.01132,(Arabidopsis thaliana AT1G60850.1:0.0,Arabidopsis thaliana AT1G60850.2:0.0)0.0:0.00014)0.983:0.08052)0.916:0.04841)0.31:0.02597,Populus trichocarpa 550226:0.04397)0.834:0.04583)0.764:0.03307,((Cyanophora paradoxa Contig25539_5931_1748-1784.0.-:0.13574,((Trichoplax adhaerens Grell-BS-1999 59063:0.11313,Helobdella robusta 77058:0.2484)0.886:0.05384,(((Tetrahymena thermophila 3836.m02233:0.27205,(Chlorarachnion reptans CCCM449 CAMPEP_0114497840:0.05393,(Lotharella globosa CAMPEP_0114074010:0.13675,Lotharella amoebiformis CAMPEP_0118608386:0.07593)0.398:0.02013)0.911:0.08751)0.914:0.09692,((Polarella glacialis CCMP1383 CAMPEP_0115095912:0.09484,Alexandrium minutum CCMP113 CAMPEP_0113824572:0.09214)0.99:0.19554,(Plasmodium falciparum 3D7 XP_001348113.1:0.26035,Cryptosporidium parvum XP_625493.1:0.18172)0.78:0.06395)0.407:0.02716)0.89:0.05343,Naegleria gruberi 29098:0.23401)0.0:0.00014)0.916:0.05442)0.535:0.01719,((Phycomyces blakesleeanus 40396:0.06455,(Phanerochaete chrisosporium 125511:0.22997,(Mucor circinelloides 81410:0.031,(Rhizopus oryzae RO3G_10943:0.00574,Rhizopus oryzae RO3G_05156:0.02622)0.961:0.07445)0.188:0.04378)0.528:0.0349)0.926:0.06902,((Dictyostelium discoideum DDB0216288:0.0966,Dictyostelium purpureum QSDP1 89838:0.01331)0.997:0.17741,((Emiliania huxleyi CCMP1516 237108:0.0,Emiliania huxleyi CCMP1516 226459:0.0)0.0:0.17846,Spizellomyces punctatus SPPG_07883:0.06017)0.667:0.01399)0.814:0.03468)0.915:0.06165)0.881:0.04015)0.879:0.06199)0.486:0.024)0.756:0.02595)0.875:0.03659)0.942:0.06196,(Salpingoeca rosetta PTSG_06134:0.29538,Paraphysomonas imperforata PA2 CAMPEP_0114433954:0.22279)0.551:0.01537)0.775:0.05969,Palpitomonas bilix NIES-2562 CAMPEP_0113893926:0.38927)0.86:0.09253)0.95:0.1095,((Monosiga brevicollis XP_001743185.1:0.14586,Salpingoeca rosetta PTSG_01958:0.2295)0.946:0.11169,(Capsaspora owczarzaki CAOG_01312:0.29374,(Caenorhabditis elegans NP_492361.2:0.20997,(Trichoplax adhaerens Grell-BS-1999 24132:0.14862,(Homo sapiens NP_116558.1:0.0727,((Daphnia pulex 313021:0.08537,(Helobdella robusta 86044:0.0,Helobdella robusta 85938:0.0)0.0:0.19468)0.83:0.08001,Nematostella vectensis 190101:0.09638)0.258:0.02218)0.731:0.02229)0.81:0.03839)0.849:0.10483)0.054:0.02609)0.941:0.09894)0.77:0.02576,Palpitomonas bilix NIES-2562 CAMPEP_0113883858:0.30576)0.711:0.01121)0.811:0.03017)0.838:0.02785,Thecamonas trahens AMSG_08250:0.2411)0.742:0.01339)0.588:0.01887)0.88:0.04739)0.344:0.01257)0:0;
(((Rhodosorus marinus CCMP769 CAMPEP_0113965906:0.34062,(Capsaspora owczarzaki CAOG_01312:0.27382,Ectocarpus siliculosus Esi0107_0021:0.2666)0.527:0.04316)0.397:0.00032,(Aureococcus anophagefferens 22116:0.39283,((Phytophthora capsici 118051:0.00014,Phytophthora sojae 137231:0.01942)0.997:0.28158,(Fragilariopsis cylindrus 267685:0.08597,(Phaeodactylum tricornutum XP_002181139.1:0.05606,Thalassiosira pseudonana XP_002289111.1:0.08516)0.723:0.01224)0.988:0.17561)0.778:0.06222)0.811:0.02548)0.872:0.0346,(((Naegleria gruberi 61034:0.17285,(Gloeochaete wittrockiana 1KP 2048787_1:0.13589,Cyanophora paradoxa Contig11368_3879_1787-1847.0.+:0.13518)0.868:0.06709)0.399:0.07171,(((((Physcomitrella patens 132119:0.38842,((Brachypodium distachyon Bradi4g08350.1:0.04011,Oryza sativa NP_001062572.1:0.00014)0.926:0.06705,(Populus trichocarpa 201839:0.02753,(Arabidopsis thaliana AT2G15430.1:0.00015,(Arabidopsis thaliana AT2G15400.1:0.00014,Arabidopsis thaliana AT2G15400.2:0.00014)1.0:0.11822)0.86:0.03404)0.683:0.03662)0.882:0.05833)0.735:0.02287,((Selaginella moellendorffii 75337:0.0,Selaginella moellendorffii 180179:0.0)0.0:0.04386,Physcomitrella patens 129844:0.0582)0.613:0.02923)0.906:0.06542,(Micromonas pusilla CCMP1545 18521:0.20732,(Ostreococcus lucimarinus 48787:0.07554,Ostreococcus tauri 25095:0.08341)0.978:0.13997)0.875:0.06767)0.607:0.04496,(Dictyostelium discoideum DDB0216289:0.04997,Dictyostelium purpureum QSDP1 155135:0.03583)0.964:0.08974)0.819:0.02765,Thecamonas trahens AMSG_08250:0.25115)0.824:0.02961)0.177:0.00015,(((Caenorhabditis elegans NP_492361.2:0.2272,(((Daphnia pulex 313021:0.07147,(Helobdella robusta 85938:0.0,Helobdella robusta 86044:0.0)0.0:0.22942)0.937:0.08272,Homo sapiens NP_116558.1:0.05463)0.642:0.01339,(Nematostella vectensis 190101:0.10009,Trichoplax adhaerens Grell-BS-1999 24132:0.15166)0.773:0.02168)0.886:0.05172)0.863:0.05651,(Monosiga brevicollis XP_001743185.1:0.16846,Salpingoeca rosetta PTSG_01958:0.26629)0.955:0.1336)0.919:0.06912,((Spizellomyces punctatus SPPG_03475:0.17787,((Allomyces macrogynus AMAG_13278:0.00015,Allomyces macrogynus AMAG_16867:0.00984)1.0:0.23789,Batrachochytrium dendrobatidis JAM81 20338:0.13479)0.841:0.05977)0.746:0.01745,(((((Laccaria bicolor 232470:0.07925,Schizophylum commune 39441:0.0933)0.431:0.01857,(Postia placenta 41213:0.04288,Phanerochaete chrisosporium 41857:0.1986)0.804:0.05779)0.897:0.0841,(Cryptococcus neoformans JEC21 XP_571040.1:0.36293,Ustilago maydis XP_759697.1:0.18231)0.86:0.09519)0.875:0.07126,(Mucor circinelloides 28514:0.05232,Rhizopus oryzae RO3G_13831:0.01364)0.98:0.15394)0.776:0.0744,((Melampsora larici-populina 72730:0.23633,Sporobolomyces roseus 12734:0.323)0.936:0.15984,((Schizosaccharomyces pombe NP_588324.1:0.19348,((Mycosphaerella graminicola 81710:0.22188,(Stagonospora nodorum SNOG_07533:0.23591,(Chaetomium globosum CHGG_10417:0.07408,Neurospora crassa OR74A XP_956964.1:0.08595)0.848:0.07031)0.685:0.0133)0.749:0.02661,(Aspergillus niger 52135:0.08165,((Fusarium graminearum FGSG_01447:0.0671,Trichoderma reesei 78726:0.02012)0.986:0.12203,Botrytis cinerea BC1G_07087:0.10479)0.194:0.04861)0.906:0.11061)0.739:0.05661)0.559:0.05483,(Saccharomyces cerevisiae RM11-1a NP_012243.1:0.14306,(Debaryomyces hansenii CBS767 XP_458009.1:0.17405,Yarrowia lipolytica XP_505038.1:0.14204)0.689:0.06442)0.753:0.06391)0.847:0.04394)0.639:0.0056)0.953:0.1032)0.679:0.02893)0.872:0.03541)0.958:0.05988,((Palpitomonas bilix NIES-2562 CAMPEP_0113883858:0.33214,((((((Caldiarchaeum subterraneum BAJ47379.1:0.50347,(Ignicoccus hospitalis KIN4_I YP_001434774.1:0.57995,(Ignisphaera aggregans DSM17230 YP_003858922.1:0.38348,((Sulfolobus acidocaldarius DSM_639 YP_254803.1:0.06354,((Sulfolobus solfataricus P2 NP_341643.1:0.01421,Sulfolobus islandicus L.S.2.15 YP_002832845.1:0.07396)0.83:0.03328,(Acidianus hospitalis W1 YP_004457846.1:0.04659,(Metallosphaera sedula DSM_5348 YP_001192208.1:0.06351,Metallosphaera cuprina Ar-4 YP_004408737.1:0.09905)0.804:0.06843)0.617:0.04165)0.982:0.12759)0.724:0.06092,Sulfolobus tokodaii str. 7 NP_378057.1:0.00015)0.988:0.26713)0.737:0.05478)0.896:0.15095)0.743:0.10617,(Evoldeep Thaum fosmid AD1000_17_C04.c.01_172:0.22284,((Cenarchaeum symbiosum A YP_876470.1:0.13436,((Candidatus Nitrosoarchaeum limnia SFB1 ZP_08257853.1:0.03491,Candidatus Nitrosoarchaeum koreensis MY1 ZP_08667427.1:0.01694)0.923:0.04871,(Nitrosopumilus maritimus SCM1 YP_001581762.1:0.03356,Evoldeep Thaum fosmid SAT1000_10_G06.c.01_72:0.06438)0.746:0.01221)0.62:0.00583)0.207:0.02234,((Evoldeep Thaum fosmid KM3_83_E04.c.01_225:0.0,Evoldeep Thaum fosmid KM3_75_F03.c.01_217:0.0)0.0:0.14085,((((Crenarchaeota fosmid ABZ08834.1:0.0,Crenarchaeota fosmid ABZ09181.1:0.0)0.0:0.02117,(Crenarchaeota fosmid ABZ09642.1:0.01044,Evoldeep Thaum fosmid KM3_40_C06.f.01_197:0.03157)0.524:0.00014)0.778:0.01174,((Evoldeep Thaum fosmid KM3_190_E06.c.01_249:0.01038,Evoldeep Thaum fosmid KM3_06_B06.r.01_293:0.00014)0.949:0.05108,(Evoldeep Thaum fosmid KM3_137_A09.c.01_149:0.00014,((Evoldeep Thaum fosmid SAT1000_25_G12.c.01_53:0.0,Evoldeep Thaum fosmid SAT1000_25_G11.c.01_53:0.0)0.0:0.02108,Evoldeep Thaum fosmid AD1000_77_H06.c.01_241:0.0212)0.353:0.01068)0.971:0.06333)0.802:0.02654)0.862:0.05231,(Evoldeep Thaum fosmid KM3_149_F07.c.01_156:0.03942,((Evoldeep Thaum fosmid KM3_52_H07.f.01_137:0.0,Evoldeep Thaum fosmid AD1000_89_F09.c.01_15:0.0)0.0:0.02146,Crenarchaeota fosmid ABZ09881.1:0.05559)0.744:0.01538)0.934:0.07205)0.405:0.03271)0.865:0.07747)1.0:0.41818)0.162:0.00675)0.008:0.054,(((Staphylothermus hellenicus DSM 12710 ZP_06395874.1:0.01964,Staphylothermus marinus F1 YP_001040824.1:0.00015)0.981:0.17455,(Desulfurococcus mucosus DSM2162 YP_004177130.1:0.12253,(Thermosphaera aggregans DSM 11486 YP_003650606.1:0.1771,Desulfurococcus kamchatkensis YP_002429056.1:0.11918)0.092:0.04393)0.943:0.12551)0.969:0.14767,((Aeropyrum pernix K1 NP_148137.2:0.29586,Acidilobus saccharovorans 345-15 YP_003816444.1:0.21172)0.993:0.3069,(Hyperthermus butylicus DSM_5456 YP_001012735.1:0.18483,Pyrolobus fumarii 1A YP_004781177.1:0.15023)0.934:0.14034)0.629:0.0188)0.829:0.05691)0.813:0.06847,((Archaeoglobus fulgidus DSM_4304 NP_071107.1:0.19228,(Archaeoglobus veneficus SNP6 YP_004341111.1:0.08384,(Ferroglobus placidus DSM 10642 YP_003435288.1:0.08684,Archaeoglobus profundus DSM 5631 YP_003400761.1:0.07312)0.206:0.03379)0.399:0.03407)1.0:0.37524,((Thermofilum pendens Hrk_5 YP_919693.1:0.2842,((Thermococcus sibiricus MM 739 YP_002993757.1:0.0398,(((((Pyrococcus horikoshii OT3 NP_143488.1:0.00014,Pyrococcus abyssi GE5 NP_126221.1:0.01067)0.645:0.00015,Pyrococcus sp. NA2 YP_004423143.1:0.07748)0.879:0.03525,Pyrococcus yayanosii CH1 YP_004623223.1:0.01826)0.75:0.015,Pyrococcus furiosus DSM 3638 NP_579376.1:0.01023)0.763:0.01088,(((Thermococcus onnurineus NA1 YP_002306487.1:0.0214,Thermococcus barophilus MP YP_004070331.1:0.03163)0.697:0.02135,(Thermococcus sp. AM4 ZP_04879702.1:0.01022,Thermococcus gammatolerans EJ3 YP_002960332.1:0.00016)0.733:0.01115)0.774:0.01632,Thermococcus kodakarensis KOD1 YP_183916.1:0.01622)0.804:0.01867)0.619:0.06835)0.96:0.21852,Korarchaeum cryptofilum OPF8 YP_001738010.1:0.4295)0.613:0.07381)0.755:0.04689,((((Methanocella paludicola SANAE YP_003357313.1:0.13839,(uncultured methanogenic archaeon RC-I YP_686966.1:0.0,Euryarchaeota fosmid CAJ37640.1:0.0,Euryarchaeota fosmid YP_686966.1:0.0)0.0:0.12435)0.903:0.12191,((Methanosaeta harundinacea 6Ac AET64182.1:0.19839,(Methanosaeta thermophila PT YP_844028.1:0.08659,Methanosaeta concilii GP6 YP_004383284.1:0.30061)0.925:0.138)0.988:0.23576,((((Halopiger xanaduensis SH-6 YP_004595259.1:0.02791,Natrialba magadii ATCC 43099 YP_003478573.1:0.01218)0.954:0.08252,(((Halomicrobium mukohataei DSM 12286 YP_003178405.1:0.05179,(Haloarcula hispanica ATCC 33960 YP_004795430.1:0.0,Haloarcula marismortui ATCC_43049 YP_134849.1:0.0)0.0:0.0793)0.875:0.03113,(Halalkalicoccus jeotgali B3 YP_003736925.1:0.11865,Halorhabdus utahensis DSM 12940 YP_003131418.1:0.08752)0.792:0.02729)0.75:0.01066,(Halorubrum lacusprofundi ATCC 49239 YP_002566468.1:0.04933,(Halogeometricum borinquense DSM 11551 ZP_03999724.1:0.07385,Haloferax volcanii DS2 YP_003536795.1:0.10123)0.771:0.03598)0.923:0.05623)0.908:0.05745)0.075:0.03107,Natronomonas pharaonis DSM_2160 YP_327067.1:0.08622)0.998:0.34267,(Methanococcoides burtonii DSM_6242 YP_564813.1:0.11053,((Methanohalobium evestigatum Z-7303 YP_003726521.1:0.15098,Methanosalsum zhilinae DSM 4017 YP_004616269.1:0.08667)0.813:0.02613,((Methanosarcina mazei Go1 NP_634182.1:0.0045,Methanosarcina barkeri str. Fusaro YP_303642.1:0.04827)0.998:0.16078,Methanohalophilus mahii DSM 5219 YP_003542391.1:0.16438)0.285:0.00096)0.734:0.01692)0.922:0.10088)0.748:0.03711)0.83:0.08358)0.949:0.10919,(Methanospirillum hungatei JF_1 YP_504310.1:0.19014,(((Methanosphaerula palustris E1-9c YP_002467389.1:0.18414,(Candidatus Methanoregula boonei 6A8 YP_001405379.1:0.12671,Methanoplanus petrolearius DSM11571 YP_003893963.1:0.12126)0.818:0.08334)0.0:0.00015,Methanocorpusculum labreanum Z YP_001030680.1:0.15223)0.894:0.05373,(Methanoculleus marisnigri JR1 YP_001047711.1:0.18574,((Evoldeep Eury fosmid KM3_84_G11.c.01_312:0.0,Evoldeep Eury fosmid AD1000_24_F05.c.01_273:0.0,Evoldeep Eury fosmid KM3_172_D07.r.01_35:0.0)0.0:0.87663,((Aciduliprofundum boonei T469 YP_002578539.1:0.0,Aciduliprofundum boonei T469 YP_002577882.1:0.0)0.0:0.12064,(Picrophilus torridus DSM_9790 YP_024000.1:0.0986,(Thermoplasma acidophilum DSM_1728 NP_394490.1:0.00504,Thermoplasma volcanium GSS1 NP_111084.1:0.08004)0.982:0.13128)0.224:0.09435)0.724:0.18245)0.946:0.25679)0.0:0.00012)0.681:0.01264)0.93:0.08538)0.878:0.07697,((Methanopyrus kandleri AV19 NP_614757.1:0.46811,(Methanothermus fervidus YP_004004446.1:0.14406,((Methanobrevibacter ruminantium M1 YP_003423651.1:0.0547,Methanobrevibacter smithii ATCC_35061 YP_001274001.1:0.23389)0.848:0.06224,((Methanothermobacter thermautotrophicus NP_275181.1:0.04124,Methanothermobacter marburgensis str. Marburg YP_003849434.1:0.03664)0.986:0.19147,(Methanosphaera stadtmanae DSM_3091 YP_447900.1:0.19461,Methanobacterium sp. AL-21 YP_004290031.1:0.2207)0.919:0.10849)0.629:0.0507)0.986:0.27736)0.782:0.11483)0.915:0.11109,(((Thermoproteus tenax Kra 1 YP_004893371.1:0.17714,Thermoproteus uzoniensis 768-20 YP_004338611.1:0.01323)0.729:0.04223,(((Thermoproteus neutrophilus V24Sta YP_001795330.1:0.01229,(Pyrobaculum islandicum DSM 4184 YP_930218.1:0.07631,(Pyrobaculum aerophilum IM2 NP_558758.1:0.02563,Pyrobaculum arsenaticum DSM 13514 YP_001154523.1:0.08876)0.814:0.01973)0.759:0.01039)0.807:0.03084,(Pyrobaculum calidifontis JCM 11548 YP_001056978.1:0.05404,Pyrobaculum sp. 1860 AET33576.1:0.02008)0.0:0.00014)0.917:0.06287,(Caldivirga maquilingensis IC_167 YP_001540983.1:0.25644,(Vulcanisaeta moutnovskia 768-28 YP_004244678.1:0.0545,Vulcanisaeta distributa DSM14429 YP_003900551.1:0.02014)0.952:0.12954)0.966:0.15872)0.862:0.11561)1.0:0.37502,(Candidatus Micrarchaeum acidiphilum ARMAN-2 EET89812.1:0.63106,((Methanocaldococcus infernus ME YP_003616329.1:0.01231,(Methanocaldococcus vulcanius M7 YP_003247969.1:0.02009,(Methanocaldococcus jannaschii DSM 2661 NP_247160.1:0.01298,(Methanocaldococcus sp. FS406-22 YP_003457521.1:0.02716,Methanocaldococcus fervens AG86 YP_003127812.1:0.02301)0.639:0.0227)0.763:0.01826)0.846:0.03045)0.884:0.07141,(Methanotorris igneus Kol 5 YP_004484471.1:0.05588,((Methanococcus vannielii YP_001323151.1:0.04762,(Methanococcus maripaludis C5 YP_001096802.1:0.01121,Methanococcus voltae A3 ZP_02192465.1:0.14688)0.836:0.02676)0.955:0.08172,(Methanococcus aeolicus Nankai_3 YP_001325287.1:0.16715,Methanothermococcus okinawensis IH1 ZP_07330645.1:0.0868)0.883:0.05691)0.921:0.08454)0.729:0.07394)0.829:0.14972)0.299:0.0669)0.859:0.09931)0.83:0.04666)0.428:0.03449)0.831:0.06732)0.893:0.06734)0.969:0.15093,((((Chlorarachnion reptans CCCM449 CAMPEP_0114497840:0.04818,(Lotharella globosa CAMPEP_0114074010:0.16646,Lotharella amoebiformis CAMPEP_0118608386:0.07873)0.556:0.01956)0.941:0.08357,(Chondrus crispus GSCHC2T00008992001:0.30708,((Blastocystis hominis CBK20322.2:0.0,Blastocystis hominis CBK21101.2:0.0)0.0:0.15709,Cryptococcus neoformans JEC21 XP_570517.1:0.24921)0.755:0.05736)0.938:0.11433)0.774:0.0347,((Tetrahymena thermophila 3836.m02233:0.09197,(Paramecium tetraurelia GSPATP00012757001:0.00014,Paramecium tetraurelia GSPATP00013252001:0.00978)0.996:0.23198)0.989:0.17268,(Plasmodium falciparum 3D7 XP_001348113.1:0.30469,(((((((Mimulus guttatus mgf005091m:0.08889,Populus trichocarpa 550226:0.01211)0.875:0.04179,(Arabidopsis thaliana AT1G60620.1:0.04157,(Arabidopsis thaliana AT1G60850.3:0.04576,(Arabidopsis thaliana AT1G60850.1:0.0,Arabidopsis thaliana AT1G60850.2:0.0)0.0:0.00015)0.977:0.07923)0.918:0.05482)0.172:0.02215,(Physcomitrella patens 107528:0.13912,Volvox carteri 64591:0.23508)0.771:0.06606)0.859:0.05376,(Ostreococcus tauri 28605:0.0405,Ostreococcus lucimarinus 35770:0.08452)1.0:0.21323)0.493:0.00593,Chlorella sp. NC64A 27642:0.20887)0.765:0.033,((((Phycomyces blakesleeanus 40396:0.0649,(Mucor circinelloides 81410:0.02718,(Rhizopus oryzae RO3G_05156:0.02776,Rhizopus oryzae RO3G_10943:0.00621)0.965:0.09028)0.952:0.10517)0.914:0.08746,(Phytophthora sojae 144521:0.1845,Schizosaccharomyces pombe NP_596831.1:0.24114)0.875:0.0858)0.23:0.0059,(Helobdella robusta 77058:0.29396,(Galdieria sulphuraria Gs43470.1:0.18987,(Alexandrium minutum CCMP113 CAMPEP_0113824572:0.08849,Polarella glacialis CCMP1383 CAMPEP_0115095912:0.10897)0.989:0.17085)0.631:0.01693)0.722:0.06005)0.9:0.06228,((((Emiliania huxleyi CCMP1516 237108:0.0,Emiliania huxleyi CCMP1516 226459:0.0)0.0:0.17861,Spizellomyces punctatus SPPG_07883:0.08689)0.777:0.04167,(Dictyostelium discoideum DDB0216288:0.10794,Dictyostelium purpureum QSDP1 89838:0.01133)0.999:0.15927)0.616:0.04768,Cyanophora paradoxa Contig25539_5931_1748-1784.0.-:0.14989)0.401:0.01975)0.759:0.03154)0.836:0.04804,Naegleria gruberi 29098:0.27845)0.832:0.04282)0.692:0.04981)0.218:0.0559)0.823:0.1182,(Salpingoeca rosetta PTSG_06134:0.37404,Paraphysomonas imperforata PA2 CAMPEP_0114433954:0.24107)0.644:0.01591)0.955:0.12052)0.878:0.06286,((((Entamoeba histolytica 162.m00069:0.49764,Guillardia theta Nucleomorph CAC27048.1:0.46362)0.751:0.08355,Trichomonas vaginalis G3 XP_001313008.1:0.33308)0.863:0.10026,Giardia lamblia XP_001707984.1:0.63913)0.748:0.05297,(Blastocystis hominis CBK22749.2:0.40724,(Tetrahymena thermophila 16.m05348:0.41526,Paramecium tetraurelia GSPATP00017176001:0.33865)0.331:0.08632)0.036:0.05292)0.714:0.02958)0.868:0.07582)0.763:0.02804,((Cryptosporidium parvum XP_628094.1:0.24003,(Perkinsus marinus EER05720.1:0.29004,Plasmodium falciparum 3D7 XP_001352101.1:0.3182)0.567:0.04103)0.96:0.12177,(((Leishmania major strain Friedlin XP_847673.1:0.0,Leishmania infantum XP_001466520.1:0.0)0.0:0.04156,(Trypanosoma brucei TREU927 XP_844140.1:0.13752,Trypanosoma cruzi strain CL Brener XP_818836.1:0.01411)0.97:0.13609)1.0:0.45622,(Bigelowiella natans 132938:0.11361,(Chlorarachnion reptans CCCM449 CAMPEP_0114515352:0.16673,(Lotharella amoebiformis CAMPEP_0118587884:0.04329,Lotharella globosa CAMPEP_0114082400:0.19987)0.858:0.06659)0.892:0.07006)0.693:0.11088)0.862:0.08567)0.845:0.03674)0.776:0.03847)0:0;
((((((((Populus trichocarpa 835660:0.00016,(((Mimulus guttatus mgf015471m:0.0,Mimulus guttatus mgf012498m:0.0)0.0:0.01078,(Arabidopsis thaliana AT3G24830.1:0.02033,(((Arabidopsis thaliana AT3G07110.2:0.0,Arabidopsis thaliana AT3G07110.1:0.0)0.0:0.06562,(Arabidopsis thaliana AT5G48760.2:0.0,Arabidopsis thaliana AT5G48760.1:0.0)0.0:0.01888)0.268:0.00912,Arabidopsis thaliana AT4G13170.1:0.03798)0.724:0.00629)0.945:0.03481)0.865:0.02845,Populus trichocarpa 174903:0.01049)0.802:0.01678)0.746:0.01269,(Brachypodium distachyon Bradi1g08260.1:0.00884,(Populus trichocarpa 553165:0.04618,Oryza sativa NP_001051314.1:0.0092)0.712:0.00915)0.734:0.02736)0.926:0.04469,Oryza sativa NP_001058724.1:0.04793)0.885:0.02793,Brachypodium distachyon Bradi1g59280.1:0.01844)0.983:0.11287,(Chlorella sp. NC64A 17540:0.14462,((Micromonas strain RCC299 93104:0.04173,Micromonas pusilla CCMP1545 30605:0.0463)1.0:0.24582,(Volvox carteri 75696:0.01978,Chlamydomonas reinhardtii 162845:0.01784)0.943:0.08162)0.86:0.04145)0.687:0.04744)0.954:0.07268,((((Phytophthora capsici 98197:0.00014,Phytophthora sojae 109046:0.0177)0.999:0.26451,((Cyanophora paradoxa EST EC659719:0.0,Cyanophora paradoxa EST EC660862:0.0,Cyanophora paradoxa EST EC661415:0.0,Cyanophora paradoxa EST EC661053:0.0,Cyanophora paradoxa EST EC656884:0.0,Cyanophora paradoxa EST EC657223:0.0,Cyanophora paradoxa EST EC657921:0.0,Cyanophora paradoxa EST EC657858:0.0,Cyanophora paradoxa EST EC658675:0.0,Cyanophora paradoxa EST EC658087:0.0,Cyanophora paradoxa EST EC658162:0.0,Cyanophora paradoxa EST EC658863:0.0,Cyanophora paradoxa EST EC659062:0.0,Cyanophora paradoxa EST EC659127:0.0,Cyanophora paradoxa EST EC660254:0.0,Cyanophora paradoxa EST EC660256:0.0,Cyanophora paradoxa EST EC660367:0.0,Cyanophora paradoxa EST ES235926:0.0,Cyanophora paradoxa EST EC659929:0.0,Cyanophora paradoxa EST EC657582:0.0,Cyanophora paradoxa EST EC655682:0.0,Cyanophora paradoxa EST EC655604:0.0,Cyanophora paradoxa EST EC656618:0.0,Cyanophora paradoxa EST EC656239:0.0,Cyanophora paradoxa EST EC660720:0.0,Cyanophora paradoxa EST EC655583:0.0,Cyanophora paradoxa EST EC655102:0.0,Cyanophora paradoxa EST EC655730:0.0,Cyanophora paradoxa EST EC654862:0.0,Cyanophora paradoxa EST EC654810:0.0,Cyanophora paradoxa EST EC655782:0.0,Cyanophora paradoxa EST EC654125:0.0,Cyanophora paradoxa EST EC658012:0.0)0.0:0.00841,(Cyanophora paradoxa EST EC663807:0.00901,(Cyanophora paradoxa EST EC663823:0.00015,((Cyanophora paradoxa EST EC663511:0.0,Cyanophora paradoxa EST EC664089:0.0,Cyanophora paradoxa EST EC664107:0.0,Cyanophora paradoxa EST EC663985:0.0,Cyanophora paradoxa EST EC664032:0.0,Cyanophora paradoxa EST EC664311:0.0,Cyanophora paradoxa EST EC663089:0.0,Cyanophora paradoxa EST EC662906:0.0,Cyanophora paradoxa EST EC664775:0.0,Cyanophora paradoxa EST EC664889:0.0,Cyanophora paradoxa EST EC662754:0.0,Cyanophora paradoxa EST EC664210:0.0,Cyanophora paradoxa EST EC664362:0.0,Cyanophora paradoxa EST EC666048:0.0,Cyanophora paradoxa EST EC666125:0.0,Cyanophora paradoxa EST EC662825:0.0,Cyanophora paradoxa EST EC664481:0.0,Cyanophora paradoxa EST EC664312:0.0,Cyanophora paradoxa EST EC663006:0.0)0.0:0.00014,Cyanophora paradoxa EST EC662346:0.00902)0.0:0.00014)0.0:0.00015)0.766:0.0113)0.98:0.10999)0.84:0.03868,(((Scrippsiella trochoidea CCMP3099 CAMPEP_0115201268:0.00015,(Scrippsiella trochoidea CCMP3099 CAMPEP_0115203644:0.00016,((Scrippsiella trochoidea CCMP3099 CAMPEP_0115206040:0.00014,Scrippsiella trochoidea CCMP3099 CAMPEP_0115208846:0.00868)0.969:0.03536,(Scrippsiella trochoidea CCMP3099 CAMPEP_0115220758:0.00014,((Scrippsiella trochoidea CCMP3099 CAMPEP_0115219018:0.0091,(Scrippsiella trochoidea CCMP3099 CAMPEP_0115220332:0.00897,Scrippsiella trochoidea CCMP3099 CAMPEP_0115216836:0.01794)0.771:0.00882)0.798:0.00883,Scrippsiella trochoidea CCMP3099 CAMPEP_0115203346:0.00016)0.998:0.05613)0.682:0.00015)0.923:0.02658)0.95:0.02615)0.963:0.08447,(Gymnodinium catenatum GC744 CAMPEP_0117496300:0.00015,(Gymnodinium catenatum GC744 CAMPEP_0117487346:0.01748,((Gymnodinium catenatum GC744 CAMPEP_0117505240:0.0,Gymnodinium catenatum GC744 CAMPEP_0117520442:0.0,Gymnodinium catenatum GC744 CAMPEP_0117487840:0.0,Gymnodinium catenatum GC744 CAMPEP_0117498570:0.0,Gymnodinium catenatum GC744 CAMPEP_0117546338:0.0)0.0:0.00014,Gymnodinium catenatum GC744 CAMPEP_0117486298:0.01747)0.0:0.00016)0.838:0.00867)0.941:0.07331)0.97:0.11804,(Plasmodium falciparum 3D7 XP_001347328.1:0.2859,Toxoplasma gondii GT1 TGGT1_031440:0.17499)0.906:0.12657)0.819:0.0479)0.785:0.02566,(Bigelowiella natans 56802:0.05958,(Chlorarachnion reptans CCCM449 CAMPEP_0114515658:0.04164,Lotharella amoebiformis CAMPEP_0118599684:0.08194)0.851:0.04144)1.0:0.24233)0.786:0.0286)0.324:0.02883,((Porphyra sp EST AV433591:0.00014,(Porphyra sp EST AV434979:0.00014,(Porphyra sp EST AV431596:0.0,Porphyra sp EST AV438468:0.0,Porphyra sp EST AV429663:0.0)0.0:0.00014)0.933:0.00014)0.991:0.17519,(Galdieria sulphuraria Gs08090.1:0.22156,(Grateloupia filicina 1KP 2051871_1:0.26972,(Chondrus crispus GSCHC2T00008107001:0.09566,(Grateloupia filicina 1KP 2054707_1:0.10979,Gracilaria changii EST DV963289:0.05191)0.792:0.03937)0.935:0.13176)0.911:0.13013)0.943:0.13021)0.921:0.09621)0.839:0.04015,((Trichoplax adhaerens Grell-BS-1999 36021:0.18983,(Nematostella vectensis 188032:0.11686,Helobdella robusta 158058:0.21848)0.118:0.00941)0.9:0.06771,((Ectocarpus siliculosus Esi0008_0066:0.19025,(Phaeodactylum tricornutum XP_002177718.1:0.29921,Gymnodinium catenatum GC744 CAMPEP_0117537926:0.18551)0.852:0.06504)0.902:0.07684,(Caenorhabditis elegans NP_497721.1:0.22265,(((Trypanosoma brucei TREU927 XP_844505.1:0.0,Trypanosoma brucei TREU927 XP_844835.1:0.0)0.0:0.02538,((Trypanosoma cruzi strain CL Brener XP_806269.1:0.0,Trypanosoma cruzi strain CL Brener XP_817067.1:0.0,Trypanosoma cruzi strain CL Brener XP_810252.1:0.0)0.0:0.00016,Trypanosoma cruzi strain CL Brener XP_813375.1:0.00894)0.907:0.07934)1.0:0.47934,(Trichomonas vaginalis G3 XP_001303968.1:0.42598,(((Thermofilum pendens Hrk_5 YP_919691.1:0.42421,((Pyrobaculum islandicum DSM 4184 YP_930216.1:0.10097,(Thermoproteus neutrophilus V24Sta YP_001795332.1:0.12418,(Pyrobaculum aerophilum IM2 NP_558760.1:0.05251,Pyrobaculum arsenaticum DSM 13514 YP_001154525.1:0.12065)0.879:0.04524)0.82:0.03877)0.971:0.23085,(Caldivirga maquilingensis IC_167 YP_001541680.1:0.21326,(Vulcanisaeta distributa DSM14429 YP_003900549.1:0.04203,Vulcanisaeta moutnovskia 768-28 YP_004244676.1:0.07948)0.966:0.14488)0.913:0.16233)0.963:0.23476)0.92:0.12625,(Aeropyrum pernix K1 NP_148140.1:0.37946,((((Sulfolobus acidocaldarius DSM_639 YP_254805.1:0.14402,Sulfolobus tokodaii str. 7 NP_378055.1:0.15245)0.95:0.1332,((Metallosphaera cuprina Ar-4 YP_004408739.1:0.14249,Metallosphaera sedula DSM_5348 YP_001192206.1:0.06528)0.997:0.18355,(Acidianus hospitalis W1 YP_004457844.1:0.0871,(Sulfolobus solfataricus P2 NP_341641.1:0.05324,Sulfolobus islandicus L.S.2.15 YP_002832847.1:0.02794)0.995:0.16205)0.45:0.03806)0.783:0.08275)0.98:0.18611,(Ignisphaera aggregans DSM17230 YP_003858924.1:0.54676,Ignicoccus hospitalis KIN4_I YP_001434776.1:0.20424)0.879:0.10108)0.125:0.03898,(Hyperthermus butylicus DSM_5456 YP_001012737.1:0.39491,((Staphylothermus hellenicus DSM 12710 ZP_06395876.1:0.0076,Staphylothermus marinus F1 YP_001040826.1:0.01954)0.99:0.22895,(Thermosphaera aggregans DSM 11486 YP_003650604.1:0.30932,(Desulfurococcus kamchatkensis YP_002429054.1:0.12186,Desulfurococcus mucosus DSM2162 YP_004177128.1:0.05195)0.688:0.11522)0.142:0.08058)0.845:0.0948)0.079:0.07711)0.935:0.16741)0.968:0.18176)0.847:0.08762,((Evoldeep Thaum fosmid AD1000_17_C04.c.01_177:0.47195,(((Cenarchaeum symbiosum A YP_876416.1:0.19663,((Candidatus Nitrosoarchaeum koreensis MY1 ZP_08667425.1:0.04449,Candidatus Nitrosoarchaeum limnia SFB1 ZP_08257855.1:0.02708)0.982:0.14437,(Nitrosopumilus maritimus SCM1 YP_001581760.1:0.05924,Evoldeep Thaum fosmid SAT1000_10_G06.c.01_65:0.18954)0.973:0.10555)0.889:0.08157)0.938:0.09955,((Evoldeep Thaum fosmid KM3_83_E04.c.01_234:0.0,Evoldeep Thaum fosmid KM3_75_F03.c.01_208:0.0)0.0:0.1027,(Evoldeep Thaum fosmid KM3_149_F07.c.01_161:0.00749,(Crenarchaeota fosmid ABZ09879.1:0.02562,(Evoldeep Thaum fosmid KM3_52_H07.f.01_129:0.00869,Evoldeep Thaum fosmid AD1000_89_F09.c.01_26:0.01818)0.748:0.00882)0.76:0.00999)0.996:0.17164)0.856:0.04382)0.675:0.03927,((Evoldeep Thaum fosmid KM3_06_B06.r.01_284:0.00014,Evoldeep Thaum fosmid KM3_190_E06.c.01_239:0.0233)0.916:0.05829,((Crenarchaeota fosmid ABZ09177.1:0.00016,((Evoldeep Thaum fosmid KM3_40_C06.f.01_203:0.03791,Crenarchaeota fosmid ABZ08838.1:0.02743)0.0:0.00014,Crenarchaeota fosmid ABZ09640.1:0.00014)0.996:0.00015)0.888:0.02759,Evoldeep Thaum fosmid KM3_137_A09.c.01_160:0.02641)0.927:0.06194)0.82:0.05292)0.951:0.22301)0.95:0.24841,((Korarchaeum cryptofilum OPF8 YP_001738015.1:0.35472,Candidatus Micrarchaeum acidiphilum ARMAN-2 EET89810.1:0.41689)0.079:0.10358,(((Methanopyrus kandleri AV19 NP_614759.1:0.40886,(Ferroglobus placidus DSM 10642 YP_003436376.1:0.1183,(Archaeoglobus veneficus SNP6 YP_004342306.1:0.02775,(Archaeoglobus fulgidus DSM_4304 NP_069957.1:0.07145,Archaeoglobus profundus DSM 5631 YP_003399877.1:0.12577)0.834:0.03156)0.305:0.0377)0.975:0.20558)0.921:0.13103,(((((Methanospirillum hungatei JF_1 YP_504308.1:0.17809,(Methanoplanus petrolearius DSM11571 YP_003893965.1:0.2676,(Methanosphaerula palustris E1-9c YP_002467387.1:0.17479,(Methanoculleus marisnigri JR1 YP_001047713.1:0.08398,Methanocorpusculum labreanum Z YP_001030678.1:0.35971)0.095:0.03298)0.838:0.05407)0.721:0.02005)0.535:0.02506,Candidatus Methanoregula boonei 6A8 YP_001405377.1:0.2275)0.961:0.09926,(((Methanosarcina barkeri str. Fusaro YP_304966.1:0.00281,(Methanosarcina acetivorans C2A NP_615560.2:0.02725,Methanosarcina mazei Go1 NP_633780.2:0.01593)0.974:0.07035)0.952:0.08559,((Methanocella paludicola SANAE YP_003356701.1:0.15251,(uncultured methanogenic archaeon RC-I YP_684694.1:0.0,Euryarchaeota fosmid CAJ35368.1:0.0,Euryarchaeota fosmid YP_684694.1:0.0)0.0:0.12981)0.999:0.20829,(Methanosaeta harundinacea 6Ac AET64348.1:0.24736,(Methanosaeta concilii GP6 YP_004384807.1:0.36317,Methanosaeta thermophila PT YP_842913.1:0.16781)0.193:0.0706)0.866:0.08272)0.904:0.0865)0.889:0.05197,(((Methanococcoides burtonii DSM_6242 YP_566990.1:0.11775,Methanohalophilus mahii DSM 5219 YP_003542684.1:0.29036)0.872:0.07712,Methanohalobium evestigatum Z-7303 YP_003726038.1:0.21371)0.811:0.04121,Methanosalsum zhilinae DSM 4017 YP_004616091.1:0.14616)0.843:0.03359)0.943:0.08929)0.842:0.06662,(Evoldeep Eury fosmid AD1000_99_D12.c.01_142:0.49156,((((Halomicrobium mukohataei DSM 12286 YP_003178407.1:0.11421,(Haloferax volcanii DS2 YP_003536793.1:0.00905,Halogeometricum borinquense DSM 11551 ZP_03999722.1:0.11747)0.829:0.04674)0.872:0.03586,(Natrialba magadii ATCC 43099 YP_003478575.1:0.04248,(Halopiger xanaduensis SH-6 YP_004595257.1:0.03058,Haloterrigena turkmenica DSM 5511 YP_003404099.1:0.054)0.279:0.02934)0.968:0.07766)0.852:0.03921,(((Halorhabdus utahensis DSM 12940 YP_003131416.1:0.07422,(Haloarcula marismortui ATCC_43049 YP_134851.1:0.01789,Haloarcula hispanica ATCC 33960 YP_004795432.1:0.00015)0.975:0.11067)0.751:0.04803,(Halorubrum lacusprofundi ATCC 49239 YP_002566470.1:0.12773,Halobacterium salinarum R1 YP_001689147.1:0.14594)0.522:0.05934)0.238:0.02136,(Halalkalicoccus jeotgali B3 YP_003736923.1:0.12032,halophilic archaeon DL31 YP_004807658.1:0.10914)0.688:0.07142)0.667:0.04951)0.7:0.01973,Natronomonas pharaonis DSM_2160 YP_327069.1:0.0837)1.0:0.40111)0.578:0.05819)0.81:0.08119,((((Methanobacterium sp. AL-21 YP_004290033.1:0.17383,Methanosphaera stadtmanae DSM_3091 YP_447898.1:0.15472)0.741:0.06271,((Methanobrevibacter smithii ATCC_35061 YP_001274003.1:0.09292,(Methanobrevibacter ruminantium M1 YP_003423653.1:0.12714,(Methanothermobacter thermautotrophicus NP_275183.1:0.04624,Methanothermobacter marburgensis str. Marburg YP_003849436.1:0.04073)0.856:0.03809)0.164:0.0297)0.832:0.04997,Methanothermus fervidus YP_004004448.1:0.23236)0.11:0.06761)0.99:0.22679,((Methanocaldococcus infernus ME YP_003616327.1:0.10895,((Methanocaldococcus sp. FS406-22 YP_003457519.1:0.0087,Methanocaldococcus jannaschii DSM 2661 NP_247162.1:0.00866)0.666:0.0087,(Methanocaldococcus fervens AG86 YP_003127810.1:0.00871,Methanocaldococcus vulcanius M7 YP_003247967.1:0.07194)0.479:0.01737)0.81:0.0603)0.955:0.13436,(Methanotorris igneus Kol 5 YP_004484473.1:0.05996,(Methanothermococcus okinawensis IH1 ZP_07330643.1:0.08386,((Methanococcus voltae A3 ZP_02192467.1:0.08282,Methanococcus maripaludis C5 YP_001096800.1:0.08175)0.924:0.06325,Methanococcus aeolicus Nankai_3 YP_001325285.1:0.08683)0.817:0.05531)0.966:0.15609)0.996:0.22086)0.943:0.12644)0.79:0.03438,((((Thermococcus barophilus MP YP_004070333.1:0.00816,Thermococcus sibiricus MM 739 YP_002993759.1:0.03605)0.894:0.01895,(Pyrococcus yayanosii CH1 YP_004623225.1:0.00016,(Pyrococcus furiosus DSM 3638 NP_579374.1:0.00015,(Pyrococcus sp. NA2 YP_004423141.1:0.00014,(Pyrococcus abyssi GE5 NP_126223.1:0.00014,Pyrococcus horikoshii OT3 NP_143486.1:0.01747)0.927:0.01764)0.913:0.00861)0.949:0.02696)0.852:0.01726)0.836:0.01825,((Thermococcus kodakarensis KOD1 YP_183914.1:0.0,Thermococcus gammatolerans EJ3 YP_002960330.1:0.0)0.0:0.00014,Thermococcus sp. AM4 ZP_04879445.1:0.00865)0.83:0.00016)0.784:0.01053,Thermococcus onnurineus NA1 YP_002306489.1:0.00677)1.0:0.29223)0.801:0.04991)0.787:0.04566)0.142:0.05277,((Aciduliprofundum boonei T469 YP_002578632.1:0.00238,Aciduliprofundum boonei T469 YP_002577813.1:0.02455)0.963:0.19628,(Ferroplasma acidarmanus fer1 ZP_05570481.1:0.18707,Picrophilus torridus DSM_9790 YP_023101.1:0.20074)0.999:0.32829)0.915:0.14582)0.948:0.15601)0.823:0.08236)0.37:0.06691)0.985:0.32)0.224:0.10804)0.252:0.12163)0.831:0.07023)0.675:0.04284)0.93:0.08105,(((Cryptococcus neoformans JEC21 XP_568413.1:0.12321,(Schizophylum commune 64565:0.02189,(Coprinopsis cinerea CC1G_06778:0.01754,((Postia placenta 119976:0.02643,Phanerochaete chrisosporium 135015:0.00013)0.78:0.00875,Laccaria bicolor 192404:0.0176)0.229:0.00015)0.92:0.03218)0.86:0.04035)0.966:0.08688,(Monosiga brevicollis XP_001749344.1:0.1355,(Capsaspora owczarzaki CAOG_01809:0.189,Salpingoeca rosetta PTSG_08719:0.09776)0.795:0.04255)0.891:0.05669)0.709:0.02378,Mycosphaerella graminicola 70962:0.22884)0.806:0.02792)0:0;
((Thalassiosira pseudonana XP_002289796.1:0.25893,Porphyra sp EST C874407:0.22332)0.826:0.03717,((((Polarella glacialis CCMP1383 CAMPEP_0115084672:0.00012,Polarella glacialis CCMP1383 CAMPEP_0115122250:0.00014)0.954:0.06047,(Gymnodinium catenatum GC744 CAMPEP_0117560818:0.03352,Gymnodinium catenatum GC744 CAMPEP_0117547538:0.01786)0.059:0.00021)1.0:0.26728,((Porphyra sp EST DN607159:0.0,Porphyra sp EST AU190057:0.0,Porphyra sp EST AV434858:0.0,Porphyra sp EST AV436925:0.0)0.0:0.07027,(Rhodosorus marinus CCMP769 CAMPEP_0113958836:0.14855,((Gracilaria changii EST DV962239:0.0,Gracilaria changii EST DV965327:0.0,Gracilaria changii EST DV965194:0.0)0.0:0.00913,(Chondrus crispus GSCHC2T00011933001:0.02245,(Grateloupia filicina 1KP 2005416_4:0.01068,Grateloupia filicina 1KP 2051639_1:0.11619)0.753:0.01117)0.866:0.01755)0.979:0.11183)0.632:0.03375)0.333:0.04637)0.937:0.07864,(((Lotharella globosa CAMPEP_0114082158:0.08863,Bigelowiella natans 92270:0.02115)0.989:0.13966,(Selaginella moellendorffii 138369:0.06368,(Mimulus guttatus mgf007104m:0.0,Mimulus guttatus mgf012358m:0.0)0.0:0.05675)0.953:0.07396)0.857:0.04603,((Paraphysomonas imperforata PA2 CAMPEP_0114411928:0.12358,(((Grateloupia filicina 1KP 2050576_1:0.07973,Bolidomonas pacifica CCMP1866 CAMPEP_0118650904:0.07026)0.788:0.02258,(Grateloupia filicina 1KP 2001952_1:0.0,Ectocarpus siliculosus Esi0188_0002:0.0)0.0:0.07258)0.312:0.01036,Aureococcus anophagefferens 30567:0.09052)0.579:0.00658)0.866:0.03992,((((Allomyces macrogynus AMAG_12910:0.0,Allomyces macrogynus AMAG_14194:0.0)0.0:0.08371,(((Schizosaccharomyces pombe NP_593452.1:0.0,Schizosaccharomyces pombe NP_595738.1:0.0)0.0:0.10751,((Cryptococcus neoformans JEC21 XP_568864.1:0.18032,(Yarrowia lipolytica XP_500817.2:0.11245,(Debaryomyces hansenii CBS767 XP_458833.1:0.06139,(Saccharomyces cerevisiae RM11-1a NP_010200.1:0.0,Saccharomyces cerevisiae RM11-1a NP_013863.2:0.0)0.0:0.05118)0.74:0.04088)0.765:0.06539)0.833:0.04712,((Melampsora larici-populina 45448:0.01902,Puccinia graminis PGTG_07974:0.02396)0.981:0.1146,(Phanerochaete chrisosporium 6629:0.00018,((Coprinopsis cinerea CC1G_10540:0.03536,(Laccaria bicolor 176101:0.02811,Schizophylum commune 13340:0.0347)0.463:0.00996)0.828:0.02792,(Postia placenta 109226:0.0,Postia placenta 117809:0.0)0.0:0.01748)0.974:0.06946)0.996:0.12984)0.83:0.04014)0.408:0.04116)0.295:0.01759,(Botrytis cinerea BC1G_06217:0.06986,((Histoplasma capsulatum HCDG_05630:0.05513,Aspergillus niger 197350:0.05164)0.791:0.01524,((Stagonospora nodorum SNOG_08214:0.00015,Mycosphaerella graminicola 67115:0.05341)0.768:0.01236,(Fusarium graminearum FGSG_04136:0.05619,Trichoderma reesei 46490:0.01296)0.957:0.04317)0.847:0.01688)0.734:0.00864)0.946:0.05921)0.926:0.05541)0.894:0.05266,(((((Rhizopus oryzae RO3G_04391:0.0,Rhizopus oryzae RO3G_12625:0.0)0.0:0.00015,(Rhizopus oryzae RO3G_02874:0.0,Rhizopus oryzae RO3G_11710:0.0)0.0:0.00817)0.916:0.03662,((Mucor circinelloides 26238:0.0,Mucor circinelloides 95726:0.0,Mucor circinelloides 94891:0.0)0.0:0.02858,(Phycomyces blakesleeanus 39238:0.0,Phycomyces blakesleeanus 55962:0.0,Phycomyces blakesleeanus 74972:0.0)0.0:0.03891)0.211:0.00811)0.959:0.06503,(Batrachochytrium dendrobatidis JAM81 33120:0.05552,Spizellomyces punctatus SPPG_08570:0.07841)0.919:0.04145)0.762:0.01876,Grateloupia filicina 1KP 2050341_1:0.17062)0.826:0.02495)0.87:0.04529,((Trichoplax adhaerens Grell-BS-1999 35244:0.08829,Nematostella vectensis 245162:0.13523)0.843:0.04094,((Salpingoeca rosetta PTSG_05463:0.13428,(Monosiga brevicollis XP_001746925.1:0.0724,(Trichomonas vaginalis G3 XP_001305316.1:0.0,Trichomonas vaginalis G3 XP_001303737.1:0.0)0.0:0.29864)0.29:0.02306)0.965:0.10013,((Homo sapiens NP_001011.1:0.02596,Daphnia pulex 307788:0.16183)0.74:0.05122,(Caenorhabditis elegans NP_506690.1:0.20872,Helobdella robusta 115475:0.10371)0.431:0.06408)0.798:0.03489)0.617:0.01377)0.895:0.05382)0.944:0.06817)0.643:0.03167)0.582:0.00753)0.818:0.04239,((((((Cyanophora paradoxa EST EC662405:0.00723,Cyanophora paradoxa EST EC664035:0.00014)0.424:0.00063,Cyanophora paradoxa EST EC665893:0.00014)1.0:0.0005,((Cyanophora paradoxa EST EC665190:0.00834,(Cyanophora paradoxa EST EC662598:0.00859,(Cyanophora paradoxa EST EC662990:0.0,Cyanophora paradoxa EST EC665503:0.0)0.0:0.00014)0.957:0.02576)0.33:0.00015,Cyanophora paradoxa EST EC665502:0.00014)0.555:0.00014)0.0:0.00014,(Cyanophora paradoxa EST EC663145:0.0,Cyanophora paradoxa EST EC664397:0.0,Cyanophora paradoxa EST EC665157:0.0,Cyanophora paradoxa EST EC665649:0.0,Cyanophora paradoxa EST EC665817:0.0)0.0:0.00014)0.8:0.01468,(((Cyanophora paradoxa EST EG947840:0.00315,Cyanophora paradoxa EST EC657439:0.00014)1.0:0.00493,((Cyanophora paradoxa EST EC654355:0.0,Cyanophora paradoxa EST EC655451:0.0,Cyanophora paradoxa EST EC661371:0.0,Cyanophora paradoxa EST EC661069:0.0,Cyanophora paradoxa EST EC656778:0.0,Cyanophora paradoxa EST EC656732:0.0,Cyanophora paradoxa EST EC656253:0.0,Cyanophora paradoxa EST EC657955:0.0,Cyanophora paradoxa EST EC657062:0.0,Cyanophora paradoxa EST EC657575:0.0,Cyanophora paradoxa EST EC658589:0.0,Cyanophora paradoxa EST EC658604:0.0,Cyanophora paradoxa EST EC660225:0.0,Cyanophora paradoxa EST EC660305:0.0,Cyanophora paradoxa EST EC660814:0.0,Cyanophora paradoxa EST EC661019:0.0,Cyanophora paradoxa EST EC661119:0.0,Cyanophora paradoxa EST EC654991:0.0,Cyanophora paradoxa EST EC655025:0.0,Cyanophora paradoxa EST EC656319:0.0,Cyanophora paradoxa EST EC660628:0.0,Cyanophora paradoxa EST EG948157:0.0,Cyanophora paradoxa EST EG947821:0.0,Cyanophora paradoxa EST EC657246:0.0,Cyanophora paradoxa EST EC657128:0.0,Cyanophora paradoxa EST EC658368:0.0,Cyanophora paradoxa EST EG947859:0.0,Cyanophora paradoxa EST EC656922:0.0,Cyanophora paradoxa EST EG947849:0.0)0.0:0.00014,Cyanophora paradoxa EST ES237239:0.01648)0.0:0.00015)0.0:0.00015,((Cyanophora paradoxa EST EC654247:0.01645,(Cyanophora paradoxa EST EC660038:0.00015,(Cyanophora paradoxa EST EC657774:0.00014,(Cyanophora paradoxa EST EC661050:0.01559,(Cyanophora paradoxa EST EC654039:0.0,Cyanophora paradoxa EST EC656354:0.0,Cyanophora paradoxa EST EC656466:0.0,Cyanophora paradoxa EST EC657069:0.0,Cyanophora paradoxa EST EC660521:0.0)0.0:0.00014)0.0:0.00049)0.183:0.00049)0.964:0.0002)0.335:0.00048,(Cyanophora paradoxa EST EC660852:0.0,Cyanophora paradoxa EST EC655234:0.0,Cyanophora paradoxa EST EC656756:0.0,Cyanophora paradoxa EST EC656011:0.0,Cyanophora paradoxa EST EC656728:0.0,Cyanophora paradoxa EST EC656864:0.0,Cyanophora paradoxa EST EC656551:0.0,Cyanophora paradoxa EST EC657013:0.0,Cyanophora paradoxa EST EC658298:0.0)0.0:0.00014)1.0:0.00752)0.803:0.0185)0.991:0.09582,((((Ostreococcus tauri 28249:0.00015,Ostreococcus lucimarinus 31856:0.0334)0.902:0.05146,((Micromonas pusilla CCMP1545 62402:0.03076,Micromonas strain RCC299 93705:0.02101)0.889:0.04861,Eutreptiella gymnastica CAMPEP_0113749974:0.32498)0.834:0.03896)0.939:0.08761,((Palpitomonas bilix NIES-2562 CAMPEP_0113879100:0.2716,(Cafeteria roebergensis E4-10 CAMPEP_0117699174:0.20824,(Daphnia pulex 73053:0.09099,(((Paramecium tetraurelia GSPATP00002153001:0.00826,(Paramecium tetraurelia GSPATP00017386001:0.0,Paramecium tetraurelia GSPATP00019333001:0.0)0.0:0.02507)0.749:0.00819,Paramecium tetraurelia GSPATP00006612001:0.00825)0.454:0.00821,Paramecium tetraurelia PTETP5900030001:0.00014)0.999:0.25404)0.909:0.07987)0.229:0.04826)0.865:0.08645,(Toxoplasma gondii GT1 TGGT1_006940:0.18999,(Blastocystis hominis CBK19972.2:0.0,Blastocystis hominis CBK22908.2:0.0)0.0:0.25708)0.84:0.05329)0.92:0.0748)0.816:0.03954,(Naegleria gruberi 35163:0.30101,(((Entamoeba histolytica 7.m00408:0.00015,(Entamoeba histolytica 55.m00200:0.17548,(Entamoeba histolytica 328.m00053:0.0,Entamoeba histolytica 285.m00068:0.0,Entamoeba histolytica 27.m00251:0.0)0.0:0.00014)0.813:0.00829)0.981:0.28379,(Giardia lamblia XP_001706502.1:0.50191,((((Methanothermus fervidus YP_004004449.1:0.0365,((Methanothermobacter marburgensis str. Marburg YP_003849437.1:0.03797,Methanothermobacter thermautotrophicus NP_275183.1:0.02914)0.62:0.01538,(Methanosphaera stadtmanae DSM_3091 YP_447897.1:0.19434,(Methanobacterium sp. AL-21 YP_004290034.1:0.13575,(Methanobrevibacter ruminantium M1 YP_003423654.1:0.10393,Methanobrevibacter smithii ATCC_35061 YP_001274004.1:0.11612)0.719:0.06037)0.24:0.02705)0.87:0.04458)0.986:0.11801)0.966:0.11209,(Methanopyrus kandleri AV19 NP_614760.1:0.13912,((((Halorhabdus utahensis DSM 12940 YP_003131415.1:0.08538,((Haloarcula hispanica ATCC 33960 YP_004795433.1:0.0,Haloarcula marismortui ATCC_43049 YP_134852.1:0.0)0.0:0.00015,Halomicrobium mukohataei DSM 12286 YP_003178408.1:0.01628)0.978:0.06619)0.885:0.0375,(((Natronomonas pharaonis DSM_2160 YP_327070.1:0.06121,Halobacterium salinarum R1 YP_001689148.1:0.06913)0.85:0.02488,(halophilic archaeon DL31 YP_004807657.1:0.0742,(Haloferax volcanii DS2 YP_003536792.1:0.04171,(Halogeometricum borinquense DSM 11551 ZP_03999721.1:0.0253,Haloquadratum walsbyi DSM_16790 YP_658642.1:0.03331)0.744:0.00014)0.773:0.02136)0.807:0.0366)0.77:0.01629,(Halorubrum lacusprofundi ATCC 49239 YP_002566471.1:0.07399,(Halalkalicoccus jeotgali B3 YP_003736922.1:0.09972,(Haloterrigena turkmenica DSM 5511 YP_003404098.1:0.02408,(Natrialba magadii ATCC 43099 YP_003478576.1:0.03283,Halopiger xanaduensis SH-6 YP_004595256.1:0.00014)0.473:0.00809)0.956:0.04563)0.743:0.0083)0.629:0.00752)0.789:0.01255)0.999:0.2424,((Methanosaeta harundinacea 6Ac AET64349.1:0.15082,(Methanosaeta concilii GP6 YP_004384806.1:0.21164,Methanosaeta thermophila PT YP_842912.1:0.1868)0.859:0.07414)0.943:0.07221,((Methanohalophilus mahii DSM 5219 YP_003542685.1:0.10807,(Methanococcoides burtonii DSM_6242 YP_566991.1:0.10647,((Methanosarcina barkeri str. Fusaro YP_304965.1:0.04366,(Methanosarcina mazei Go1 NP_633781.1:0.03957,Methanosarcina acetivorans C2A NP_615561.1:0.00016)0.619:0.00565)1.0:0.18734,(Methanohalobium evestigatum Z-7303 YP_003726039.1:0.18859,Methanosalsum zhilinae DSM 4017 YP_004616090.1:0.16309)0.129:0.02502)0.886:0.05083)0.901:0.04879)0.802:0.0639,((uncultured methanogenic archaeon RC-I YP_684693.1:0.0,Euryarchaeota fosmid CAJ35367.1:0.0,Euryarchaeota fosmid YP_684693.1:0.0)0.0:0.13398,Methanocella paludicola SANAE YP_003356700.1:0.17061)0.998:0.3006)0.716:0.04719)0.901:0.08578)0.943:0.0873,(((Archaeoglobus veneficus SNP6 YP_004342307.1:0.07429,Archaeoglobus profundus DSM 5631 YP_003399876.1:0.12155)0.756:0.02309,(Ferroglobus placidus DSM 10642 YP_003436375.1:0.05015,Archaeoglobus fulgidus DSM_4304 NP_069958.1:0.15149)0.974:0.09598)0.936:0.07858,((Evoldeep Eury fosmid KM3_202_H06.c.01_152:0.03262,(Evoldeep Eury fosmid KM3_60_A09.c.01_30:0.0,Evoldeep Eury fosmid KM3_200_E08.c.01_81:0.0)0.0:0.05393)1.0:0.39013,((Aciduliprofundum boonei T469 YP_002578633.1:0.0,Aciduliprofundum boonei T469 YP_002577812.1:0.0)0.0:0.35422,(Evoldeep Eury fosmid AD1000_99_D12.c.01_139:0.16726,(Evoldeep Eury fosmid KM3_141_A08.c.01_150:0.0,Evoldeep Eury fosmid KM3_89_F04.c.01_158:0.0,Evoldeep Eury fosmid KM3_79_B02.c.01_56:0.0)0.0:0.08865)0.819:0.07922)0.183:0.05679)0.877:0.121)0.884:0.06362)0.941:0.07889)0.843:0.05954)0.829:0.03194,((Thermococcus barophilus MP YP_004070334.1:0.00878,((Thermococcus sp. AM4 ZP_04879674.1:0.0,Thermococcus gammatolerans EJ3 YP_002960329.1:0.0)0.0:0.00016,(Thermococcus onnurineus NA1 YP_002306490.1:0.008,Thermococcus kodakarensis KOD1 YP_183913.1:0.00794)0.794:0.00805)0.925:0.03175)0.927:0.04031,(Pyrococcus furiosus DSM 3638 NP_579373.1:0.02398,Pyrococcus yayanosii CH1 YP_004623226.1:0.04217)0.826:0.02202)1.0:0.14563)0.743:0.0453,((Thermofilum pendens Hrk_5 YP_919690.1:0.43626,Korarchaeum cryptofilum OPF8 YP_001738016.1:0.37796)0.964:0.17411,((Ignicoccus hospitalis KIN4_I YP_001434777.1:0.28335,(Desulfurococcus kamchatkensis YP_002429053.1:0.19048,(((Pyrobaculum islandicum DSM 4184 YP_930215.1:0.0259,Pyrobaculum arsenaticum DSM 13514 YP_001154526.1:0.06667)0.879:0.07544,(Thermoproteus uzoniensis 768-20 YP_004338614.1:0.11291,Thermoproteus tenax Kra 1 YP_004893368.1:0.10163)0.851:0.06678)1.0:0.34441,(Staphylothermus hellenicus DSM 12710 ZP_06395877.1:0.04442,Staphylothermus marinus F1 YP_001040827.1:0.00015)0.942:0.14963)0.74:0.10126)0.897:0.0946)0.937:0.14543,(Evoldeep Thaum fosmid AD1000_17_C04.c.01_181:0.38231,((Evoldeep Thaum fosmid AD1000_77_H06.c.01_224:0.07229,((Evoldeep Thaum fosmid KM3_190_E06.c.01_238:0.025,Evoldeep Thaum fosmid KM3_06_B06.r.01_283:0.00014)0.934:0.03328,(((Crenarchaeota fosmid ABZ09176.1:0.0083,(Evoldeep Thaum fosmid KM3_137_A09.c.01_163:0.033,Crenarchaeota fosmid ABZ09639.1:0.00015)0.898:0.01647)0.782:0.01648,Evoldeep Thaum fosmid KM3_40_C06.f.01_206:0.02504)0.698:0.00015,Crenarchaeota fosmid ABZ08839.1:0.00014)0.447:0.00979)0.766:0.01847)0.764:0.02556,((Evoldeep Thaum fosmid KM3_83_E04.c.01_236:0.0,Evoldeep Thaum fosmid KM3_75_F03.c.01_206:0.0)0.0:0.10626,((Crenarchaeota fosmid ABZ09878.1:0.00694,(Evoldeep Thaum fosmid KM3_52_H07.f.01_126:0.00784,(Evoldeep Thaum fosmid KM3_149_F07.c.01_164:0.00016,Evoldeep Thaum fosmid AD1000_89_F09.c.01_28:0.00807)0.607:0.01657)0.856:0.01809)0.996:0.12458,(Evoldeep Thaum fosmid SAT1000_10_G06.c.01_60:0.02352,(Cenarchaeum symbiosum A YP_876415.1:0.15124,(Nitrosopumilus maritimus SCM1 YP_001581759.1:0.01694,(Candidatus Nitrosoarchaeum koreensis MY1 ZP_08667424.1:0.01632,Candidatus Nitrosoarchaeum limnia SFB1 ZP_08257856.1:0.00015)0.924:0.04083)0.906:0.03732)0.75:0.01271)0.923:0.06211)0.872:0.03924)0.424:0.0146)0.98:0.28806)0.998:0.45387)0.208:0.06066)0.775:0.04337)0.999:0.52501)0.59:0.11017)0.853:0.12857,(Dictyostelium purpureum QSDP1 98715:0.0531,Dictyostelium discoideum DDB0231057:0.06182)0.993:0.17731)0.723:0.03022)0.86:0.06813)0.329:0.02081)0.827:0.02361)0:0;
((((Glaucosphaera vacuolata 1KP 2005175_1:0.10599,(Grateloupia filicina 1KP 2039359_1:0.11907,(Chlorella vulgaris C-169 62982:0.00015,((((Physcomitrella patens 187813:0.00016,(Arabidopsis thaliana AT1G11475.1:0.03414,Mimulus guttatus mgf012445m:0.02455)0.878:0.02956)0.918:0.02104,((Selaginella moellendorffii 79899:0.0,Selaginella moellendorffii 127452:0.0,Populus trichocarpa 712584:0.0,Populus trichocarpa 836192:0.0)0.0:0.00014,((Oryza sativa NP_001067421.1:0.0,Oryza sativa NP_001066312.1:0.0)0.0:0.02074,(Brachypodium distachyon Bradi4g41090.1:0.00014,Brachypodium distachyon Bradi3g32320.1:0.06531)0.33:0.00242)0.909:0.02154)0.0:0.00014)0.0:0.00015,Arabidopsis thaliana AT1G61700.1:0.02112)0.908:0.02272,((Chlamydomonas reinhardtii 127606:0.0,Volvox carteri 74070:0.0)0.0:0.03697,(Chlorella sp. NC64A 19532:0.03667,((Micromonas pusilla CCMP1545 20475:0.00016,Micromonas strain RCC299 87118:0.02137)0.797:0.03032,(Ostreococcus tauri 20045:0.02458,Ostreococcus lucimarinus 88539:0.00015)0.773:0.03917)0.616:0.02215)0.776:0.02537)0.685:0.01086)0.335:0.00016)0.778:0.02519)0.229:0.04428)0.394:0.00016,((Bolidomonas pacifica CCMP1866 CAMPEP_0118662832:0.0,Phaeodactylum tricornutum XP_002178509.1:0.0)0.0:0.00014,((Thalassiosira pseudonana XP_002290462.1:0.02119,((Fragilariopsis cylindrus 271971:0.0,Fragilariopsis cylindrus 193447:0.0)0.0:0.00014,Phytophthora capsici 91435:0.08931)0.8:0.02219)0.844:0.02258,(Perkinsus marinus EER18211.1:0.0,Perkinsus marinus EER05145.1:0.0)0.0:0.09355)0.215:0.00014)0.426:0.00015)0.383:0.00014,((((Eucheuma denticulatum EST GR429113:0.00015,(Chondrus crispus GSCHC2T00006409001:0.04384,Grateloupia filicina 1KP 2008114_4:0.09035)0.18:0.02127)0.955:0.15316,(((Trypanosoma cruzi strain CL Brener XP_803070.1:0.0,Trypanosoma cruzi strain CL Brener XP_815345.1:0.0)0.0:0.05162,(Leishmania major strain Friedlin XP_001681856.1:0.00015,Leishmania infantum XP_001464131.1:0.02109)0.917:0.13231)0.998:0.44524,Guillardia theta Nucleomorph AAK39726.1:0.06215)0.293:0.02401)0.207:0.06776,(((Phycomyces blakesleeanus 9792:0.0,Mucor circinelloides 71487:0.0,Rhizopus oryzae RO3G_07754:0.0,Rhizopus oryzae RO3G_07909:0.0)0.0:0.00014,((Allomyces macrogynus AMAG_06613:0.0,Allomyces macrogynus AMAG_12766:0.0)0.0:0.08761,(Melampsora larici-populina 87167:0.07281,Cryptococcus neoformans JEC21 XP_569077.1:0.13074)0.171:0.02433)0.872:0.06171)0.806:0.01999,((Cyanidioschyzon merolae CMQ056C:0.09482,Batrachochytrium dendrobatidis JAM81 12135:0.13489)0.759:0.03447,((Laccaria bicolor 190666:0.00016,(Ustilago maydis XP_761334.1:0.02339,Phanerochaete chrisosporium 34699:0.0441)0.8:0.02231)0.843:0.03665,(Sporobolomyces roseus 31071:0.04928,(Schizophylum commune 34544:0.0867,(Schizosaccharomyces pombe NP_594797.1:0.09505,(Saccharomyces cerevisiae RM11-1a NP_014853.1:0.09317,(Yarrowia lipolytica XP_002143005.1:0.00014,Debaryomyces hansenii CBS767 XP_462368.1:0.06805)0.777:0.02345)0.742:0.03267)0.821:0.05634)0.746:0.03395)0.257:0.02399)0.688:0.02253)0.358:0.03374)0.822:0.05126)0.348:0.02502,(Aureococcus anophagefferens 33434:0.01363,Blastocystis hominis CBK21439.2:0.181)0.409:0.00015)0.818:0.03217)0.882:0.02287,(Emiliania huxleyi CCMP1516 74809:0.04458,(((Trichoplax adhaerens Grell-BS-1999 18503:0.00014,(Capsaspora owczarzaki CAOG_01272:0.20726,(Homo sapiens NP_066951.1:0.06721,Nematostella vectensis 171933:0.00014)0.253:0.02182)0.992:0.00015)0.821:0.02374,((Gloeochaete wittrockiana 1KP 2046775_1:0.0,Helobdella robusta 74285:0.0)0.0:0.02282,(Cyanophora paradoxa Contig52846_9859_13270-13305.2.-:0.0444,(Caenorhabditis elegans NP_490923.1:0.05508,Daphnia pulex 230475:0.02032)0.738:0.01413)0.587:0.01991)0.804:0.00043)0.716:0.02238,(Dictyostelium discoideum DDB0216273:0.00015,Dictyostelium purpureum QSDP1 48405:0.0458)0.805:0.02399)0.772:0.02419)0.088:0.02335,(((Cafeteria roebergensis E4-10 CAMPEP_0117716644:0.14775,Salpingoeca rosetta PTSG_11312:0.12297)0.195:0.00016,(Galdieria sulphuraria Gs24140.1:0.05889,(Porphyra sp EST AV438864:0.0,Porphyra sp EST AV438900:0.0,Porphyra sp EST EG016489:0.0)0.0:0.11316)0.636:0.01792)0.84:0.03548,(((Helobdella robusta 63271:0.0,Helobdella robusta 92790:0.0)0.0:0.07013,((Giardia lamblia XP_001708426.1:0.05003,(Trypanosoma cruzi strain CL Brener XP_805591.1:0.00587,(Trypanosoma brucei TREU927 XP_843719.1:0.15364,Trypanosoma cruzi strain CL Brener XP_810368.1:0.00015)0.773:0.03713)1.0:0.45411)0.844:0.13477,(((Tetrahymena thermophila 3717.m00030:0.12094,(Paramecium tetraurelia GSPATP00012019001:0.00014,Paramecium tetraurelia GSPATP00015444001:0.02114)0.863:0.09762)0.871:0.09206,((Lotharella globosa CAMPEP_0114058934:0.04553,Bigelowiella natans 145068:0.01766)0.987:0.17175,(Stagonospora nodorum SNOG_08339:0.14537,((Chaetomium globosum CHGG_01701:0.12293,Neurospora crassa OR74A XP_965008.1:0.00014)0.058:0.04408,((Botrytis cinerea BC1G_01644:0.08156,Mycosphaerella graminicola 91174:0.19058)0.301:0.0364,Trichoderma reesei 64752:0.00016)0.894:0.05041)0.691:0.02663)0.902:0.10425)0.709:0.0155)0.781:0.02394,(Plasmodium falciparum 3D7 XP_001348995.1:0.33414,(Toxoplasma gondii GT1 TGGT1_028500:0.23514,Cryptosporidium parvum XP_001388074.1:0.08321)0.806:0.06723)0.763:0.04968)0.779:0.02397)0.425:0.00014)0.825:0.02494,(Bigelowiella natans Nucleomorph XP_001712782.1:0.37247,(Guillardia theta 88655:0.13054,(Polarella glacialis CCMP1383 CAMPEP_0115096820:0.15908,(Entamoeba histolytica 59.m00197:0.32228,(((Evoldeep Eury fosmid AD1000_99_D12.c.01_135:0.26555,((Evoldeep Eury fosmid KM3_141_A08.c.01_152:0.0,Evoldeep Eury fosmid KM3_79_B02.c.01_58:0.0)0.0:0.00014,Evoldeep Eury fosmid KM3_89_F04.c.01_160:0.02246)0.921:0.1641)0.947:0.22951,(Ferroplasma acidarmanus fer1 ZP_05570479.1:0.16697,(Picrophilus torridus DSM_9790 YP_023103.1:0.08468,((Aciduliprofundum boonei T469 YP_002578634.1:0.0,Aciduliprofundum boonei T469 YP_002577811.1:0.0)0.0:0.18729,(Thermoplasma volcanium GSS1 NP_111656.1:0.02238,Thermoplasma acidophilum DSM_1728 NP_393909.1:0.06187)0.919:0.08524)0.831:0.06181)0.799:0.05019)0.889:0.15616)0.807:0.08428,(((Candidatus Nanosalinarum sp. J07AB56 EGQ39993.1:0.14476,Candidatus Nanosalina sp. J07AB43 EGQ42735.1:0.04249)1.0:0.41681,(((Korarchaeum cryptofilum OPF8 YP_001737442.1:0.3242,((Caldiarchaeum subterraneum BAJ47375.1:0.34551,Candidatus Micrarchaeum acidiphilum ARMAN-2 EET89808.1:0.15186)0.895:0.16353,Thermofilum pendens Hrk_5 YP_919689.1:0.17892)0.481:0.03162)0.843:0.11762,(Evoldeep Thaum fosmid AD1000_17_C04.c.01_184:0.38923,(Sulfolobus acidocaldarius DSM_639 YP_254807.1:0.15184,((Metallosphaera sedula DSM_5348 YP_001192204.1:0.00014,Metallosphaera cuprina Ar-4 YP_004408741.1:0.0581)0.994:0.20056,((Sulfolobus solfataricus P2 NP_341639.1:0.03994,Sulfolobus islandicus L.S.2.15 YP_002832849.1:0.05028)0.802:0.0316,(Sulfolobus tokodaii str. 7 NP_378053.1:0.02057,Acidianus hospitalis W1 YP_004457842.1:0.08264)0.0:0.00015)0.752:0.03317)0.778:0.03881)0.761:0.04694)0.876:0.12109)0.658:0.1269,((Thermococcus onnurineus NA1 YP_002306491.1:0.00016,((Thermococcus sp. AM4 ZP_04879633.1:0.0,Thermococcus kodakarensis KOD1 YP_183912.1:0.0)0.0:0.00014,Thermococcus gammatolerans EJ3 YP_002960328.1:0.02069)0.96:0.0425)0.953:0.12782,(((Pyrococcus yayanosii CH1 YP_004623227.1:0.00015,((Pyrococcus abyssi GE5 NP_126225.1:0.00014,Pyrococcus furiosus DSM 3638 NP_579372.1:0.02124)0.0:0.00014,(Thermococcus barophilus MP YP_004070335.1:0.04282,Thermococcus sibiricus MM 739 YP_002993761.1:0.06454)0.777:0.02401)0.838:0.02114)0.0:0.00015,Pyrococcus horikoshii OT3 NP_143484.1:0.02121)0.88:0.02119,Pyrococcus sp. NA2 YP_004423139.1:0.00015)0.694:0.0253)0.885:0.08069)0.122:0.00015)0.552:0.04734,(((Uncultured marine group II euryarchaeote EHR75852.1:0.22901,(Evoldeep Eury fosmid AD1000_87_H07.r.01_191:0.05453,(Evoldeep Eury fosmid AD1000_70_A08.c.01_320:0.13391,((Evoldeep Eury fosmid KM3_60_A09.c.01_32:0.0,Evoldeep Eury fosmid KM3_200_E08.c.01_83:0.0)0.0:0.02127,Evoldeep Eury fosmid KM3_202_H06.c.01_157:0.11153)0.747:0.02983)0.894:0.08586)0.872:0.05247)0.981:0.20465,(((((((Evoldeep Thaum fosmid KM3_199_E03.c.01_172:0.0,Evoldeep Thaum fosmid KM3_199_D03.c.01_172:0.0,Evoldeep Thaum fosmid AD1000_41_B03.c.01_252:0.0)0.0:0.01983,Evoldeep Thaum fosmid KM3_160_B06.c.01_160:0.00014)0.953:0.10017,(Evoldeep Thaum fosmid KM3_77_E10.c.01_218:0.00016,((Crenarchaeota fosmid ABZ08797.1:0.02239,(Crenarchaeota fosmid ABZ07655.1:0.0211,Evoldeep Thaum fosmid SAT1000_07_E02.c.01_127:0.03999)0.758:0.02102)0.799:0.02477,((Evoldeep Thaum fosmid KM3_201_G04.c.01_138:0.0,Evoldeep Thaum fosmid AD1000_60_A11.c.01_47:0.0)0.0:0.00014,((Evoldeep Thaum fosmid KM3_188_F10.c.01_198:0.0,Evoldeep Thaum fosmid SAT1000_18_G08.c.01_74:0.0)0.0:0.00016,Evoldeep Thaum fosmid KM3_81_E07.c.01_212:0.02064)0.925:0.02039)0.78:0.02065)0.802:0.02077)0.83:0.05251)0.566:0.02118,(Evoldeep Thaum fosmid KM3_144_G01.f.01_241:0.03922,Evoldeep Thaum fosmid KM3_61_H06.c.01_140:0.13024)0.922:0.09876)0.584:0.03689,Cenarchaeum symbiosum A YP_876533.1:0.16849)0.629:0.04737,(Nitrosopumilus maritimus SCM1 YP_001581652.1:0.03661,(Candidatus Nitrosoarchaeum koreensis MY1 ZP_08667318.1:0.00014,Candidatus Nitrosoarchaeum limnia SFB1 ZP_08257367.1:0.0403)0.851:0.04294)0.63:0.0277)1.0:0.517,(((((((Methanosphaera stadtmanae DSM_3091 YP_447896.1:0.24581,(Methanobacterium sp. AL-21 YP_004290035.1:0.06107,((Methanothermobacter thermautotrophicus NP_275184.1:0.0,Methanothermobacter marburgensis str. Marburg YP_003849438.1:0.0)0.0:0.00015,(Methanobrevibacter smithii ATCC_35061 YP_001274005.1:0.00014,Methanobrevibacter ruminantium M1 YP_003423655.1:0.10361)0.259:0.11293)0.945:0.16744)0.758:0.06369)0.965:0.28654,Methanosaeta concilii GP6 YP_004384805.1:0.11639)0.017:0.0384,Methanosaeta thermophila PT YP_842911.1:0.00011)0.993:0.19718,(Methanosarcina barkeri str. Fusaro YP_304964.1:0.00015,((((Haloferax volcanii DS2 YP_003536791.1:0.00016,Natronomonas pharaonis DSM_2160 YP_327071.1:0.13797)0.901:0.04039,(Haloquadratum walsbyi DSM_16790 YP_658641.1:0.06364,((Halalkalicoccus jeotgali B3 YP_003736921.1:0.08967,Halobacterium salinarum R1 YP_001689149.1:0.11272)0.527:0.0956,(((Halogeometricum borinquense DSM 11551 ZP_03999720.1:0.02347,((Halomicrobium mukohataei DSM 12286 YP_003178409.1:0.04257,(Haloarcula marismortui ATCC_43049 YP_134853.1:0.00014,Haloarcula hispanica ATCC 33960 YP_004795434.1:0.00015)0.198:0.00014)0.694:0.01879,(Haloterrigena turkmenica DSM 5511 YP_003404097.1:0.03451,(Halopiger xanaduensis SH-6 YP_004595255.1:0.01752,Natrialba magadii ATCC 43099 YP_003478577.1:0.02432)0.762:0.04066)0.903:0.06747)0.401:0.0481)0.827:0.03895,Halorubrum lacusprofundi ATCC 49239 YP_002566472.1:0.00014)0.844:0.04247,Halorhabdus utahensis DSM 12940 YP_003131414.1:0.10655)0.038:0.04391)0.205:0.00014)0.653:0.00016)0.868:0.04913,halophilic archaeon DL31 YP_004807656.1:0.01272)1.0:0.28914,(Methanosarcina acetivorans C2A NP_615562.1:0.00014,Methanosarcina mazei Go1 NP_633782.1:0.02105)0.878:0.02107)0.059:0.00016)0.862:0.06713)0.773:0.03236,((uncultured methanogenic archaeon RC-I YP_684692.1:0.0,Euryarchaeota fosmid CAJ35366.1:0.0,Euryarchaeota fosmid YP_684692.1:0.0)0.0:0.02443,Methanocella paludicola SANAE YP_003356699.1:0.0653)0.844:0.04393)0.926:0.10023,(Methanohalobium evestigatum Z-7303 YP_003726040.1:0.09052,(Methanosalsum zhilinae DSM 4017 YP_004616089.1:0.17291,(Methanohalophilus mahii DSM 5219 YP_003542686.1:0.17536,Methanococcoides burtonii DSM_6242 YP_566992.1:0.09487)0.819:0.06312)0.723:0.01992)0.5:0.00015)0.896:0.05737,((Methanoplanus petrolearius DSM11571 YP_003893967.1:0.05664,(Methanocorpusculum labreanum Z YP_001030676.1:0.1682,(Methanoculleus marisnigri JR1 YP_001047715.1:0.12123,(Methanospirillum hungatei JF_1 YP_504306.1:0.05657,(Methanosphaerula palustris E1-9c YP_002467385.1:0.02152,Candidatus Methanoregula boonei 6A8 YP_001405375.1:0.06566)0.829:0.02358)0.471:0.00016)0.537:0.0535)0.61:0.01249)0.982:0.19888,((Ferroglobus placidus DSM 10642 YP_003436374.1:0.07046,(Archaeoglobus veneficus SNP6 YP_004342308.1:0.1189,(Archaeoglobus profundus DSM 5631 YP_003399875.1:0.13116,Archaeoglobus fulgidus DSM_4304 NP_069959.1:0.08448)0.955:0.17365)0.747:0.04752)0.955:0.23471,(((Methanocaldococcus vulcanius M7 YP_003247965.1:0.01969,(Methanocaldococcus jannaschii DSM 2661 NP_247164.1:0.00013,Methanocaldococcus sp. FS406-22 YP_003457517.1:0.00014)0.0:0.00016)0.734:0.01896,(Methanocaldococcus fervens AG86 YP_003127808.1:0.00014,Methanocaldococcus infernus ME YP_003616325.1:0.04385)0.732:0.02107)0.652:0.07678,((Methanococcus voltae A3 ZP_02192469.1:0.17092,(Methanococcus maripaludis C5 YP_001096798.1:0.11223,Methanococcus vannielii YP_001323155.1:0.00222)0.784:0.09064)0.804:0.05119,(Methanothermococcus okinawensis IH1 ZP_07330641.1:0.00016,(Methanococcus aeolicus Nankai_3 YP_001325283.1:0.18779,Methanotorris igneus Kol 5 YP_004484475.1:0.13999)0.171:0.01124)0.798:0.06926)0.898:0.1713)0.997:0.36621)0.731:0.0396)0.793:0.04316)0.356:0.01357)0.814:0.06377)0.303:0.05529,(Methanopyrus kandleri AV19 NP_614761.1:0.36102,(((Staphylothermus marinus F1 YP_001040828.1:0.02143,Staphylothermus hellenicus DSM 12710 ZP_06395878.1:0.00014)0.766:0.06368,(Thermosphaera aggregans DSM 11486 YP_003650602.1:0.0406,(Desulfurococcus kamchatkensis YP_002429052.1:0.09755,Desulfurococcus mucosus DSM2162 YP_004177126.1:0.02047)0.87:0.0893)0.915:0.159)0.876:0.15837,((((Ignisphaera aggregans DSM17230 YP_003858926.1:0.27892,Methanothermus fervidus YP_004004450.1:0.34519)0.829:0.12735,(Pyrolobus fumarii 1A YP_004781173.1:0.07171,Hyperthermus butylicus DSM_5456 YP_001012739.1:0.19316)0.85:0.11364)0.774:0.10646,Candidatus Parvarchaeum acidiphilum ARMAN-4 EEZ93028.1:0.53212)0.786:0.12448,(((Thermoproteus uzoniensis 768-20 YP_004338615.1:0.02348,Thermoproteus tenax Kra 1 YP_004893367.1:0.13126)0.72:0.02411,(((Pyrobaculum aerophilum IM2 NP_558762.1:0.01939,(Pyrobaculum arsenaticum DSM 13514 YP_001154527.1:0.0387,(Pyrobaculum calidifontis JCM 11548 YP_001056982.1:0.00014,Pyrobaculum islandicum DSM 4184 YP_930214.1:0.1346)0.575:0.05103)0.872:0.05148)0.756:0.02391,(Pyrobaculum sp. 1860 AET33580.1:0.07027,Thermoproteus neutrophilus V24Sta YP_001795334.1:0.14662)0.319:0.02666)0.918:0.12726,(Caldivirga maquilingensis IC_167 YP_001541385.1:0.08863,(Vulcanisaeta moutnovskia 768-28 YP_004244674.1:0.00015,Vulcanisaeta distributa DSM14429 YP_003900547.1:0.04417)0.344:0.04447)0.911:0.12367)0.801:0.09508)0.929:0.18879,((Nanoarchaeum equitans Kin4_M NP_963624.1:0.25523,(Aeropyrum pernix K1 NP_148142.1:0.17636,Acidilobus saccharovorans 345-15 YP_003816440.1:0.16817)0.942:0.23569)0.873:0.16831,Ignicoccus hospitalis KIN4_I YP_001434778.1:0.39903)0.767:0.07918)0.795:0.07834)0.727:0.05579)0.784:0.09068)0.865:0.13904)0.71:0.03153)0.787:0.05952)0.796:0.11773)0.891:0.17958)0.725:0.03323)0.757:0.02295)0.681:0.02039)0.0:0.00014)0.303:0.00016)0:0;
(((Cyanophora paradoxa Contig52846_9859_13270-13305.2.-:0.04406,(((((Guillardia theta 88655:0.14732,Guillardia theta 75411:0.23426)0.752:0.03047,(Polarella glacialis CCMP1383 CAMPEP_0115096820:0.14476,(Entamoeba histolytica 59.m00197:0.36075,(((Evoldeep Eury fosmid AD1000_99_D12.c.01_135:0.26626,((Evoldeep Eury fosmid KM3_141_A08.c.01_152:0.0,Evoldeep Eury fosmid KM3_79_B02.c.01_58:0.0)0.0:0.00014,Evoldeep Eury fosmid KM3_89_F04.c.01_160:0.02246)0.912:0.16638)0.968:0.27977,(Ferroplasma acidarmanus fer1 ZP_05570479.1:0.16588,(Picrophilus torridus DSM_9790 YP_023103.1:0.08283,((Aciduliprofundum boonei T469 YP_002578634.1:0.0,Aciduliprofundum boonei T469 YP_002577811.1:0.0)0.0:0.18788,(Thermoplasma volcanium GSS1 NP_111656.1:0.02218,Thermoplasma acidophilum DSM_1728 NP_393909.1:0.06269)0.923:0.08928)0.839:0.06226)0.811:0.05219)0.823:0.11705)0.822:0.10452,(((((Methanosalsum zhilinae DSM 4017 YP_004616089.1:0.15548,(Methanohalobium evestigatum Z-7303 YP_003726040.1:0.06246,(Methanococcoides burtonii DSM_6242 YP_566992.1:0.11616,Methanohalophilus mahii DSM 5219 YP_003542686.1:0.16884)0.81:0.06626)0.838:0.0823)0.767:0.04687,((((uncultured methanogenic archaeon RC-I YP_684692.1:0.0,Euryarchaeota fosmid CAJ35366.1:0.0,Euryarchaeota fosmid YP_684692.1:0.0)0.0:0.0231,(Methanocorpusculum labreanum Z YP_001030676.1:0.1218,(Methanoplanus petrolearius DSM11571 YP_003893967.1:0.07215,(Methanoculleus marisnigri JR1 YP_001047715.1:0.1227,(Methanospirillum hungatei JF_1 YP_504306.1:0.05658,(Methanosphaerula palustris E1-9c YP_002467385.1:0.02176,Candidatus Methanoregula boonei 6A8 YP_001405375.1:0.06585)0.817:0.02482)0.963:0.00016)0.698:0.05844)0.736:0.04071)0.98:0.17779)0.038:0.00014,Methanocella paludicola SANAE YP_003356699.1:0.066)0.758:0.02436,((Methanosaeta thermophila PT YP_842911.1:0.04803,Methanosaeta concilii GP6 YP_004384805.1:0.12025)0.951:0.16468,((Methanosarcina barkeri str. Fusaro YP_304964.1:0.00015,(Methanosarcina mazei Go1 NP_633782.1:0.02105,Methanosarcina acetivorans C2A NP_615562.1:0.00015)0.931:0.02108)0.215:0.00016,(((Methanothermobacter marburgensis str. Marburg YP_003849438.1:0.0,Methanothermobacter thermautotrophicus NP_275184.1:0.0)0.0:0.00015,(Methanobrevibacter ruminantium M1 YP_003423655.1:0.10461,Methanobrevibacter smithii ATCC_35061 YP_001274005.1:0.00014)0.64:0.11934)0.932:0.16487,(Methanobacterium sp. AL-21 YP_004290035.1:0.07861,Methanosphaera stadtmanae DSM_3091 YP_447896.1:0.27346)0.474:0.03023)0.976:0.2364)0.799:0.06708)0.822:0.05713)0.763:0.0403)0.911:0.10185,((((Haloferax volcanii DS2 YP_003536791.1:0.02412,Natronomonas pharaonis DSM_2160 YP_327071.1:0.10844)0.514:0.02252,(((Halorubrum lacusprofundi ATCC 49239 YP_002566472.1:0.03921,(Halogeometricum borinquense DSM 11551 ZP_03999720.1:0.0226,((Halomicrobium mukohataei DSM 12286 YP_003178409.1:0.04269,(Haloarcula hispanica ATCC 33960 YP_004795434.1:0.00015,Haloarcula marismortui ATCC_43049 YP_134853.1:0.00014)0.415:0.00014)0.677:0.01675,(Haloterrigena turkmenica DSM 5511 YP_003404097.1:0.03677,(Natrialba magadii ATCC 43099 YP_003478577.1:0.02458,Halopiger xanaduensis SH-6 YP_004595255.1:0.01732)0.68:0.03949)0.903:0.06929)0.842:0.04858)0.765:0.00015)0.747:0.04264,(Halalkalicoccus jeotgali B3 YP_003736921.1:0.12382,Halobacterium salinarum R1 YP_001689149.1:0.09211)0.856:0.08907)0.113:0.02052,Halorhabdus utahensis DSM 12940 YP_003131414.1:0.14097)0.257:0.00016)0.736:0.0284,Haloquadratum walsbyi DSM_16790 YP_658641.1:0.05905)0.486:0.02326,halophilic archaeon DL31 YP_004807656.1:0.07174)0.974:0.19975)0.67:0.05272,(Uncultured marine group II euryarchaeote EHR75852.1:0.22808,(Evoldeep Eury fosmid AD1000_87_H07.r.01_191:0.05531,(Evoldeep Eury fosmid AD1000_70_A08.c.01_320:0.1352,(Evoldeep Eury fosmid KM3_202_H06.c.01_157:0.11238,(Evoldeep Eury fosmid KM3_60_A09.c.01_32:0.0,Evoldeep Eury fosmid KM3_200_E08.c.01_83:0.0)0.0:0.02144)0.749:0.02991)0.89:0.08716)0.873:0.05667)0.99:0.26657)0.816:0.05948,(((Methanothermus fervidus YP_004004450.1:0.41324,Ignisphaera aggregans DSM17230 YP_003858926.1:0.24865)0.838:0.16911,((((Staphylothermus hellenicus DSM 12710 ZP_06395878.1:0.00014,Staphylothermus marinus F1 YP_001040828.1:0.02151)0.883:0.10362,(Ignicoccus hospitalis KIN4_I YP_001434778.1:0.50922,(Thermosphaera aggregans DSM 11486 YP_003650602.1:0.07876,(Desulfurococcus kamchatkensis YP_002429052.1:0.09582,Desulfurococcus mucosus DSM2162 YP_004177126.1:0.02235)0.797:0.05324)0.835:0.11846)0.153:0.0001)0.964:0.22386,Methanopyrus kandleri AV19 NP_614761.1:0.35263)0.685:0.02806,((Pyrolobus fumarii 1A YP_004781173.1:0.15531,Hyperthermus butylicus DSM_5456 YP_001012739.1:0.121)0.962:0.26259,((Nanoarchaeum equitans Kin4_M NP_963624.1:0.41822,(Aeropyrum pernix K1 NP_148142.1:0.17944,Acidilobus saccharovorans 345-15 YP_003816440.1:0.16371)0.755:0.07919)0.955:0.29027,((Caldivirga maquilingensis IC_167 YP_001541385.1:0.08104,(Vulcanisaeta moutnovskia 768-28 YP_004244674.1:0.00016,Vulcanisaeta distributa DSM14429 YP_003900547.1:0.04375)0.797:0.05461)0.858:0.08986,((Thermoproteus tenax Kra 1 YP_004893367.1:0.13004,Thermoproteus uzoniensis 768-20 YP_004338615.1:0.02614)0.909:0.10649,((Pyrobaculum aerophilum IM2 NP_558762.1:0.01821,(Pyrobaculum arsenaticum DSM 13514 YP_001154527.1:0.03779,(Pyrobaculum islandicum DSM 4184 YP_930214.1:0.13818,Pyrobaculum calidifontis JCM 11548 YP_001056982.1:0.00015)0.746:0.05211)0.862:0.05307)0.728:0.02364,(Pyrobaculum sp. 1860 AET33580.1:0.07014,Thermoproteus neutrophilus V24Sta YP_001795334.1:0.15006)0.38:0.0281)0.932:0.13514)0.76:0.04847)0.731:0.09711)0.347:0.01878)0.857:0.12945)0.706:0.09722)0.78:0.08085,(((Thermococcus onnurineus NA1 YP_002306491.1:0.00014,((Thermococcus sp. AM4 ZP_04879633.1:0.0,Thermococcus kodakarensis KOD1 YP_183912.1:0.0)0.0:0.00015,Thermococcus gammatolerans EJ3 YP_002960328.1:0.02077)0.96:0.04249)0.957:0.10804,(((Thermococcus barophilus MP YP_004070335.1:0.06549,Thermococcus sibiricus MM 739 YP_002993761.1:0.04391)0.712:0.04777,(Pyrococcus horikoshii OT3 NP_143484.1:0.02122,(Pyrococcus yayanosii CH1 YP_004623227.1:0.00015,(Pyrococcus abyssi GE5 NP_126225.1:0.00014,Pyrococcus furiosus DSM 3638 NP_579372.1:0.02129)0.851:0.02121)0.0:0.00016)0.9:0.02112)0.924:0.00015,Pyrococcus sp. NA2 YP_004423139.1:0.00014)0.784:0.03807)0.888:0.05078,((Candidatus Nanosalinarum sp. J07AB56 EGQ39993.1:0.14863,Candidatus Nanosalina sp. J07AB43 EGQ42735.1:0.03941)0.998:0.45768,(((((Caldiarchaeum subterraneum BAJ47375.1:0.29141,Candidatus Micrarchaeum acidiphilum ARMAN-2 EET89808.1:0.23667)0.732:0.08278,(((Methanocaldococcus vulcanius M7 YP_003247965.1:0.01987,(Methanocaldococcus jannaschii DSM 2661 NP_247164.1:0.00014,Methanocaldococcus sp. FS406-22 YP_003457517.1:0.00014)0.919:0.00016)0.21:0.00015,(Methanocaldococcus fervens AG86 YP_003127808.1:0.00014,Methanocaldococcus infernus ME YP_003616325.1:0.04418)0.837:0.04053)0.824:0.07283,((Methanococcus voltae A3 ZP_02192469.1:0.21405,(Methanococcus maripaludis C5 YP_001096798.1:0.07237,Methanococcus vannielii YP_001323155.1:0.04099)0.807:0.09324)0.769:0.03573,(Methanothermococcus okinawensis IH1 ZP_07330641.1:0.00015,(Methanococcus aeolicus Nankai_3 YP_001325283.1:0.18961,Methanotorris igneus Kol 5 YP_004484475.1:0.14104)0.604:0.01141)0.763:0.04854)0.931:0.1735)0.972:0.22824)0.774:0.03108,((Ferroglobus placidus DSM 10642 YP_003436374.1:0.08245,(Archaeoglobus veneficus SNP6 YP_004342308.1:0.12172,(Archaeoglobus profundus DSM 5631 YP_003399875.1:0.12958,Archaeoglobus fulgidus DSM_4304 NP_069959.1:0.08649)0.953:0.17312)0.719:0.04262)0.995:0.39034,(Thermofilum pendens Hrk_5 YP_919689.1:0.15177,Korarchaeum cryptofilum OPF8 YP_001737442.1:0.40923)0.712:0.06963)0.651:0.00015)0.846:0.11426,((Evoldeep Thaum fosmid KM3_144_G01.f.01_241:0.02491,Evoldeep Thaum fosmid KM3_61_H06.c.01_140:0.14032)0.774:0.00015,((((Evoldeep Thaum fosmid KM3_199_E03.c.01_172:0.0,Evoldeep Thaum fosmid KM3_199_D03.c.01_172:0.0,Evoldeep Thaum fosmid AD1000_41_B03.c.01_252:0.0)0.0:0.02005,Evoldeep Thaum fosmid KM3_160_B06.c.01_160:0.00014)0.954:0.091,((Nitrosopumilus maritimus SCM1 YP_001581652.1:0.04066,(Candidatus Nitrosoarchaeum limnia SFB1 ZP_08257367.1:0.04056,Candidatus Nitrosoarchaeum koreensis MY1 ZP_08667318.1:0.00016)0.755:0.03493)0.958:0.10381,(Evoldeep Thaum fosmid KM3_77_E10.c.01_218:0.00015,((Crenarchaeota fosmid ABZ08797.1:0.02325,(Crenarchaeota fosmid ABZ07655.1:0.02185,Evoldeep Thaum fosmid SAT1000_07_E02.c.01_127:0.03965)0.781:0.0213)0.797:0.02595,((Evoldeep Thaum fosmid KM3_201_G04.c.01_138:0.0,Evoldeep Thaum fosmid AD1000_60_A11.c.01_47:0.0)0.0:0.00014,((Evoldeep Thaum fosmid SAT1000_18_G08.c.01_74:0.0,Evoldeep Thaum fosmid KM3_188_F10.c.01_198:0.0)0.0:0.00016,Evoldeep Thaum fosmid KM3_81_E07.c.01_212:0.02083)0.925:0.02057)0.78:0.02092)0.804:0.02093)0.828:0.04212)0.715:0.02593)0.715:0.0363,Cenarchaeum symbiosum A YP_876533.1:0.18533)0.699:0.08379)0.999:0.49633)0.799:0.08699,(Evoldeep Thaum fosmid AD1000_17_C04.c.01_184:0.36081,(Sulfolobus acidocaldarius DSM_639 YP_254807.1:0.18446,((Sulfolobus tokodaii str. 7 NP_378053.1:0.02083,(Sulfolobus solfataricus P2 NP_341639.1:0.04017,Sulfolobus islandicus L.S.2.15 YP_002832849.1:0.05088)0.801:0.03158)0.0:0.00015,(Acidianus hospitalis W1 YP_004457842.1:0.00019,(Metallosphaera sedula DSM_5348 YP_001192204.1:0.00014,Metallosphaera cuprina Ar-4 YP_004408741.1:0.05857)0.998:0.19256)0.877:0.08339)0.806:0.05903)0.849:0.08886)0.468:0.00016)0.956:0.15859)0.372:0.00014)0.748:0.02964)0.657:0.01704)0.704:0.05274)0.643:0.06161)0.921:0.21247)0.747:0.04695)0.784:0.02639,((Helobdella robusta 63271:0.0,Helobdella robusta 92790:0.0)0.0:0.04683,((Stagonospora nodorum SNOG_08339:0.15129,(Mycosphaerella graminicola 91174:0.18513,((Botrytis cinerea BC1G_01644:0.12206,Trichoderma reesei 64752:0.00016)0.759:0.00015,(Chaetomium globosum CHGG_01701:0.09641,Neurospora crassa OR74A XP_965008.1:0.02465)0.607:0.06798)0.299:0.05048)0.769:0.04424)0.898:0.08117,(((Giardia lamblia XP_001708426.1:0.09997,(Trypanosoma cruzi strain CL Brener XP_805591.1:0.00016,(Trypanosoma brucei TREU927 XP_843719.1:0.15555,Trypanosoma cruzi strain CL Brener XP_810368.1:0.00015)0.897:0.04292)1.0:0.40864)0.845:0.08795,(Plasmodium falciparum 3D7 XP_001348995.1:0.30952,(Toxoplasma gondii GT1 TGGT1_028500:0.20927,Cryptosporidium parvum XP_001388074.1:0.11349)0.793:0.06158)0.745:0.03617)0.61:0.01653,((Tetrahymena thermophila 3717.m00030:0.1218,(Paramecium tetraurelia GSPATP00012019001:0.00014,Paramecium tetraurelia GSPATP00015444001:0.02117)0.852:0.09595)0.821:0.0733,(Bigelowiella natans 145068:0.01665,Lotharella globosa CAMPEP_0114058934:0.04665)0.985:0.19942)0.717:0.02131)0.794:0.04226)0.756:0.0234)0.757:0.02533)0.8:0.0425,(Bigelowiella natans Nucleomorph XP_001712782.1:0.32357,(Gloeochaete wittrockiana 1KP 2046775_1:0.0,Helobdella robusta 74285:0.0)0.0:0.00014)0.669:0.00633)0.779:0.02133,(Caenorhabditis elegans NP_490923.1:0.05536,Daphnia pulex 230475:0.02035)0.739:0.01357)0.0:0.00014)0.841:0.02187,((Emiliania huxleyi CCMP1516 74809:0.06869,(((Capsaspora owczarzaki CAOG_01272:0.18608,(Trichoplax adhaerens Grell-BS-1999 18503:0.00014,(Homo sapiens NP_066951.1:0.0674,Nematostella vectensis 171933:0.00014)0.262:0.02193)0.743:0.01988)0.794:0.02479,(Dictyostelium discoideum DDB0216273:0.00015,Dictyostelium purpureum QSDP1 48405:0.04582)0.896:0.02276)0.953:0.00015,Cyanidioschyzon merolae CMQ056C:0.1054)0.882:0.02164)0.209:0.00015,(((Phycomyces blakesleeanus 9792:0.0,Mucor circinelloides 71487:0.0,Rhizopus oryzae RO3G_07754:0.0,Rhizopus oryzae RO3G_07909:0.0)0.0:0.00015,((Allomyces macrogynus AMAG_06613:0.0,Allomyces macrogynus AMAG_12766:0.0)0.0:0.08768,(Cryptococcus neoformans JEC21 XP_569077.1:0.13002,Melampsora larici-populina 87167:0.07318)0.17:0.02411)0.874:0.06186)0.76:0.02131,(((Schizosaccharomyces pombe NP_594797.1:0.09533,(Saccharomyces cerevisiae RM11-1a NP_014853.1:0.09369,(Yarrowia lipolytica XP_002143005.1:0.00015,Debaryomyces hansenii CBS767 XP_462368.1:0.06854)0.774:0.02327)0.744:0.03213)0.848:0.06037,(Schizophylum commune 34544:0.07707,(Laccaria bicolor 190666:0.00016,(Ustilago maydis XP_761334.1:0.02348,Phanerochaete chrisosporium 34699:0.04426)0.74:0.0224)0.918:0.0793)0.627:0.01435)0.774:0.02032,(Batrachochytrium dendrobatidis JAM81 12135:0.14698,Sporobolomyces roseus 31071:0.06725)0.188:0.00014)0.841:0.04589)0.927:0.07083)0.219:0.00014)0.0:0.00016,(((Bolidomonas pacifica CCMP1866 CAMPEP_0118662832:0.0,Phaeodactylum tricornutum XP_002178509.1:0.0)0.0:0.00016,((Perkinsus marinus EER18211.1:0.0,Perkinsus marinus EER05145.1:0.0)0.0:0.09431,((Thalassiosira pseudonana XP_002290462.1:0.02166,((Fragilariopsis cylindrus 271971:0.0,Fragilariopsis cylindrus 193447:0.0)0.0:0.00014,Phytophthora capsici 91435:0.08969)0.83:0.02182)0.975:0.00015,Aureococcus anophagefferens 33434:0.0451)0.89:0.02199)0.737:0.00016)0.737:0.00016,((Blastocystis hominis CBK21439.2:0.13634,Glaucosphaera vacuolata 1KP 2005175_1:0.00446)0.935:0.10472,((Porphyra sp EST AV438864:0.0,Porphyra sp EST AV438900:0.0,Porphyra sp EST EG016489:0.0)0.0:0.10296,(Galdieria sulphuraria Gs24140.1:0.05652,(Cafeteria roebergensis E4-10 CAMPEP_0117716644:0.16066,Salpingoeca rosetta PTSG_11312:0.10828)0.167:0.00201)0.788:0.04145)0.271:0.04016)0.697:0.00015)0.918:0.02249,(((((((Physcomitrella patens 187813:0.00014,(Arabidopsis thaliana AT1G11475.1:0.034,Mimulus guttatus mgf012445m:0.02446)0.868:0.0295)0.917:0.02096,(Populus trichocarpa 712584:0.0,Populus trichocarpa 836192:0.0,Selaginella moellendorffii 79899:0.0,Selaginella moellendorffii 127452:0.0)0.0:0.00014)0.0:0.00015,((Oryza sativa NP_001067421.1:0.0,Oryza sativa NP_001066312.1:0.0)0.0:0.02067,(Brachypodium distachyon Bradi4g41090.1:0.00014,Brachypodium distachyon Bradi3g32320.1:0.0652)0.298:0.00237)0.909:0.02131)0.0:0.00016,Arabidopsis thaliana AT1G61700.1:0.02104)0.907:0.02314,((Chlamydomonas reinhardtii 127606:0.0,Volvox carteri 74070:0.0)0.0:0.03693,(Chlorella sp. NC64A 19532:0.03629,((Micromonas pusilla CCMP1545 20475:0.00016,Micromonas strain RCC299 87118:0.02132)0.796:0.03027,(Ostreococcus lucimarinus 88539:0.00015,Ostreococcus tauri 20045:0.0256)0.772:0.03859)0.615:0.02198)0.772:0.0256)0.689:0.01063)0.698:0.00016,Chlorella vulgaris C-169 62982:0.00016)0.84:0.02158,(Grateloupia filicina 1KP 2039359_1:0.1177,((Eucheuma denticulatum EST GR429113:0.00015,(Grateloupia filicina 1KP 2008114_4:0.09003,Chondrus crispus GSCHC2T00006409001:0.04315)0.152:0.0211)0.938:0.11391,(((Trypanosoma cruzi strain CL Brener XP_803070.1:0.0,Trypanosoma cruzi strain CL Brener XP_815345.1:0.0)0.0:0.05484,(Leishmania major strain Friedlin XP_001681856.1:0.00015,Leishmania infantum XP_001464131.1:0.02117)0.908:0.13045)0.998:0.44815,Guillardia theta Nucleomorph AAK39726.1:0.05975)0.509:0.05212)0.802:0.04838)0.54:0.00014)0.772:0.02236)0:0;
((((Phytoplasma australiense YP_001798750.1:0.12631,(Aster yellows witches-broom phytoplasma AYWB YP_456633.1:0.02117,Onion yellows phytoplasma OY-M NP_950536.1:0.01825)0.981:0.0759)1.0:0.15534,(Enterococcus faecalis V583 NP_815637.1:0.09783,(Listeria innocua Clip11262 NP_471879.1:0.07367,(Oceanobacillus iheyensis HTE831 NP_693355.1:0.12197,(Lysinibacillus sphaericus C3_41 YP_001696223.1:0.08511,(Geobacillus kaustophilus HTA426 YP_148907.1:0.05391,Anoxybacillus flavithermus WK1 YP_002316854.1:0.02847)0.448:0.01071)0.504:0.02296)0.162:0.02357)0.974:0.04492)0.9:0.0359)0.956:0.05999,(Leptospira borgpetersenii JB197 YP_800889.1:0.24238,(Brachyspira hyodysenteriae WA1 YP_002722057.1:0.17336,((Bacteroides fragilis YCH46 YP_098472.1:0.0,Bacteroides fragilis NCTC_9343 YP_210824.1:0.0)0.0:0.17157,(Akkermansia muciniphila ATCC BAA-835 YP_001877790.1:0.14072,Akkermansia muciniphila ATCC BAA-835 YP_001877458.1:0.15652)0.997:0.12895)0.622:0.03821)0.927:0.03536)0.869:0.03542)0.677:0.02473,(((Syntrophomonas wolfei subsp. wolfei str. Goettingen YP_752995.1:0.20294,(Halothermothrix orenii H 168 YP_002509323.1:0.16015,(Alkaliphilus metalliredigens QYMF YP_001321357.1:0.18951,Desulfitobacterium hafniense Y51 YP_521071.1:0.16324)0.518:0.04416)0.8:0.01977)0.582:0.01578,((Heliobacterium modesticaldum Ice1 YP_001680186.1:0.13808,(Desulfotomaculum reducens MI_1 YP_001114315.1:0.02433,Desulfotomaculum reducens MI_1 YP_001111511.1:0.05913)0.8:0.01968)1.0:0.08333,((Carboxydothermus hydrogenoformans Z_2901 YP_359156.1:0.14312,Heliobacterium modesticaldum Ice1 YP_001679272.1:0.12355)0.912:0.04177,(Moorella thermoacetica ATCC_39073 YP_429144.1:0.14573,(Thermoanaerobacter pseudethanolicus ATCC_33223 YP_001664731.1:0.09106,(Anaerocellum thermophilum DSM 6725 YP_002573274.1:0.00033,Caldicellulosiruptor saccharolyticus DSM_8903 YP_001180726.1:0.00896)1.0:0.10794)0.947:0.04083)0.904:0.02699)0.854:0.01888)0.767:0.00908)0.964:0.04376,((Natranaerobius thermophilus JWNM-WN-LF YP_001918170.1:0.25995,Finegoldia magna ATCC_29328 YP_001692097.1:0.16872)0.934:0.05574,(Fusobacterium nucleatum ATCC_25586 NP_602578.1:0.24487,(Geobacter sulfurreducens PCA NP_953335.1:0.07097,Pelobacter carbinolicus DSM_2380 YP_356649.1:0.12309)0.996:0.0877)0.415:0.00299)0.483:0.0141)0.98:0.05273,((((((Helicobacter acinonychis Sheeba YP_664175.1:0.14739,Wolinella succinogenes DSM_1740 NP_907646.1:0.14274)1.0:0.30002,((Wolbachia endosymbiont TRS YP_197952.1:0.17616,(Anaplasma marginale StMaries YP_153859.1:0.27853,Ehrlichia canis Jake YP_303124.1:0.25148)0.899:0.1125)1.0:0.19172,Aquifex aeolicus VF5 NP_213338.1:0.20066)0.44:0.05105)0.53:0.0417,((Thermosipho melanesiensis BI429 YP_001305436.1:0.08039,(Fervidobacterium nodosum Rt17_B1 YP_001411218.1:0.06113,Thermotoga lettingae TMO YP_001470447.1:0.1945)0.38:0.0299)1.0:0.15592,(Treponema denticola ATCC_35405 NP_971559.1:0.16254,(Eutreptiella gymnastica CAMPEP_0113740954:0.0663,Eutreptiella gymnastica CAMPEP_0113747016:0.10936)1.0:0.2591)0.994:0.13971)0.942:0.05188)0.931:0.04992,((Synechococcus elongatus PCC7942 YP_399658.1:0.0,Synechococcus elongatus PCC6301 YP_171596.1:0.0)0.0:0.12689,((Cyanothece sp. CCY0110 ZP_01727912.1:0.01244,Cyanothece sp. ATCC51142 YP_001803572.1:0.00016)1.0:0.11744,(Thermosynechococcus elongatus BP1 NP_681447.1:0.15369,((Nodularia spumigena CCY9414 ZP_01629547.1:0.02804,Nostoc punctiforme YP_001866857.1:0.04485)0.99:0.07675,(Trichodesmium erythraeum YP_722443.1:0.09735,Acaryochloris marina MBIC11017 YP_001518280.1:0.13216)0.856:0.02863)0.911:0.04628)0.424:0.03588)0.809:0.03618)1.0:0.15153)0.0:0.01234,((Rubrobacter xylanophilus DSM_9941 YP_643691.1:0.24733,Plesiocystis pacifica SIR-1 ZP_01905549.1:0.31785)0.465:0.0565,((((Kocuria rhizophila DC2201 YP_001855635.1:0.1312,Renibacterium salmoninarum ATCC_33209 YP_001623502.1:0.13538)0.823:0.03578,(Streptomyces avermitilis MA_4680 NP_824710.1:0.1237,(((Thermobifida fusca YX YP_288489.1:0.0753,(Kineococcus radiotolerans SRS30216 YP_001360825.1:0.15547,(Frankia alni ACN14a YP_716371.1:0.12077,(Saccharopolyspora erythraea NRRL_2338 YP_001103104.1:0.1194,(Nocardia farcinica IFM_10152 YP_121075.1:0.06304,Mycobacterium abscessus YP_001701907.1:0.07206)0.299:0.02621)0.963:0.06298)0.514:0.03839)0.56:0.03118)0.433:0.01975,Leifsonia xyli CTCB07 YP_062585.1:0.17765)0.963:0.05147,Salinispora arenicola CNS_205 YP_001535742.1:0.15248)0.766:0.04586)0.604:0.02101)0.207:0.01656,Propionibacterium acnes KPA171202 YP_055256.1:0.1811)0.992:0.10092,(Bdellovibrio bacteriovorus HD100 NP_967752.1:0.41309,((Ostreococcus lucimarinus 28765:0.26665,(Perkinsus marinus EER17442.1:0.2538,Scrippsiella trochoidea CCMP3099 CAMPEP_0115203912:0.30882)0.799:0.05878)0.999:0.2405,((((Ignicoccus hospitalis KIN4_I YP_001435593.1:0.32938,(((Caldiarchaeum subterraneum BAJ47374.1:0.72235,(Evoldeep Thaum fosmid AD1000_17_C04.c.01_196:0.31474,(Cenarchaeum symbiosum A YP_876534.1:0.34753,((Nitrosopumilus maritimus SCM1 YP_001581651.1:0.08603,(Candidatus Nitrosoarchaeum limnia SFB1 ZP_08257368.1:0.04239,Candidatus Nitrosoarchaeum koreensis MY1 ZP_08667317.1:0.03545)0.978:0.05053)0.951:0.04316,((Crenarchaeota fosmid ABZ08796.1:0.02226,(Crenarchaeota fosmid ABZ07656.1:0.02505,((Evoldeep Thaum fosmid KM3_77_E10.c.01_228:0.01213,((Evoldeep Thaum fosmid KM3_188_F10.c.01_207:0.01172,Evoldeep Thaum fosmid KM3_81_E07.c.01_211:0.0125)0.29:0.00304,Evoldeep Thaum fosmid KM3_201_G04.c.01_137:0.00868)0.341:0.00339)0.925:0.00015,(Evoldeep Thaum fosmid AD1000_60_A11.c.01_46:0.0061,Evoldeep Thaum fosmid SAT1000_18_G08.c.01_73:0.0155)0.866:0.00601)0.982:0.02661)0.85:0.00891)0.995:0.05855,((Evoldeep Thaum fosmid KM3_160_B06.c.01_157:0.00766,(Evoldeep Thaum fosmid KM3_199_E03.c.01_169:0.0,Evoldeep Thaum fosmid KM3_199_D03.c.01_169:0.0)0.0:0.01072)1.0:0.07268,(Evoldeep Thaum fosmid KM3_144_G01.f.01_251:0.0189,Evoldeep Thaum fosmid KM3_61_H06.c.01_151:0.01841)0.994:0.03978)0.893:0.03264)0.997:0.0723)0.785:0.09561)1.0:0.45942)0.989:0.29375)0.888:0.15504,((((Evoldeep Eury fosmid AD1000_53_H05.f.01_107:0.00012,((Evoldeep Eury fosmid KM3_13_C08.c_185:0.0,Evoldeep Eury fosmid KM3_13_C08.c.01_185:0.0)0.0:0.02196,Evoldeep Eury fosmid SAT1000_24_G08.c.01_186:0.02457)0.824:0.01841)1.0:0.42225,((Aciduliprofundum boonei T469 YP_002578015.1:0.01465,Aciduliprofundum boonei T469 YP_002578453.1:0.01697)1.0:0.26731,((Thermoplasma acidophilum DSM_1728 NP_394341.1:0.0798,Thermoplasma volcanium GSS1 NP_111500.1:0.11227)0.999:0.21028,(Ferroplasma acidarmanus fer1 ZP_05571130.1:0.15031,Picrophilus torridus DSM_9790 YP_024012.1:0.13655)0.744:0.09483)1.0:0.34658)0.971:0.12307)0.914:0.09293,((((Archaeoglobus profundus DSM 5631 YP_003399938.1:0.10214,(Ferroglobus placidus DSM 10642 YP_003436372.1:0.11843,(Archaeoglobus veneficus SNP6 YP_004342310.1:0.11877,Archaeoglobus fulgidus DSM_4304 NP_069961.1:0.12598)0.972:0.06209)0.564:0.02842)1.0:0.25741,(Methanospirillum hungatei JF_1 YP_504304.1:0.34075,(Methanocorpusculum labreanum Z YP_001030674.1:0.24443,(Methanoculleus marisnigri JR1 YP_001047717.1:0.15394,(Candidatus Methanoregula boonei 6A8 YP_001405373.1:0.17352,Methanosphaerula palustris E1-9c YP_002467383.1:0.13226)0.803:0.05635)0.875:0.03585)0.866:0.07428)0.804:0.08224)0.742:0.0494,((Methanocella paludicola SANAE YP_003356697.1:0.14675,(uncultured methanogenic archaeon RC-I YP_684690.1:0.0,Euryarchaeota fosmid CAJ35364.1:0.0,Euryarchaeota fosmid YP_684690.1:0.0)0.0:0.11725)0.999:0.15883,((Methanothermus fervidus YP_004004452.1:0.20675,(Methanobacterium sp. AL-21 YP_004290037.1:0.08335,Methanosphaera stadtmanae DSM_3091 YP_447894.1:0.18424)0.954:0.0549)0.693:0.02674,((Methanothermobacter thermautotrophicus NP_275186.1:0.0178,Methanothermobacter marburgensis str. Marburg YP_003849440.1:0.01051)0.996:0.09684,(Methanobrevibacter ruminantium M1 YP_003423657.1:0.1386,Methanobrevibacter smithii ATCC_35061 YP_001274008.1:0.11502)0.974:0.08926)0.766:0.02454)1.0:0.20209)0.908:0.05522)0.192:0.03079,(Halobacterium salinarum R1 YP_001689151.1:0.16633,((Halomicrobium mukohataei DSM 12286 YP_003178411.1:0.02188,(Haloarcula hispanica ATCC 33960 YP_004795436.1:0.00303,Haloarcula marismortui ATCC_43049 YP_134855.1:0.00016)0.944:0.01592)0.998:0.07365,(halophilic archaeon DL31 YP_004807654.1:0.17709,((Halorubrum lacusprofundi ATCC 49239 YP_002566474.1:0.08641,(Halorhabdus utahensis DSM 12940 YP_003131412.1:0.13798,(Haloquadratum walsbyi DSM_16790 YP_658639.1:0.09691,(Halogeometricum borinquense DSM 11551 ZP_03999718.1:0.04233,Haloferax volcanii DS2 YP_003536789.1:0.07079)0.623:0.01032)0.921:0.02564)0.896:0.02787)0.93:0.0313,((Natrialba magadii ATCC 43099 YP_003478579.1:0.02315,(Halopiger xanaduensis SH-6 YP_004595253.1:0.01392,Haloterrigena turkmenica DSM 5511 YP_003404095.1:0.03443)0.951:0.03623)0.942:0.04032,(Halalkalicoccus jeotgali B3 YP_003736919.1:0.06207,Natronomonas pharaonis DSM_2160 YP_327073.1:0.12457)0.046:0.02316)0.143:0.02048)0.276:0.03197)0.198:0.01453)0.96:0.06234)1.0:0.28697)0.797:0.03324)0.917:0.05318,(((Pyrobaculum calidifontis JCM 11548 YP_001054928.1:0.08725,((Pyrobaculum aerophilum IM2 NP_558864.1:0.05665,(Pyrobaculum arsenaticum DSM 13514 YP_001152325.1:0.05582,Pyrobaculum sp. 1860 AET33675.1:0.11587)0.875:0.02494)0.888:0.01924,(Thermoproteus neutrophilus V24Sta YP_001793457.1:0.04837,Pyrobaculum islandicum DSM 4184 YP_930613.1:0.06803)0.916:0.02098)0.908:0.03607)0.999:0.13172,(Thermoproteus tenax Kra 1 YP_004893584.1:0.0475,Thermoproteus uzoniensis 768-20 YP_004338384.1:0.07161)0.998:0.11749)0.997:0.16953,(Caldivirga maquilingensis IC_167 YP_001540036.1:0.33798,(Vulcanisaeta distributa DSM14429 YP_003901178.1:0.02485,Vulcanisaeta moutnovskia 768-28 YP_004245287.1:0.02942)1.0:0.17643)0.536:0.04606)1.0:0.34114)0.224:0.02253)1.0:0.33463,(Ignisphaera aggregans DSM17230 YP_003859867.1:0.30399,(Sulfolobus tokodaii str. 7 NP_377144.1:0.158,((Metallosphaera sedula DSM_5348 YP_001191747.1:0.10067,Metallosphaera cuprina Ar-4 YP_004409151.1:0.1966)0.999:0.15924,(Acidianus hospitalis W1 YP_004458512.1:0.11076,Sulfolobus solfataricus P2 NP_342405.1:0.329)0.533:0.04126)0.736:0.07833)1.0:0.44541)0.936:0.138)0.576:0.06148)0.618:0.02628,(Hyperthermus butylicus DSM_5456 YP_001013104.1:0.22372,Pyrolobus fumarii 1A YP_004782045.1:0.22232)0.99:0.11099)0.709:0.03685,((Staphylothermus marinus F1 YP_001041273.1:0.01474,Staphylothermus hellenicus DSM 12710 ZP_06394583.1:0.00971)0.996:0.09249,(Thermosphaera aggregans DSM 11486 YP_003649406.1:0.14807,(Desulfurococcus kamchatkensis YP_002429133.1:0.05293,Desulfurococcus mucosus DSM2162 YP_004176824.1:0.06438)0.961:0.069)0.952:0.05972)1.0:0.14371)0.995:0.09599,((Thermofilum pendens Hrk_5 YP_919525.1:0.29508,(((Methanosaeta concilii GP6 YP_004382878.1:0.22656,(Methanosalsum zhilinae DSM 4017 YP_004615494.1:0.1409,((Methanococcoides burtonii DSM_6242 YP_566331.1:0.07558,Methanohalophilus mahii DSM 5219 YP_003543132.1:0.09381)0.883:0.03661,(Methanohalobium evestigatum Z-7303 YP_003726696.1:0.15227,(Methanosarcina barkeri str. Fusaro YP_306330.1:0.01683,(Methanosarcina acetivorans C2A NP_616600.1:0.015,Methanosarcina mazei Go1 NP_634860.1:0.01025)0.983:0.03097)1.0:0.09126)0.552:0.02917)0.49:0.02033)0.571:0.04818)0.996:0.12179,(Euryarchaeota fosmid AAU84237.1:0.34215,Methanocella paludicola SANAE YP_003357522.1:0.27882)0.279:0.02564)0.994:0.10208,(((Thermococcus barophilus MP YP_004071742.1:0.02266,Thermococcus sibiricus MM 739 YP_002994202.1:0.09457)0.953:0.0402,(Pyrococcus yayanosii CH1 YP_004624241.1:0.05869,(Thermococcus onnurineus NA1 YP_002308000.1:0.0233,((Thermococcus gammatolerans EJ3 YP_002958443.1:0.00565,Thermococcus sp. AM4 ZP_04879884.1:0.05642)0.775:0.01423,((Pyrococcus furiosus DSM 3638 NP_577944.1:0.03367,(Pyrococcus abyssi GE5 NP_127393.1:0.03059,(Pyrococcus horikoshii OT3 NP_143772.1:0.02202,Pyrococcus sp. NA2 YP_004423783.1:0.00119)0.906:0.01664)0.937:0.02522)0.997:0.05305,Thermococcus kodakarensis KOD1 YP_184519.1:0.0091)0.718:0.0154)0.835:0.01981)0.458:0.02248)0.9:0.02464)1.0:0.11134,((Methanocaldococcus infernus ME YP_003616237.1:0.08216,(Methanocaldococcus vulcanius M7 YP_003247960.1:0.02972,(Methanocaldococcus jannaschii DSM 2661 NP_247203.1:0.00755,(Methanocaldococcus sp. FS406-22 YP_003459226.1:0.00325,Methanocaldococcus fervens AG86 YP_003127773.1:0.02154)0.847:0.00803)0.899:0.01593)0.917:0.03186)0.988:0.06932,(Methanotorris igneus Kol 5 YP_004484434.1:0.07646,((Methanococcus vannielii YP_001323892.1:0.09825,Methanococcus maripaludis C5 YP_001097754.1:0.0545)1.0:0.10694,(Methanothermococcus okinawensis IH1 ZP_07330103.1:0.06396,Methanococcus aeolicus Nankai_3 YP_001324806.1:0.09838)0.622:0.01688)0.958:0.03682)0.851:0.02356)0.982:0.06143)0.88:0.03)0.716:0.02296)0.422:0.00879,(Korarchaeum cryptofilum OPF8 YP_001738034.1:0.46547,Methanopyrus kandleri AV19 NP_614930.1:0.21687)0.929:0.05716)0.557:0.04692)0.686:0.05225)0.03:0.02532)0.008:0.05564)0.723:0.03017)0.953:0.06692)0.906:0.02622,((((Thiomicrospira crunogena XCL_2 YP_391529.1:0.1899,((Psychrobacter arcticus 273_4 YP_264918.1:0.08356,Acinetobacter baumannii AB0057 YP_002319586.1:0.15354)1.0:0.1145,((Idiomarina loihiensis L2TR YP_155162.1:0.11845,(Pseudoalteromonas atlantica T6c YP_662826.1:0.08618,((((Buchnera aphidicola str. APS YP_002468154.1:0.26266,(((Haemophilus ducreyi 35000HP NP_873044.1:0.01883,Actinobacillus pleuropneumoniae L20 YP_001053810.1:0.02791)0.825:0.00755,Mannheimia succiniciproducens MBEL55E YP_087448.1:0.0034)0.929:0.01209,Pasteurella multocida Pm70 NP_246810.1:0.00947)0.851:0.01405)0.866:0.02241,((Photobacterium profundum SS9 YP_131197.1:0.05782,(Vibrio cholerae N16961 NP_232076.1:0.01546,Aeromonas hydrophila ATCC_7966 YP_855364.1:0.01208)0.988:0.03505)0.899:0.01522,((Photorhabdus luminescens TTO1 NP_928249.1:0.02002,Proteus mirabilis HI4320 YP_002150002.1:0.02746)0.925:0.01872,((Serratia proteamaculans 568 YP_001477029.1:0.00427,(Yersinia enterocolitica 8081 YP_001005091.1:0.01324,Pectobacterium atrosepticum SCRI1043 YP_051654.1:0.02078)0.672:0.00614)0.853:0.00913,((Citrobacter koseri ATCC_BAA895 YP_001455636.1:0.00015,Enterobacter sp. 638 YP_001177948.1:0.02491)0.864:0.01203,(Klebsiella pneumoniae MGH_78578 YP_001336754.1:0.01252,((Shigella boydii Sb227 YP_409025.1:0.0,Escherichia coli 536 YP_670650.1:0.0)0.0:0.00911,(Salmonella enterica arizonae YP_001569105.1:0.00016,Cronobacter sakazakii ATCC BAA-894 YP_001436650.1:0.01237)0.777:0.00302)0.768:0.00302)0.747:0.0031)0.919:0.01544)0.811:0.00774)0.945:0.01777)0.194:0.01111)0.997:0.09172,Colwellia psychrerythraea 34H YP_270761.1:0.09681)0.424:0.01485,Marinomonas sp. MWYL1 YP_001340163.1:0.08692)0.927:0.03253)0.686:0.03669)0.956:0.04568,(Alcanivorax borkumensis SK2 YP_692884.1:0.14473,(Pseudomonas aeruginosa PAO1 NP_252325.1:0.10396,((Marinobacter aquaeolei VT8 YP_958204.1:0.06749,Hahella chejuensis KCTC_2396 YP_433129.1:0.06464)0.515:0.02645,Chromohalobacter salexigens DSM 3043 YP_572680.1:0.12151)0.421:0.01642)0.613:0.02998)0.851:0.03056)0.958:0.04514)0.957:0.0498)0.603:0.0454,(Legionella pneumophila Corby YP_001250818.1:0.41426,((Neisseria gonorrhoeae FA_1090 YP_207757.1:0.15307,((Dechloromonas aromatica RCB YP_285570.1:0.07741,((Arthrobacter aurescens TC1 YP_160546.1:0.0,Aromatoleum aromaticum EbN1 YP_160546.1:0.0)0.0:0.03256,Azoarcus sp. BH72 YP_933648.1:0.02126)0.996:0.07352)0.813:0.02015,(((((Diaphorobacter sp. TPSY YP_002552390.1:0.00328,Verminephrobacter eiseniae EF01_2 YP_997411.1:0.05936)0.946:0.02378,(Methylibium petroleiphilum PM1 YP_001022036.1:0.04108,Polaromonas sp. JS666 YP_549996.1:0.02598)0.289:0.01654)0.253:0.01083,Rhodoferax ferrireducens T118 YP_523897.1:0.03398)0.914:0.03806,Herminiimonas arsenicoxydans YP_001100447.1:0.07682)0.983:0.06305,Nitrosospira multiformis ATCC_25196 YP_411923.1:0.16234)0.943:0.04035)0.937:0.05886)0.938:0.05937,(Thioalkalivibrio sp. HL-EbGR7 YP_002513257.1:0.18589,Acidithiobacillus ferrooxidans ATCC 23270 YP_002425336.1:0.23767)0.962:0.06581)0.786:0.0206)0.694:0.01709)0.968:0.04953,((Acidobacteria bacterium Ellin345 YP_590147.1:0.14616,Borrelia afzelii PKo YP_709779.1:0.25092)0.865:0.0309,(Francisella novicida U112 YP_898268.1:0.24409,Dehalococcoides sp. BAV1 YP_001214031.1:0.29565)0.848:0.03609)0.96:0.04763)0.464:0.0149,((Bartonella bacilliformis KC583 YP_988847.1:0.21301,Rhodopseudomonas palustris BisA53 YP_781525.1:0.13294)0.952:0.07384,(Ruegeria sp. TM1040 YP_612926.1:0.14861,Evoldeep Eury fosmid KM3_28_E08.c.03_158:0.24033)0.141:0.03955)0.977:0.07386)0.827:0.01166)0.455:0.01015)0:0;
((((Korarchaeum cryptofilum OPF8 YP_001737443.1:0.34753,(Aeropyrum pernix K1 NP_148143.1:0.12823,Acidilobus saccharovorans 345-15 YP_003816439.1:0.25796)0.993:0.17951)0.831:0.05471,Pyrolobus fumarii 1A YP_004781169.1:0.12585)0.303:0.02159,Hyperthermus butylicus DSM_5456 YP_001012740.1:0.06639)0.972:0.11705,((((Ignicoccus hospitalis KIN4_I YP_001434779.1:0.25797,Ignisphaera aggregans DSM17230 YP_003858927.1:0.20636)0.799:0.05843,((Sulfolobus solfataricus P2 NP_341638.1:0.00606,Sulfolobus islandicus L.S.2.15 YP_002832850.1:0.02735)0.676:0.0549,((Acidianus hospitalis W1 YP_004457841.1:0.05937,(Metallosphaera cuprina Ar-4 YP_004408742.1:0.02587,Metallosphaera sedula DSM_5348 YP_001192203.1:0.00853)0.856:0.0384)0.88:0.0385,(Sulfolobus tokodaii str. 7 NP_378052.1:0.09378,Sulfolobus acidocaldarius DSM_639 YP_254808.1:0.09978)0.922:0.05877)0.786:0.08101)0.998:0.19855)0.625:0.04554,(Thermosphaera aggregans DSM 11486 YP_003650601.1:0.11407,(Desulfurococcus mucosus DSM2162 YP_004177125.1:0.00846,Desulfurococcus kamchatkensis YP_002429051.1:0.06847)0.894:0.05467)0.92:0.05334)0.497:0.04338,(Staphylothermus hellenicus DSM 12710 ZP_06395879.1:0.02832,Staphylothermus marinus F1 YP_001040829.1:0.01274)0.971:0.08656)0.111:0.04613,((((Candidatus Micrarchaeum acidiphilum ARMAN-2 EET89807.1:0.53715,Candidatus Nanosalina sp. J07AB43 EGQ43495.1:0.78421)0.295:0.05392,Nanoarchaeum equitans Kin4_M NP_963788.1:0.53213)0.921:0.1569,((Thermofilum pendens Hrk_5 YP_919687.1:0.2376,((Vulcanisaeta moutnovskia 768-28 YP_004245286.1:0.01094,Vulcanisaeta distributa DSM14429 YP_003901177.1:0.00903)0.961:0.11146,(Caldivirga maquilingensis IC_167 YP_001541807.1:0.2195,((Thermoproteus tenax Kra 1 YP_004893593.1:0.02201,Thermoproteus uzoniensis 768-20 YP_004338373.1:0.02392)0.981:0.09599,(Pyrobaculum islandicum DSM 4184 YP_930618.1:0.03558,(Pyrobaculum calidifontis JCM 11548 YP_001054933.1:0.04775,(((Pyrobaculum aerophilum IM2 NP_558869.1:0.01395,Pyrobaculum sp. 1860 AET33680.1:0.04234)0.851:0.00016,Pyrobaculum arsenaticum DSM 13514 YP_001152330.1:0.02086)0.683:0.00016,Thermoproteus neutrophilus V24Sta YP_001793462.1:0.03496)0.656:0.01858)0.888:0.02679)0.835:0.02679)0.941:0.10196)0.942:0.12033)0.994:0.17677)0.869:0.08457,((Evoldeep Thaum fosmid AD1000_17_C04.c.01_200:0.35812,((Cenarchaeum symbiosum A YP_876535.1:0.48528,(Nitrosopumilus maritimus SCM1 YP_001581650.1:0.0351,(Candidatus Nitrosoarchaeum limnia SFB1 ZP_08257369.1:0.00647,Candidatus Nitrosoarchaeum koreensis MY1 ZP_08667316.1:0.00632)0.955:0.05159)0.913:0.06383)0.89:0.08068,((((Evoldeep Thaum fosmid SAT1000_07_E02.c.01_142:0.01366,Evoldeep Thaum fosmid SAT1000_44_H06.f.01_1:0.00014)0.717:0.02329,Crenarchaeota fosmid ABZ07657.1:0.05552)0.359:0.02161,(((Evoldeep Thaum fosmid KM3_201_G04.c.01_127:0.00666,(Evoldeep Thaum fosmid KM3_81_E07.c.01_202:0.02023,Evoldeep Thaum fosmid KM3_77_E10.c.01_231:0.02709)0.54:0.00014)0.796:0.00676,Evoldeep Thaum fosmid AD1000_60_A11.c.01_35:0.00659)0.396:0.00667,(Evoldeep Thaum fosmid SAT1000_18_G08.c.01_63:0.04061,Evoldeep Thaum fosmid KM3_188_F10.c.01_210:0.00016)0.081:0.00015)0.907:0.03241)0.568:0.02702,(Evoldeep Thaum fosmid KM3_144_G01.f.01_256:0.12864,((Evoldeep Thaum fosmid KM3_199_E03.c.01_162:0.0,Evoldeep Thaum fosmid KM3_199_D03.c.01_162:0.0,Evoldeep Thaum fosmid KM3_160_B06.c.01_150:0.0)0.0:0.00015,Evoldeep Thaum fosmid AD1000_41_B03.c.01_237:0.00014)0.992:0.11031)0.935:0.05777)0.851:0.07127)0.996:0.35611)0.982:0.27442,(Caldiarchaeum subterraneum BAJ47373.1:0.78057,(Cafeteria roebergensis E4-10 CAMPEP_0117699162:0.15783,((Cryptosporidium parvum XP_626778.1:0.18348,(Toxoplasma gondii GT1 TGGT1_056700:0.09134,((Scrippsiella trochoidea CCMP3099 CAMPEP_0115212232:0.01006,(Scrippsiella trochoidea CCMP3099 CAMPEP_0115222582:0.04144,(Scrippsiella trochoidea CCMP3099 CAMPEP_0115329712:0.02821,(Scrippsiella trochoidea CCMP3099 CAMPEP_0115208962:0.03942,(Scrippsiella trochoidea CCMP3099 CAMPEP_0115203050:0.00016,(Scrippsiella trochoidea CCMP3099 CAMPEP_0115206490:0.00014,Scrippsiella trochoidea CCMP3099 CAMPEP_0115207408:0.01305)0.046:0.00656)0.766:0.00702)0.357:0.01151)0.273:0.00725)0.265:0.01532)0.881:0.03666,(Gymnodinium catenatum GC744 CAMPEP_0117485626:0.02692,Gymnodinium catenatum GC744 CAMPEP_0117562406:0.01049)0.81:0.02103)0.999:0.17791)0.55:0.04006)0.984:0.12906,(Blastocystis hominis CBK24361.2:0.28446,(((Capsaspora owczarzaki CAOG_07707:0.15711,(Trichoplax adhaerens Grell-BS-1999 49917:0.13672,Nematostella vectensis 198553:0.1338)0.92:0.05663)0.886:0.03611,((((((Palpitomonas bilix NIES-2562 CAMPEP_0113888540:0.13699,(Emiliania huxleyi CCMP1516 356503:0.11317,Grateloupia filicina 1KP 2053206_2:0.22639)0.914:0.07181)0.856:0.02841,Goniomonas sp. CAMPEP_0114540682:0.12718)0.689:0.0293,((Glaucosphaera vacuolata 1KP 2006794_2:0.18054,Dictyostelium purpureum QSDP1 92693:0.26705)0.933:0.06684,(Chlorella vulgaris C-169 31683:0.12304,(Populus trichocarpa 824837:0.0364,((Selaginella moellendorffii 36118:0.0,Selaginella moellendorffii 36138:0.0)0.0:0.03369,(Physcomitrella patens 46426:0.0,Physcomitrella patens 105781:0.0,Physcomitrella patens 63228:0.0,Physcomitrella patens 193949:0.0,Physcomitrella patens 126323:0.0)0.0:0.05199)0.857:0.02276)0.96:0.06746)0.939:0.08281)0.835:0.02691)0.703:0.01756,(Gloeochaete wittrockiana 1KP 2050283_1:0.11291,(Cyanophora paradoxa EST EC665354:0.01331,((Cyanophora paradoxa EST EC658931:0.0,Cyanophora paradoxa EST EC661104:0.0,Cyanophora paradoxa EST EC657442:0.0,Cyanophora paradoxa EST EC659237:0.0,Cyanophora paradoxa EST EC665211:0.0,Cyanophora paradoxa EST EC658756:0.0,Cyanophora paradoxa EST EC665178:0.0,Cyanophora paradoxa EST EC665209:0.0,Cyanophora paradoxa EST EC659910:0.0,Cyanophora paradoxa EST EC661147:0.0,Cyanophora paradoxa EST EC665294:0.0,Cyanophora paradoxa EST EC665353:0.0,Cyanophora paradoxa EST EC664417:0.0,Cyanophora paradoxa EST EC660156:0.0,Cyanophora paradoxa EST EC664948:0.0,Cyanophora paradoxa EST EC664752:0.0,Cyanophora paradoxa EST EC657024:0.0,Cyanophora paradoxa EST EC659618:0.0,Cyanophora paradoxa EST EC659414:0.0,Cyanophora paradoxa EST EC660024:0.0,Cyanophora paradoxa EST EC662823:0.0,Cyanophora paradoxa EST EC662931:0.0,Cyanophora paradoxa EST EC657096:0.0,Cyanophora paradoxa EST EC656682:0.0,Cyanophora paradoxa EST EC659367:0.0,Cyanophora paradoxa EST EC657187:0.0,Cyanophora paradoxa EST EC665150:0.0,Cyanophora paradoxa EST EC662976:0.0)0.0:0.00014,Cyanophora paradoxa EST EC655645:0.00014)0.0:0.00015)0.97:0.05317)0.953:0.04489)0.805:0.01465,((Paraphysomonas imperforata PA2 CAMPEP_0114413146:0.08298,Gymnodinium catenatum GC744 CAMPEP_0117535534:0.04292)0.962:0.06038,((((Phytophthora capsici 45511:0.00652,Phytophthora sojae 109027:0.00015)0.965:0.04202,((Phaeodactylum tricornutum XP_002181180.1:0.03789,(Thalassiosira pseudonana XP_002288449.1:0.05188,Fragilariopsis cylindrus 269442:0.04573)0.378:0.01589)0.882:0.02942,Grateloupia filicina 1KP 2051802_1:0.12661)0.86:0.02644)0.804:0.01487,Bolidomonas pacifica CCMP1866 CAMPEP_0118647574:0.06434)0.73:0.01532,(Ectocarpus siliculosus Esi0110_0002:0.04246,Aureococcus anophagefferens 4875:0.08582)0.192:0.01839)0.903:0.04556)0.985:0.07128)0.799:0.0222,((((Sporobolomyces roseus 29750:0.09226,(Cryptococcus neoformans JEC21 XP_572918.1:0.11676,(((Coprinopsis cinerea CC1G_03269:0.02752,Laccaria bicolor 189049:0.00567)0.991:0.04815,(Postia placenta 134662:0.0,Postia placenta 114210:0.0)0.0:0.01352)0.647:0.01993,Phanerochaete chrisosporium 135337:0.00015)0.653:0.01506)0.887:0.03792)0.923:0.05169,((Schizosaccharomyces pombe NP_596140.1:0.05033,Schizosaccharomyces pombe NP_594413.1:0.05664)0.991:0.098,(((((Fusarium graminearum FGSG_10905:0.02901,Trichoderma reesei 77906:0.04449)0.738:0.00639,(Neurospora crassa OR74A XP_956840.1:0.03661,Chaetomium globosum CHGG_08129:0.03777)0.776:0.01399)0.152:0.01141,(Aspergillus niger 52362:0.01983,(Stagonospora nodorum SNOG_05719:0.02111,Botrytis cinerea BC1G_01804:0.02641)0.396:0.00663)0.901:0.00016)0.858:0.0132,Mycosphaerella graminicola 71464:0.03335)0.945:0.05707,((Allomyces macrogynus AMAG_07769:0.00015,(Allomyces macrogynus AMAG_07980:0.00647,Allomyces macrogynus AMAG_07085:0.00014)0.873:0.01941)1.0:0.13202,(Yarrowia lipolytica XP_500192.2:0.09535,(Debaryomyces hansenii CBS767 XP_457580.1:0.09354,(Saccharomyces cerevisiae RM11-1a NP_013149.1:0.01307,Saccharomyces cerevisiae RM11-1a NP_011730.1:0.00015)0.964:0.09486)0.939:0.07588)0.911:0.05852)0.798:0.03567)0.875:0.04151)0.888:0.03403)0.754:0.01559,((Rhizopus oryzae RO3G_04736:0.04635,(Mucor circinelloides 26209:0.04717,(Rhizopus oryzae RO3G_09264:0.0,Rhizopus oryzae RO3G_08513:0.0,Rhizopus oryzae RO3G_11799:0.0)0.0:0.019)0.927:0.04739)0.994:0.1395,Batrachochytrium dendrobatidis JAM81 90776:0.12232)0.51:0.05347)0.266:0.03188,Spizellomyces punctatus SPPG_07813:0.11806)0.862:0.03785)0.815:0.03245)0.069:0.01424,(((Leishmania major strain Friedlin XP_001687098.1:0.0,Leishmania major strain Friedlin XP_001687087.1:0.0)0.0:0.00651,(Leishmania infantum XP_001469903.1:0.0,Leishmania infantum XP_001469893.1:0.0)0.0:0.00016)0.979:0.08916,((Trypanosoma brucei TREU927 XP_829155.1:0.0,Trypanosoma brucei TREU927 XP_829143.1:0.0)0.0:0.00568,(Trypanosoma cruzi strain CL Brener XP_804266.1:0.0,Trypanosoma cruzi strain CL Brener XP_805747.1:0.0,Trypanosoma cruzi strain CL Brener XP_804492.1:0.0)0.0:0.04937)0.955:0.07553)1.0:0.26932)0.784:0.01929)0.317:0.03048)0.905:0.12684)0.999:0.44283)0.711:0.10866)0.812:0.08946)0.81:0.05439)0.234:0.05226,((((((Evoldeep Eury fosmid KM3_127_D04.c.01_201:0.08464,Uncultured marine group II euryarchaeote EHR76040.1:0.24395)0.918:0.07396,(Evoldeep Eury fosmid KM3_162_H08.r.01_70:0.0043,(Evoldeep Eury fosmid KM3_72_H01.c.01_442:0.0,Evoldeep Eury fosmid KM3_69_F11.c.01_286:0.0)0.0:0.00845)0.745:0.04395)0.527:0.03539,Evoldeep Eury fosmid AD1000_79_C02.c.01_259:0.05576)0.999:0.2687,(((Thermoplasma volcanium GSS1 NP_110918.1:0.02938,Thermoplasma acidophilum DSM_1728 NP_394646.1:0.00317)0.904:0.0703,(Picrophilus torridus DSM_9790 YP_023295.1:0.05782,Ferroplasma acidarmanus fer1 ZP_05570675.1:0.07193)0.921:0.07177)1.0:0.30886,(((Evoldeep Eury fosmid KM3_13_C08.c_176:0.0,Evoldeep Eury fosmid KM3_13_C08.c.01_176:0.0)0.0:0.00015,(Evoldeep Eury fosmid AD1000_53_H05.f.01_97:0.01335,Evoldeep Eury fosmid SAT1000_24_G08.c.01_173:0.00015)0.899:0.01993)1.0:0.44595,(Aciduliprofundum boonei T469 YP_002578452.1:0.0,Aciduliprofundum boonei T469 YP_002578014.1:0.0)0.0:0.11549)0.42:0.03024)0.93:0.10094)0.329:0.04924,(((((Methanococcoides burtonii DSM_6242 YP_566994.1:0.06111,Methanohalophilus mahii DSM 5219 YP_003542688.1:0.1294)0.553:0.03269,((Methanosalsum zhilinae DSM 4017 YP_004616087.1:0.02839,Methanohalobium evestigatum Z-7303 YP_003726042.1:0.13876)0.91:0.0501,(Methanosarcina barkeri str. Fusaro YP_304962.1:0.02444,(Methanosarcina acetivorans C2A NP_615564.1:0.01041,Methanosarcina mazei Go1 NP_633784.1:0.00912)0.746:0.01511)0.998:0.14479)0.496:0.02159)0.946:0.07139,(((uncultured methanogenic archaeon RC-I YP_684689.1:0.0,Euryarchaeota fosmid CAJ35363.1:0.0,Euryarchaeota fosmid YP_684689.1:0.0)0.0:0.03569,Methanocella paludicola SANAE YP_003356696.1:0.04941)0.992:0.12569,(Methanosaeta concilii GP6 YP_004384803.1:0.0964,(Methanosaeta harundinacea 6Ac AET64351.1:0.07817,Methanosaeta thermophila PT YP_842909.1:0.06317)0.409:0.02815)0.938:0.06405)0.737:0.0391)0.464:0.02908,((Halalkalicoccus jeotgali B3 YP_003736918.1:0.02306,((Halopiger xanaduensis SH-6 YP_004595252.1:0.00015,(Natrialba magadii ATCC 43099 YP_003478580.1:0.00636,Haloterrigena turkmenica DSM 5511 YP_003404094.1:0.00643)0.814:0.00642)0.768:0.0063,((Halobacterium salinarum R1 YP_001689152.1:0.03145,(Halorubrum lacusprofundi ATCC 49239 YP_002566475.1:0.02002,((Haloquadratum walsbyi DSM_16790 YP_658638.1:0.02665,(Halogeometricum borinquense DSM 11551 ZP_03999717.1:0.01959,halophilic archaeon DL31 YP_004807653.1:0.05572)0.79:0.01119)0.74:0.00632,Haloferax volcanii DS2 YP_003536788.1:0.01904)0.768:0.00927)0.895:0.02227)0.757:0.00746,((Halorhabdus utahensis DSM 12940 YP_003131411.1:0.01272,((Haloarcula marismortui ATCC_43049 YP_134856.1:0.0,Haloarcula hispanica ATCC 33960 YP_004795437.1:0.0)0.0:0.01927,Natronomonas pharaonis DSM_2160 YP_327074.1:0.03908)0.791:0.00618)0.75:0.0061,Halomicrobium mukohataei DSM 12286 YP_003178412.1:0.01293)0.928:0.0195)0.736:0.00794)0.848:0.02992)1.0:0.20878,(((Candidatus Methanoregula boonei 6A8 YP_001405372.1:0.08709,Methanosphaerula palustris E1-9c YP_002467382.1:0.12442)0.775:0.02422,(Methanocorpusculum labreanum Z YP_001030673.1:0.14837,Methanospirillum hungatei JF_1 YP_504303.1:0.15316)0.801:0.06449)0.407:0.03869,(Methanoplanus petrolearius DSM11571 YP_003893969.1:0.14418,Methanoculleus marisnigri JR1 YP_001047718.1:0.08806)0.667:0.03872)0.976:0.10009)0.87:0.04352)0.519:0.06604,(Archaeoglobus veneficus SNP6 YP_004342311.1:0.05488,(Archaeoglobus fulgidus DSM_4304 NP_069962.1:0.16728,(Archaeoglobus profundus DSM 5631 YP_003400672.1:0.02848,Ferroglobus placidus DSM 10642 YP_003436371.1:0.15548)0.624:0.03276)0.292:0.02228)0.981:0.12137)0.843:0.06289)0.68:0.04411,(Methanopyrus kandleri AV19 NP_614861.1:0.24012,((((Methanocaldococcus infernus ME YP_003617002.1:0.07131,((Methanocaldococcus fervens AG86 YP_003128714.1:0.00015,(Methanocaldococcus jannaschii DSM 2661 NP_247977.1:0.00015,Methanocaldococcus vulcanius M7 YP_003246898.1:0.02065)0.894:0.0068)0.919:0.00015,Methanocaldococcus sp. FS406-22 YP_003459008.1:0.01354)0.263:0.0252)0.877:0.04369,(Methanotorris igneus Kol 5 YP_004484286.1:0.0144,(Methanothermococcus okinawensis IH1 ZP_07330366.1:0.00642,((Methanococcus voltae A3 ZP_02193241.1:0.03461,(Methanococcus vannielii YP_001324030.1:0.0664,Methanococcus maripaludis C5 YP_001097428.1:0.02491)0.725:0.02152)0.947:0.04674,Methanococcus aeolicus Nankai_3 YP_001324954.1:0.03286)0.852:0.0258)1.0:0.1175)0.755:0.02322)1.0:0.22536,((Thermococcus barophilus MP YP_004070338.1:0.03421,(Thermococcus kodakarensis KOD1 YP_183909.1:0.04178,(Thermococcus onnurineus NA1 YP_002306494.1:0.01388,(Thermococcus gammatolerans EJ3 YP_002960325.1:0.0,Thermococcus sp. AM4 ZP_04879457.1:0.0)0.0:0.01406)0.371:0.00747)0.875:0.02485)0.759:0.00948,(((Pyrococcus yayanosii CH1 YP_004623230.1:0.00015,(Pyrococcus sp. NA2 YP_004423136.1:0.00014,(Pyrococcus horikoshii OT3 NP_143481.1:0.01364,Pyrococcus abyssi GE5 NP_126228.1:0.00014)0.468:0.0068)0.965:0.02051)0.584:0.00701,Pyrococcus furiosus DSM 3638 NP_579369.1:0.00678)0.881:0.01925,Thermococcus sibiricus MM 739 YP_002993764.1:0.09957)0.386:0.00014)0.99:0.12701)0.881:0.06533,(Methanothermus fervidus YP_004004453.1:0.1281,((Methanobrevibacter ruminantium M1 YP_003423659.1:0.04974,Methanobrevibacter smithii ATCC_35061 YP_001274010.1:0.1143)0.949:0.05649,((Methanothermobacter thermautotrophicus NP_275187.1:0.01387,Methanothermobacter marburgensis str. Marburg YP_003849441.1:0.03385)0.985:0.06434,(Methanobacterium sp. AL-21 YP_004290039.1:0.05333,Methanosphaera stadtmanae DSM_3091 YP_447892.1:0.09707)0.765:0.01212)0.791:0.03228)0.966:0.09608)0.913:0.06866)0.817:0.0549)0.841:0.04902)0.968:0.11045)0.875:0.06076)0:0;
((((Archaeoglobus veneficus SNP6 YP_004342736.1:0.09916,(Ferroglobus placidus DSM 10642 YP_003436412.1:0.09297,((((Pyrococcus furiosus DSM 3638 NP_579434.1:0.06738,Thermococcus kodakarensis KOD1 YP_182671.1:0.14798)0.71:0.05527,Pyrococcus abyssi GE5 NP_126149.1:0.06817)0.526:0.0193,Pyrococcus sp. NA2 YP_004423232.1:0.08711)1.0:0.20687,(Archaeoglobus profundus DSM 5631 YP_003399949.1:0.14111,Archaeoglobus fulgidus DSM_4304 NP_070428.1:0.39801)0.167:0.01297)0.967:0.08255)0.909:0.06178)0.982:0.13058,(Methanococcus voltae A3 ZP_02193978.1:0.19492,(Methanococcus vannielii YP_001322848.1:0.01352,Methanococcus maripaludis C5 YP_001097121.1:0.03666)0.807:0.02892)0.999:0.24289)0.309:0.02253,(Methanococcus aeolicus Nankai_3 YP_001325311.1:0.08526,Methanothermococcus okinawensis IH1 ZP_07330014.1:0.04005)0.974:0.0844)0.999:0.23672,(Thermodesulfovibrio yellowstonii DSM 11347 YP_002248403.1:0.4054,((Aquifex aeolicus VF5 NP_214067.1:0.25087,Hydrogenobaculum sp. Y04AAS1 YP_002121912.1:0.29036)0.976:0.22488,(Streptomyces avermitilis MA_4680 NP_827354.1:0.33866,Bifidobacterium adolescentis ATCC_15703 YP_909654.1:0.46397)0.995:0.3468)0.892:0.09745)0.607:0.01224,((Methanotorris igneus Kol 5 YP_004485137.1:0.05781,(Methanocaldococcus infernus ME YP_003615968.1:0.11137,(Methanocaldococcus vulcanius M7 YP_003247236.1:0.08114,(Methanocaldococcus sp. FS406-22 YP_003459062.1:0.02363,(Methanocaldococcus jannaschii DSM 2661 NP_248032.1:0.00016,Methanocaldococcus fervens AG86 YP_003128569.1:0.03202)0.801:0.0143)0.567:0.02309)0.146:0.0148)0.899:0.04411)0.998:0.18524,(((Methanospirillum hungatei JF_1 YP_503231.1:0.46633,(((Candidatus Methanoregula boonei 6A8 YP_001403387.1:0.168,(Methanoplanus petrolearius DSM11571 YP_003894120.1:0.42779,Methanocorpusculum labreanum Z YP_001030826.1:0.17029)0.928:0.12857)0.594:0.07421,Methanoculleus marisnigri JR1 YP_001045994.1:0.44073)0.869:0.08809,((Idiomarina loihiensis L2TR YP_156138.1:0.23118,(((Colwellia psychrerythraea 34H YP_270201.1:0.19791,Psychromonas ingrahamii 37 YP_942493.1:0.17762)0.18:0.0319,((Mannheimia succiniciproducens MBEL55E YP_088346.1:0.1305,Actinobacillus pleuropneumoniae L20 YP_001053179.1:0.10309)1.0:0.22275,(Photorhabdus luminescens TTO1 NP_929704.1:0.13799,Sodalis glossinidius YP_455077.1:0.09535)0.887:0.06304)0.946:0.08449)0.71:0.07485,Corynebacterium diphtheriae NCTC_13129 NP_940661.1:0.38428)0.314:0.02473)1.0:0.34294,(((Methanothermus fervidus YP_004003659.1:0.23695,(Methanothermobacter thermautotrophicus NP_276772.1:0.09979,Methanothermobacter marburgensis str. Marburg YP_003849161.1:0.01634)0.99:0.15423)0.789:0.06751,Methanosphaera stadtmanae DSM_3091 YP_448101.1:0.30006)0.048:0.01773,Methanobacterium sp. AL-21 YP_004291234.1:0.17139)0.945:0.10386)0.957:0.10316)0.686:0.06527)0.609:0.04756,(((uncultured methanogenic archaeon RC-I YP_685489.1:0.0,Euryarchaeota fosmid CAJ36163.1:0.0,Euryarchaeota fosmid YP_685489.1:0.0)0.0:0.136,Methanocella paludicola SANAE YP_003357962.1:0.12648)0.999:0.32041,(Evoldeep Thaum fosmid AD1000_17_C04.c.01_256:0.36712,Methanopyrus kandleri AV19 NP_613688.1:0.32054)0.707:0.10553)0.88:0.11278)0.899:0.05838,((((Pelobacter carbinolicus DSM_2380 YP_357650.1:0.38399,Magnetococcus sp. MC_1 YP_864270.1:0.33433)0.999:0.60106,(Cenarchaeum symbiosum A YP_876202.1:0.33309,(((Nitrosopumilus maritimus SCM1 YP_001582250.1:0.04399,Evoldeep Thaum fosmid KM3_25_G08.c.02_193:0.09102)0.905:0.03341,(Candidatus Nitrosoarchaeum limnia SFB1 ZP_08256817.1:0.06459,Candidatus Nitrosoarchaeum koreensis MY1 ZP_08668082.1:0.05054)0.331:0.02106)0.801:0.03777,((Evoldeep Thaum fosmid KM3_76_G12.r.01_80:0.01843,((((Evoldeep Thaum fosmid KM3_31_F03.c.01_235:0.00542,Evoldeep Thaum fosmid AD1000_39_D02.c.01_281:0.01172)0.0:0.0005,(Evoldeep Thaum fosmid KM3_103_A05.c.01_239:0.0301,Evoldeep Thaum fosmid KM3_97_B07.c.01_108:0.00015)0.748:0.05492)0.06:0.00044,(Evoldeep Thaum fosmid AD1000_71_B04.c.01_191:0.0062,(((Evoldeep Thaum fosmid KM3_72_D04.c.01_80:0.0062,Evoldeep Thaum fosmid KM3_90_C11.c.01_106:0.03269)0.0:0.00016,((Evoldeep Thaum fosmid KM3_11_E10.f.02_54:0.01248,Evoldeep Thaum fosmid KM3_97_B07.c.01_104:0.00015)0.865:0.0062,((Evoldeep Thaum fosmid KM3_170_F12.r.01_82:0.00621,((Evoldeep Thaum fosmid AD1000_39_D02.c.01_274:0.07677,Evoldeep Thaum fosmid SAT1000_45_H05.r.01_222:0.0065)0.791:0.00613,((Crenarchaeota fosmid ABZ09023.1:0.00016,Evoldeep Thaum fosmid KM3_103_A05.c.01_235:0.04741)0.966:0.04015,((Evoldeep Thaum fosmid KM3_70_D01.c.01_207:0.0,Evoldeep Thaum fosmid KM3_29_F10.c.02_52:0.0,Evoldeep Thaum fosmid KM3_151_D03.c.01_204:0.0,Evoldeep Thaum fosmid KM3_130_H01.c.01_7:0.0,Evoldeep Thaum fosmid KM3_106_B12.c.01_60:0.0)0.0:0.00014,Evoldeep Thaum fosmid KM3_162_C12.c.01_89:0.00622)0.866:0.0128)0.762:0.00585)0.0:0.00015)0.0:0.00014,(Evoldeep Thaum fosmid KM3_52_F05.r.01_194:0.0,Evoldeep Thaum fosmid KM3_52_H04.r.01_194:0.0)0.0:0.01885)0.859:0.00621)0.0:0.00016)0.866:0.00015,Evoldeep Thaum fosmid KM3_126_D02.c.01_22:0.01862)0.745:0.01283)0.773:0.00619)0.959:0.02663,(Evoldeep Thaum fosmid KM3_17_G07.c.02_291:0.01801,(Evoldeep Thaum fosmid KM3_02_H10.c.01_210:0.01905,(Evoldeep Thaum fosmid AD1000_69_B10.c.01_63:0.01927,Evoldeep Thaum fosmid KM3_75_C11.f.01_184:0.0196)0.743:0.0064)0.768:0.0079)0.756:0.00598)0.748:0.00755)0.986:0.07575,(Evoldeep Thaum fosmid KM3_164_C03.c.01_239:0.04802,(Evoldeep Thaum fosmid KM3_193_D11.c.01_7:0.00014,Evoldeep Thaum fosmid KM3_70_F01.c.01_242:0.01866)0.988:0.07781)0.961:0.05582)0.777:0.07877)0.668:0.12006)0.954:0.1866)0.814:0.11211,((((Methanobrevibacter smithii ATCC_35061 YP_001273714.1:0.06244,Methanobrevibacter ruminantium M1 YP_003422958.1:0.09497)1.0:0.40987,(Alkaliphilus metalliredigens QYMF YP_001318954.1:0.21382,(Thermoanaerobacter pseudethanolicus ATCC_33223 YP_001664886.1:0.12452,Clostridium acetobutylicum ATCC_824 NP_349754.1:0.38991)0.86:0.0846)0.949:0.11297)0.945:0.10007,((Petrotoga mobilis SJ95 YP_001568247.1:0.31622,(Desulfovibrio vulgaris Hildenborough YP_009695.1:0.00632,Desulfovibrio vulgaris DP4 YP_967909.1:0.00015)1.0:0.55728)0.777:0.13872,((((Prochlorococcus marinus MIT9215 YP_001483855.1:0.00644,(((Prochlorococcus marinus CCMP1986 NP_892690.1:0.01121,Prochlorococcus marinus MIT9515 YP_001010953.1:0.03647)0.999:0.09099,Prochlorococcus marinus MIT9301 YP_001090822.1:0.01198)0.878:0.02441,Prochlorococcus marinus MIT9312 YP_397069.1:0.03767)0.725:0.00796)0.916:0.00014,Prochlorococcus marinus AS9601 YP_001009021.2:0.03641)0.979:0.12294,((Synechococcus sp_WH7803 YP_001224455.1:0.15814,((Prochlorococcus marinus MIT9303 YP_001017823.1:0.0,Prochlorococcus marinus MIT9313 NP_894298.1:0.0)0.0:0.06847,((Synechococcus sp WH5701 ZP_01085391.1:0.09527,Synechococcus sp_RCC307 YP_001227856.1:0.04281)0.96:0.06004,(Synechococcus sp_CC9902 YP_376906.1:0.01379,(Synechococcus sp_CC9605 YP_381303.1:0.01376,Synechococcus sp_WH8102 NP_897612.1:0.0126)0.816:0.01357)0.905:0.02945)0.628:0.01766)0.712:0.02738)0.868:0.06101,((Prochlorococcus marinus NATL2A YP_291203.1:0.0,Prochlorococcus marinus NATL1A YP_001014454.1:0.0)0.0:0.10574,Prochlorococcus marinus CCMP1375 NP_874967.1:0.11422)0.816:0.05644)0.869:0.06392)0.974:0.12313,((((Chlamydomonas reinhardtii 81238:0.0693,(Chlorella vulgaris C-169 72235:0.14662,Chlorella sp. NC64A 48138:0.0634)0.857:0.09659)0.892:0.05984,((Ostreococcus tauri 16569:0.03602,Ostreococcus lucimarinus 49484:0.0138)0.971:0.10319,(Micromonas pusilla CCMP1545 35499:0.11067,Micromonas strain RCC299 79000:0.05153)0.924:0.0681)0.925:0.08161)0.923:0.10531,(((Selaginella moellendorffii 270960:0.0,Selaginella moellendorffii 156443:0.0)0.0:0.15408,(((Oryza sativa NP_001051559.1:0.04094,Brachypodium distachyon Bradi1g05470.1:0.03871)0.95:0.05323,((Oryza sativa NP_001059049.1:0.02204,Brachypodium distachyon Bradi1g55440.1:0.05648)0.817:0.0214,(Brachypodium distachyon Bradi1g05450.1:0.14211,(Oryza sativa NP_001051560.1:0.05316,Oryza sativa NP_001051561.1:0.05901)0.949:0.05302)0.997:0.14339)0.883:0.03258)0.932:0.04648,(Mimulus guttatus mgf014750m:0.06028,(Arabidopsis thaliana AT4G02610.1:0.07184,(Arabidopsis thaliana AT3G54640.1:0.08359,(Populus trichocarpa 816113:0.00014,Populus trichocarpa 818693:0.02583)0.97:0.05344)0.44:0.02279)0.452:0.00815)0.877:0.03564)0.986:0.08904)0.258:0.0237,Physcomitrella patens 115585:0.10227)0.869:0.06091)0.981:0.12466,(Gloeobacter violaceus PCC7421 NP_925558.1:0.2751,(Grateloupia filicina 1KP 2053064_1:0.55069,((Synechococcus elongatus PCC7942 YP_399430.1:0.0,Synechococcus elongatus PCC6301 YP_171816.1:0.0)0.0:0.11666,(((Nodularia spumigena CCY9414 ZP_01628512.1:0.04366,(Nostoc sp. PCC7120 NP_484455.1:0.02284,Nostoc punctiforme YP_001864928.1:0.04955)0.876:0.0243)0.783:0.0132,(((Acaryochloris marina MBIC11017 YP_001515693.1:0.04476,Thermosynechococcus elongatus BP1 NP_681229.1:0.1609)0.935:0.0473,(Lyngbya sp PCC8106 ZP_01623134.1:0.04724,Trichodesmium erythraeum YP_723952.1:0.09324)0.918:0.04232)0.848:0.02164,(Lyngbya sp PCC8106 ZP_01619647.1:0.10103,((Cyanothece sp. ATCC51142 YP_001803546.1:0.02787,(Cyanothece sp. CCY0110 ZP_01730046.1:0.03451,Crocosphaera watsonii WH8501 ZP_00519045.1:0.01869)0.831:0.01493)0.964:0.04179,(Microcystis aeruginosa NIES843 YP_001657112.1:0.0399,Synechocystis sp_PCC6803 NP_440192.1:0.09849)0.814:0.01981)0.832:0.02049)0.861:0.027)0.84:0.0247)0.637:0.03716,(((Anabaena variabilis YP_322599.1:0.02376,Nostoc sp. PCC7120 NP_488851.1:0.03533)0.946:0.04869,(Nostoc punctiforme YP_001869824.1:0.05584,Nodularia spumigena CCY9414 ZP_01628845.1:0.03752)0.505:0.0193)0.872:0.04172,(Cyanobacterium Yellowstone A CYA_0223:0.02175,(Cyanobacterium Yellowstone A CYA_1290:0.00649,Cyanobacterium Yellowstone B CYB_0937:0.00014)0.88:0.03211)1.0:0.20826)0.752:0.01375)0.877:0.04506)0.719:0.04174)0.621:0.03488)0.359:0.03183)0.907:0.08388)0.972:0.15883)0.825:0.05472)0.838:0.03167,(((Pelotomaculum thermopropionicum SI YP_001212173.1:0.33689,(Desulfotomaculum reducens MI_1 YP_001111628.1:0.3246,(Carboxydothermus hydrogenoformans Z_2901 YP_360410.1:0.25215,Moorella thermoacetica ATCC_39073 YP_430192.1:0.30093)0.522:0.05078)0.746:0.04447)0.855:0.062,(((Dehalococcoides sp. BAV1 YP_001214735.1:0.36487,(Salinibacter ruber DSM_13855 YP_445789.1:0.49664,((Roseiflexus castenholzii DSM_13941 YP_001432055.1:0.10937,Chloroflexus aurantiacus J_10_fl YP_001634312.1:0.1844)0.916:0.08474,(Herpetosiphon aurantiacus ATCC_23779 YP_001544464.1:0.24279,Thermomicrobium roseum DSM 5159 YP_002521364.1:0.33027)0.855:0.0837)0.838:0.07184)0.142:0.0446)0.649:0.01532,((Eutreptiella gymnastica CAMPEP_0113743184:0.27134,(Chlorarachnion reptans CCCM449 CAMPEP_0114517542:0.18485,((Neurospora crassa OR74A XP_963281.1:0.0,Neurospora crassa OR74A XP_001728108.1:0.0)0.0:0.02521,(Trichoderma reesei 51103:0.00983,Fusarium graminearum FGSG_10743:0.09015)0.848:0.04747)0.999:0.24795)0.734:0.08548)0.99:0.19833,Evoldeep Eury fosmid KM3_36_G05.c.01_339:0.47117)0.727:0.09386)0.827:0.09544,(((Geobacter uraniumreducens Rf4 YP_001232012.1:0.14159,(Geobacter metallireducens GS_15 YP_385427.1:0.05816,(Pelobacter propionicus DSM_2379 YP_900843.1:0.15795,Geobacter sulfurreducens PCA NP_953418.1:0.03225)0.306:0.01361)0.798:0.02981)0.998:0.15892,(Syntrophus aciditrophicus SB YP_461866.1:0.22579,(Syntrophobacter fumaroxidans MPOB YP_845892.1:0.16559,Desulfococcus oleovorans Hxd3 YP_001529444.1:0.16112)0.995:0.19705)0.952:0.1204)0.776:0.03071,((Granulibacter bethesdensis CGDNIH1 YP_745835.1:0.18537,((Phenylobacterium zucineum HLK1 YP_002129039.1:0.14936,Caulobacter crescentus CB15 NP_422337.1:0.05192)0.985:0.14032,(Rhodospirillum rubrum ATCC_11170 YP_428509.1:0.19718,((((Nitrobacter hamburgensis X14 YP_575423.1:0.04584,Bradyrhizobium sp. BTAi1 YP_001236303.2:0.04177)0.842:0.03319,(Oligotropha carboxidovorans OM5 YP_002287488.1:0.07204,Rhodopseudomonas palustris BisA53 YP_779394.1:0.07152)0.305:0.01599)0.862:0.03084,((Mesorhizobium sp. BNC1 YP_673229.1:0.07473,(Brucella abortus 9_941 YP_222743.1:0.01875,Ochrobactrum anthropi ATCC_49188 YP_001369363.1:0.00014)0.92:0.04771)0.996:0.12645,((Silicibacter pomeroyi DSS_3 YP_166068.1:0.05281,(Roseobacter denitrificans OCh_114 YP_684041.1:0.03887,Ruegeria sp. TM1040 YP_612217.2:0.0801)0.187:0.01629)0.807:0.03594,(Dinoroseobacter shibae DFL_12 YP_001532298.1:0.05221,((Paracoccus denitrificans PD1222 YP_914143.1:0.13536,Jannaschia sp. CCS1 YP_511526.1:0.10233)0.084:0.02027,Rhodobacter sphaeroides 2_4_1 YP_353911.1:0.03794)0.801:0.06075)0.652:0.06275)0.949:0.09065)0.409:0.04566)0.673:0.01703,(((Azorhizobium caulinodans ORS_571 YP_001523936.1:0.08703,Beijerinckia indica subsp. indica ATCC 9039 YP_001833100.1:0.11772)0.782:0.04988,Pseudomonas aeruginosa PAO1 NP_248725.1:0.21171)0.442:0.01665,Parvibaculum lavamentivorans DS1 YP_001411422.1:0.12868)0.223:0.02946)0.989:0.10917)0.124:0.03432)0.932:0.09461)0.987:0.16051,((((Thioalkalivibrio sp. HL-EbGR7 YP_002513327.1:0.07634,(Methylococcus capsulatus Bath YP_114906.1:0.19004,((((Azoarcus sp. BH72 YP_932552.1:0.02816,(Arthrobacter aurescens TC1 YP_159726.1:0.0,Aromatoleum aromaticum EbN1 YP_159726.1:0.0)0.0:0.06373)0.991:0.09311,((Diaphorobacter sp. TPSY YP_002554028.1:0.05856,Polaromonas sp. JS666 YP_550420.1:0.07117)0.995:0.12254,(Polynucleobacter sp. QLW_P1DMWA_1 YP_001155555.1:0.15477,((Janthinobacterium sp. Marseille YP_001353853.1:0.0228,Herminiimonas arsenicoxydans YP_001099527.1:0.02404)1.0:0.14736,(Ralstonia eutropha H16 YP_727062.1:0.02002,Cupriavidus taiwanensis YP_002006110.1:0.00623)0.902:0.04566)0.799:0.02393)0.845:0.01604)0.848:0.02003)0.935:0.06061,((Thiobacillus denitrificans ATCC_25259 YP_315671.1:0.12468,Methylobacillus flagellatus KT YP_545806.1:0.10243)0.557:0.03162,Nitrosomonas europaea ATCC_19718 NP_840773.1:0.23451)0.505:0.01748)0.853:0.04114,(Chromobacterium violaceum ATCC_12472 NP_902431.1:0.0912,Neisseria gonorrhoeae FA_1090 YP_207413.1:0.28246)0.844:0.06645)0.891:0.05754)0.927:0.07193)0.887:0.03565,(Acinetobacter baumannii AB0057 YP_002320681.1:0.28884,Nitrosococcus oceani ATCC_19707 YP_343059.1:0.08864)0.675:0.03751)0.893:0.05156,(Marinomonas sp. MWYL1 YP_001340900.1:0.19859,(Alcanivorax borkumensis SK2 YP_693180.1:0.1176,Hahella chejuensis KCTC_2396 YP_433669.1:0.09234)0.91:0.0706)0.963:0.09056)0.718:0.01725,Halorhodospira halophila SL1 YP_001003369.1:0.24747)0.903:0.07888)0.922:0.09366)0.931:0.05807)0.769:0.01512)0.773:0.02799,(Symbiobacterium thermophilum IAM_14863 YP_075244.1:0.26325,(Solibacter usitatus Ellin6076 YP_829066.1:0.2826,Acidobacteria bacterium Ellin345 YP_590237.1:0.43904)0.896:0.12396)0.943:0.12125)0.827:0.07656)0.839:0.04661)0.712:0.03449,(((Methanohalophilus mahii DSM 5219 YP_003542354.1:0.14609,((Haloterrigena turkmenica DSM 5511 YP_003402422.1:0.00748,(Natrialba magadii ATCC 43099 YP_003480932.1:0.00456,Halopiger xanaduensis SH-6 YP_004598498.1:0.03419)0.899:0.02691)0.989:0.14727,(Halalkalicoccus jeotgali B3 YP_003738034.1:0.10111,(Halorhabdus utahensis DSM 12940 YP_003130080.1:0.0743,(Halogeometricum borinquense DSM 11551 ZP_03997954.1:0.03154,((Halomicrobium mukohataei DSM 12286 YP_003178849.1:0.03066,(Haloarcula hispanica ATCC 33960 YP_004796972.1:0.01221,Haloarcula marismortui ATCC_43049 YP_136469.1:0.02173)0.956:0.03519)0.814:0.01986,(Natronomonas pharaonis DSM_2160 YP_327229.1:0.04363,Haloferax volcanii DS2 YP_003534849.1:0.03798)0.389:0.01083)0.533:0.01847)0.926:0.04352)0.842:0.02902)0.92:0.08884)1.0:0.25836)0.69:0.02028,((Methanohalobium evestigatum Z-7303 YP_003726427.1:0.15188,((Methanosaeta thermophila PT YP_842631.1:0.14363,(Methanosaeta harundinacea 6Ac AET65331.1:0.12925,Methanosaeta concilii GP6 YP_004384220.1:0.15839)0.331:0.06763)0.999:0.2754,Methanosalsum zhilinae DSM 4017 YP_004615629.1:0.15015)0.792:0.04264)0.684:0.04981,Methanococcoides burtonii DSM_6242 YP_564877.1:0.10438)0.885:0.04371)0.894:0.05345,(Methanosarcina mazei Go1 NP_634845.1:0.0626,(Methanosarcina barkeri str. Fusaro YP_307068.1:0.09573,Methanosarcina acetivorans C2A NP_617883.1:0.00895)0.435:0.00949)0.979:0.08609)0.98:0.09687)0.497:0.04274)0.653:0.07604)0.674:0.02537)0:0;
(((((((Gloeobacter violaceus PCC7421 NP_925704.1:0.17749,(Cyanidioschyzon merolae CMJ191C:0.28148,(((Synechococcus elongatus PCC7942 YP_401160.1:0.0,Synechococcus elongatus PCC6301 YP_172658.1:0.0)0.0:0.08548,((Nostoc punctiforme YP_001867493.1:0.0336,(Nostoc sp. PCC7120 NP_487834.1:0.0057,Anabaena variabilis YP_322428.1:0.0086)0.811:0.00503)0.896:0.01183,(((Trichodesmium erythraeum YP_720499.1:0.0544,Lyngbya sp PCC8106 ZP_01621115.1:0.0655)0.919:0.0298,((((Cyanothece sp. CCY0110 ZP_01726743.1:0.00371,(Crocosphaera watsonii WH8501 ZP_00516955.1:0.02785,Cyanothece sp. ATCC51142 YP_001804548.1:0.0079)0.442:0.00291)0.995:0.0399,(Microcystis aeruginosa NIES843 YP_001656792.1:0.04255,Synechocystis sp_PCC6803 NP_442766.1:0.10381)0.597:0.01797)0.486:0.01575,Acaryochloris marina MBIC11017 YP_001519094.1:0.07948)0.019:0.00766,Thermosynechococcus elongatus BP1 NP_683264.1:0.09752)0.756:0.01695)0.071:0.00121,((Nostoc punctiforme YP_001864926.1:0.03064,(Lyngbya sp PCC8106 ZP_01619648.1:0.10958,Nostoc sp. PCC7120 NP_484454.1:0.0562)0.456:0.00811)0.926:0.01921,Nodularia spumigena CCY9414 ZP_01628511.1:0.0537)0.951:0.02532)0.863:0.01897)0.974:0.03657)0.876:0.02024,((((Selaginella moellendorffii 179455:0.00286,Selaginella moellendorffii 85784:0.00014)0.999:0.06504,((Mimulus guttatus mgf010643m:0.02061,Mimulus guttatus mgf015998m:0.0121)0.817:0.01118,((Arabidopsis thaliana AT4G27070.1:0.01301,Arabidopsis thaliana AT5G54810.1:0.01826)0.943:0.02866,(Brachypodium distachyon Bradi3g14490.1:0.0323,Oryza sativa NP_001060945.1:0.02355)0.994:0.04668)0.261:0.00935)0.98:0.03427)0.889:0.0291,((Micromonas strain RCC299 93438:0.04183,Micromonas pusilla CCMP1545 33061:0.04059)0.999:0.09068,(Chlorella vulgaris C-169 44845:0.05995,(Chlamydomonas reinhardtii 9823:0.05316,Volvox carteri 109912:0.02636)1.0:0.09261)0.981:0.06279)0.918:0.04067)0.963:0.04388,(Rhodosorus marinus CCMP769 CAMPEP_0113963274:0.17704,(Prochlorococcus marinus CCMP1375 NP_874582.1:0.06325,(Prochlorococcus marinus NATL1A YP_001014067.1:0.0,Prochlorococcus marinus NATL2A YP_292722.1:0.0)0.0:0.03602)1.0:0.152)0.315:0.01356)0.833:0.02741)0.794:0.03006)0.652:0.03764)0.984:0.08728,(Phenylobacterium zucineum HLK1 YP_002129038.1:0.14297,(((Parvibaculum lavamentivorans DS1 YP_001411423.1:0.11119,((((Rhodospirillum rubrum ATCC_11170 YP_428508.1:0.11674,Magnetospirillum magneticum AMB_1 YP_423373.2:0.07602)0.992:0.07147,(Granulibacter bethesdensis CGDNIH1 YP_745836.1:0.11921,(Acidiphilium cryptum JF_5 YP_001234458.1:0.11925,(Gluconacetobacter diazotrophicus PAl_5 YP_002276341.1:0.0,Gluconacetobacter diazotrophicus PAl_5 YP_001601511.1:0.0)0.0:0.13437)0.931:0.03491)0.954:0.03474)0.841:0.02839,(((Paracoccus denitrificans PD1222 YP_917553.1:0.04582,(Rhodobacter sphaeroides 2_4_1 YP_355089.1:0.01342,(Ruegeria sp. TM1040 YP_612201.1:0.0279,(Silicibacter pomeroyi DSS_3 YP_166061.1:0.03338,(Roseobacter denitrificans OCh_114 YP_684050.1:0.01954,(Dinoroseobacter shibae DFL_12 YP_001532374.1:0.02782,Jannaschia sp. CCS1 YP_511531.1:0.05451)0.629:0.01997)0.977:0.03498)0.742:0.02529)0.969:0.04312)0.987:0.05911)0.991:0.07499,((Ochrobactrum anthropi ATCC_49188 YP_001369361.1:0.00104,Brucella abortus 9_941 YP_222745.1:0.02545)0.999:0.13846,(Mesorhizobium sp. BNC1 YP_673231.1:0.05393,(Sinorhizobium medicae WSM419 YP_001328896.1:0.01542,(Agrobacterium tumefaciens C58 NP_353058.2:0.03997,Rhizobium etli CFN_42 YP_467581.1:0.03518)0.122:0.01224)0.964:0.04643)0.592:0.04398)0.993:0.09882)0.877:0.04607,(Pseudomonas aeruginosa PAO1 NP_248726.1:0.15188,((Erythrobacter litoralis HTCC2594 YP_458407.2:0.08146,Novosphingobium aromaticivorans DSM_12444 YP_496580.1:0.03737)0.987:0.0735,(Sphingomonas wittichii RW1 YP_001263220.1:0.05666,(Zymomonas mobilis ZM4 YP_162320.1:0.19277,Sphingopyxis alaskensis RB2256 YP_616114.1:0.08374)0.192:0.02579)0.993:0.06847)0.975:0.08198)0.499:0.0278)0.442:0.0151)0.085:0.00926,(Methylocella silvestris BL2 YP_002360490.1:0.13007,(((Azorhizobium caulinodans ORS_571 YP_001523934.1:0.08412,Xanthobacter autotrophicus Py2 YP_001416595.1:0.05728)0.988:0.05201,(Bradyrhizobium sp. BTAi1 YP_001236304.1:0.04652,(Oligotropha carboxidovorans OM5 YP_002287487.1:0.04295,Nitrobacter hamburgensis X14 YP_575424.1:0.03607)0.949:0.04311)0.708:0.02987)0.798:0.0144,Methylobacterium extorquens PA1 YP_001637673.1:0.08132)0.915:0.03332)0.994:0.07868)0.78:0.02198)0.87:0.05276,(Hyphomonas neptunium ATCC_15444 YP_762148.1:0.13869,Maricaulis maris MCS10 YP_755327.1:0.12636)0.649:0.04774)0.618:0.03863,Caulobacter crescentus CB15 NP_422338.1:0.05895)0.972:0.06174)1.0:0.16751)0.522:0.03227,(((Mycobacterium abscessus YP_001703378.1:0.10026,Nocardia farcinica IFM_10152 YP_118071.1:0.08787)1.0:0.2675,(Desulfitobacterium hafniense Y51 YP_519433.1:0.23901,Heliobacterium modesticaldum Ice1 YP_001680490.1:0.21877)0.786:0.06758)0.929:0.05058,(Thermomicrobium roseum DSM 5159 YP_002521363.1:0.18182,(Herpetosiphon aurantiacus ATCC_23779 YP_001543002.1:0.15399,(Roseiflexus castenholzii DSM_13941 YP_001432852.1:0.08126,Chloroflexus aurantiacus J_10_fl YP_001636299.1:0.0672)0.953:0.07862)1.0:0.18025)0.876:0.05226)0.668:0.01736)0.718:0.01128,(Symbiobacterium thermophilum IAM_14863 YP_075243.2:0.21075,((((Monosiga brevicollis XP_001746840.1:0.10412,Salpingoeca rosetta PTSG_03521:0.13393)0.997:0.10313,(Goniomonas sp. CAMPEP_0114557758:0.1612,(Guillardia theta 159960:0.12472,(Ectocarpus siliculosus Esi0036_0051:0.1152,Eutreptiella gymnastica CAMPEP_0113743184:0.1175)0.983:0.06507)0.88:0.02633)0.793:0.03035)0.838:0.0212,(Cafeteria roebergensis E4-10 CAMPEP_0117707130:0.20099,(Phytophthora sojae 108915:0.02094,Phytophthora capsici 4454:0.00567)1.0:0.207)0.925:0.05463)0.893:0.03171,(((Bolidomonas pacifica CCMP1866 CAMPEP_0118650756:0.15268,(Thalassiosira pseudonana XP_002294706.1:0.06234,Phaeodactylum tricornutum XP_002176877.1:0.0401)0.968:0.06705)1.0:0.18066,((((Mucor circinelloides 79080:0.06331,Rhizopus oryzae RO3G_05101:0.02753)1.0:0.13909,(Batrachochytrium dendrobatidis JAM81 35440:0.13388,Spizellomyces punctatus SPPG_05282:0.07951)0.977:0.0544)0.304:0.01374,(Trichoderma reesei 51103:0.20388,((Schizophylum commune 75810:0.08657,(Coprinopsis cinerea CC1G_13871:0.06862,Laccaria bicolor 187542:0.03309)0.982:0.06002)0.987:0.07836,((Melampsora larici-populina 42943:0.08526,Puccinia graminis PGTG_10836:0.02825)0.998:0.1069,Ustilago maydis XP_760731.1:0.1544)0.486:0.03714)0.969:0.06175)0.899:0.03606)0.956:0.0507,((Lotharella globosa CAMPEP_0114092970:0.03565,Lotharella amoebiformis CAMPEP_0118605534:0.07979)1.0:0.15838,(Capsaspora owczarzaki CAOG_04123:0.19205,Glaucosphaera vacuolata 1KP 2009082_1:0.18955)0.274:0.02574)0.365:0.03547)0.976:0.07464)0.493:0.0102,Gloeochaete wittrockiana 1KP 2054308_1:0.2438)0.958:0.05312)0.998:0.0808)0.961:0.04705)0.807:0.01634,((Prosthecochloris vibrioformis DSM_265 YP_001130103.1:0.08545,Chlorobium chlorochromatii CaD3 YP_379600.1:0.07486)1.0:0.25694,(Rhodopirellula baltica SH_1 NP_869534.1:0.42142,Thermus thermophilus HB8 YP_144361.1:0.23636)0.088:0.02542)0.921:0.04535)0.539:0.03769,(((((Acidithiobacillus ferrooxidans ATCC 23270 YP_002426472.1:0.16108,(((Nitrosomonas europaea ATCC_19718 NP_840772.1:0.06322,Nitrosospira multiformis ATCC_25196 YP_412599.1:0.08555)0.972:0.0538,((Thiobacillus denitrificans ATCC_25259 YP_315672.1:0.06973,Chromobacterium violaceum ATCC_12472 NP_902432.2:0.13474)0.996:0.08525,((((Methylibium petroleiphilum PM1 YP_001021348.1:0.02677,((Rhodoferax ferrireducens T118 YP_523048.1:0.02703,(((Diaphorobacter sp. TPSY YP_002554027.1:0.02271,Verminephrobacter eiseniae EF01_2 YP_999576.1:0.10135)0.787:0.0085,Delftia acidovorans SPH_1 YP_001566257.1:0.05043)0.992:0.03555,Polaromonas sp. JS666 YP_550419.1:0.03277)0.578:0.01267)0.998:0.0495,Leptothrix cholodnii SP-6 YP_001790714.1:0.02545)0.981:0.04478)0.998:0.07024,((Burkholderia sp. 383 YP_372880.1:0.02848,(Cupriavidus taiwanensis YP_002006112.1:0.00254,Ralstonia eutropha H16 YP_727064.1:0.0061)0.985:0.03443)0.813:0.01859,((Herminiimonas arsenicoxydans YP_001099526.1:0.02994,Janthinobacterium sp. Marseille YP_001353854.1:0.01883)0.995:0.06457,Polynucleobacter sp. QLW_P1DMWA_1 YP_001155554.1:0.12781)0.789:0.02458)0.955:0.03551)0.745:0.02709,Methylobacillus flagellatus KT YP_545807.1:0.12345)0.488:0.0159,(Azoarcus sp. BH72 YP_932551.1:0.0515,((Arthrobacter aurescens TC1 YP_159725.1:0.0,Aromatoleum aromaticum EbN1 YP_159725.1:0.0)0.0:0.05547,Dechloromonas aromatica RCB YP_284096.1:0.06854)0.939:0.0296)0.947:0.03539)0.82:0.01358)0.783:0.03827)0.988:0.0657,(((Thiomicrospira crunogena XCL_2 YP_391073.1:0.15955,Legionella pneumophila Corby YP_001250053.1:0.22703)0.032:0.0158,((Acinetobacter baumannii AB0057 YP_002320685.1:0.07873,Psychrobacter arcticus 273_4 YP_263729.1:0.1772)0.999:0.10509,((Alcanivorax borkumensis SK2 YP_693181.1:0.09019,Chromohalobacter salexigens DSM 3043 YP_573315.1:0.1474)0.757:0.03376,((Saccharophagus degradans 2_40 YP_527551.1:0.0692,Cellvibrio japonicus Ueda107 YP_001982229.1:0.08856)0.923:0.0324,(Marinomonas sp. MWYL1 YP_001340899.1:0.14124,(Marinobacter aquaeolei VT8 YP_958829.1:0.15861,Hahella chejuensis KCTC_2396 YP_433668.1:0.08959)0.831:0.04925)0.952:0.04212)0.676:0.01069)0.913:0.02768)0.964:0.05013)0.853:0.02972,((Thioalkalivibrio sp. HL-EbGR7 YP_002513326.1:0.05272,Methylococcus capsulatus Bath YP_114907.1:0.11243)0.928:0.04016,(Nitrosococcus oceani ATCC_19707 YP_343058.1:0.12668,(Halorhodospira halophila SL1 YP_001003370.1:0.22203,Alkalilimnicola ehrlichei MLHE_1 YP_742075.1:0.07161)0.995:0.09637)0.132:0.01371)0.909:0.02532)0.943:0.04423)0.929:0.03818)0.985:0.07172,((Pelobacter propionicus DSM_2379 YP_900969.1:0.06961,(Geobacter metallireducens GS_15 YP_385432.1:0.03453,Geobacter uraniumreducens Rf4 YP_001232020.1:0.08555)0.932:0.03649)0.998:0.11046,(Syntrophus aciditrophicus SB YP_461867.1:0.24178,(Syntrophobacter fumaroxidans MPOB YP_845893.1:0.15783,Desulfococcus oleovorans Hxd3 YP_001529445.1:0.26564)0.992:0.13313)0.564:0.03456)0.833:0.041)0.921:0.03841,(Pelotomaculum thermopropionicum SI YP_001212174.1:0.17875,Desulfotomaculum reducens MI_1 YP_001111627.1:0.19985)0.937:0.0553)0.645:0.03208,Moorella thermoacetica ATCC_39073 YP_430193.1:0.24213)0.693:0.03707,((((Geobacillus kaustophilus HTA426 YP_148053.1:0.09867,Anoxybacillus flavithermus WK1 YP_002315466.1:0.15586)1.0:0.17281,(Oceanobacillus iheyensis HTE831 NP_691443.1:0.20427,(Listeria innocua Clip11262 NP_471005.1:0.22853,(Staphylococcus aureus MRSA252 YP_040789.1:0.35166,Exiguobacterium sibiricum 255-15 YP_001813424.1:0.17232)0.786:0.06192)0.844:0.05993)0.995:0.12188)0.677:0.05681,(Alkaliphilus metalliredigens QYMF YP_001318953.1:0.20243,(Thermoanaerobacter pseudethanolicus ATCC_33223 YP_001664885.1:0.10956,(Clostridium acetobutylicum ATCC_824 NP_349755.1:0.19497,Coprothermobacter proteolyticus DSM 5265 YP_002246406.1:0.1899)0.01:0.04174)0.555:0.05418)0.867:0.04947)0.905:0.04939,Petrotoga mobilis SJ95 YP_001568248.1:0.25264)0.884:0.03091)0.832:0.01676)0.751:0.0416,(Dehalococcoides sp. BAV1 YP_001214734.1:0.27404,Syntrophomonas wolfei subsp. wolfei str. Goettingen YP_753072.1:0.33119)0.175:0.04942,(((((Evoldeep Thaum fosmid AD1000_17_C04.c.01_264:0.22747,(Cenarchaeum symbiosum A YP_876203.1:0.26408,((Evoldeep Thaum fosmid KM3_164_C03.c.01_247:0.06882,(Evoldeep Thaum fosmid KM3_70_F01.c.01_236:0.00015,Evoldeep Thaum fosmid KM3_193_D11.c.01_16:0.01424)0.978:0.05781)0.965:0.05811,((Evoldeep Thaum fosmid KM3_75_C11.f.01_196:0.02438,((Evoldeep Thaum fosmid KM3_103_A05.c.01_231:0.00565,Evoldeep Thaum fosmid KM3_170_F12.r.01_95:0.01131)0.927:0.00015,((Evoldeep Thaum fosmid KM3_11_E10.f.02_62:0.01531,(Evoldeep Thaum fosmid KM3_76_G12.r.01_75:0.00843,(Evoldeep Thaum fosmid KM3_02_H10.c.01_207:0.00858,(Evoldeep Thaum fosmid KM3_17_G07.c.02_287:0.00568,Evoldeep Thaum fosmid AD1000_69_B10.c.01_58:0.00287)0.949:0.00864)0.984:0.00016)0.874:0.01106)0.93:0.01133,((((Evoldeep Thaum fosmid AD1000_71_B04.c.01_200:0.00282,Evoldeep Thaum fosmid KM3_72_D04.c.01_90:0.00016)0.841:0.00281,(Evoldeep Thaum fosmid KM3_31_F03.c.01_229:0.00567,Evoldeep Thaum fosmid KM3_90_C11.c.01_99:0.00845)0.813:0.00015)0.0:0.00015,((Evoldeep Thaum fosmid KM3_70_D01.c.01_217:0.0,Evoldeep Thaum fosmid KM3_29_F10.c.02_46:0.0,Evoldeep Thaum fosmid KM3_151_D03.c.01_198:0.0,Evoldeep Thaum fosmid KM3_162_C12.c.01_83:0.0,Evoldeep Thaum fosmid KM3_106_B12.c.01_54:0.0)0.0:0.00014,Evoldeep Thaum fosmid KM3_97_B07.c.01_101:0.01135)0.0:0.00016)0.841:0.00269,(Crenarchaeota fosmid ABZ09022.1:0.03208,((Evoldeep Thaum fosmid KM3_52_F05.r.01_207:0.0,Evoldeep Thaum fosmid KM3_52_H04.r.01_207:0.0)0.0:0.01713,Evoldeep Thaum fosmid KM3_126_D02.c.01_17:0.00571)0.487:0.00289)0.593:0.00014)0.92:0.01147)0.797:0.00568)0.882:0.01611)0.999:0.08671,(Nitrosopumilus maritimus SCM1 YP_001582249.1:0.02705,(Candidatus Nitrosoarchaeum limnia SFB1 ZP_08256816.1:0.01211,Candidatus Nitrosoarchaeum koreensis MY1 ZP_08668081.1:0.04183)0.953:0.03757)0.986:0.07507)0.347:0.02169)0.847:0.07339)0.998:0.10954)0.964:0.06945,(((Methanothermus fervidus YP_004003660.1:0.1193,(Methanosphaera stadtmanae DSM_3091 YP_448100.1:0.18292,Methanobacterium sp. AL-21 YP_004291235.1:0.11902)0.964:0.07799)0.999:0.15342,((((Methanosarcina barkeri str. Fusaro YP_307067.1:0.02613,(Methanosarcina mazei Go1 NP_634846.2:0.02988,Methanosarcina acetivorans C2A NP_617884.1:0.05237)0.869:0.01057)0.991:0.08629,(Methanococcoides burtonii DSM_6242 YP_564876.1:0.11119,Methanosalsum zhilinae DSM 4017 YP_004615630.1:0.16463)0.195:0.02258)1.0:0.18849,(Methanopyrus kandleri AV19 NP_614068.1:0.21273,(Methanocaldococcus infernus ME YP_003616742.1:0.02256,(Methanocaldococcus jannaschii DSM 2661 NP_248031.1:0.00014,(Methanocaldococcus vulcanius M7 YP_003247237.1:0.01811,(Methanocaldococcus sp. FS406-22 YP_003459061.1:0.00313,(Methanocaldococcus fervens AG86 YP_003128568.1:0.00397,Methanotorris igneus Kol 5 YP_004485136.1:0.12168)0.91:0.01109)0.427:0.00292)0.653:0.00315)0.98:0.05408)1.0:0.20587)0.885:0.07426)0.953:0.05337,((Methanoculleus marisnigri JR1 YP_001045993.1:0.21418,Candidatus Methanoregula boonei 6A8 YP_001403388.1:0.19497)0.894:0.07055,((Methanoplanus petrolearius DSM11571 YP_003894121.1:0.18362,Methanocorpusculum labreanum Z YP_001030827.1:0.17358)0.921:0.04847,Methanosphaerula palustris E1-9c YP_002465324.1:0.30458)0.105:0.03174)0.996:0.12189)0.828:0.03189)0.889:0.03389,((Archaeoglobus veneficus SNP6 YP_004342737.1:0.08565,(Archaeoglobus fulgidus DSM_4304 NP_070429.1:0.18831,((Thermococcus kodakarensis KOD1 YP_182670.1:0.09039,(Pyrococcus sp. NA2 YP_004423231.1:0.02079,(Pyrococcus furiosus DSM 3638 NP_579435.1:0.05369,Pyrococcus abyssi GE5 NP_126150.1:0.03331)0.807:0.01123)0.052:0.01994)0.993:0.08608,(Ferroglobus placidus DSM 10642 YP_003436411.1:0.11027,Archaeoglobus profundus DSM 5631 YP_003399950.1:0.06786)0.935:0.03638)0.234:0.02318)0.558:0.03826)0.555:0.04607,(Methanococcus aeolicus Nankai_3 YP_001325309.1:0.19841,(Methanococcus voltae A3 ZP_02193979.1:0.07749,(Methanococcus vannielii YP_001322849.1:0.01501,Methanococcus maripaludis C5 YP_001097120.1:0.02313)0.784:0.03184)1.0:0.22797)0.942:0.05082)0.978:0.07325)0.889:0.02632)0.979:0.05134,(Sulfurovum sp. NBC37_1 YP_001357969.1:0.12701,(Wolinella succinogenes DSM_1740 NP_907522.1:0.14872,(Nautilia profundicola AmH YP_002607319.1:0.13607,Sulfurimonas denitrificans DSM 1251 YP_393632.1:0.13614)0.148:0.01653)0.973:0.06455)1.0:0.27865)0.771:0.01653,(Anaerocellum thermophilum DSM 6725 YP_002573558.1:0.30478,Dictyoglomus thermophilum H-6-12 YP_002250416.1:0.35186)0.912:0.05998)0.88:0.03296,((Carboxydothermus hydrogenoformans Z_2901 YP_360411.1:0.22178,(Hydrogenobaculum sp. Y04AAS1 YP_002120783.1:0.21243,(Sulfurihydrogenibium sp. YO3AOP1 YP_001930942.1:0.18137,Aquifex aeolicus VF5 NP_213483.1:0.0757)0.567:0.05626)0.993:0.09479)0.883:0.04606,(Halothermothrix orenii H 168 YP_002508878.1:0.28654,Thermodesulfovibrio yellowstonii DSM 11347 YP_002248404.1:0.29517)0.935:0.07696)0.658:0.026)0.696:0.02197)0:0;
(((((Clostridium acetobutylicum ATCC_824 NP_349755.1:0.19486,(Thermoanaerobacter pseudethanolicus ATCC_33223 YP_001664885.1:0.12753,Coprothermobacter proteolyticus DSM 5265 YP_002246406.1:0.20402)0.634:0.03582)0.999:0.13394,Moorella thermoacetica ATCC_39073 YP_430193.1:0.24876)0.294:0.0211,((((Syntrophobacter fumaroxidans MPOB YP_845893.1:0.34718,((Pseudomonas aeruginosa PAO1 NP_248726.1:0.14875,((((Xanthobacter autotrophicus Py2 YP_001416595.1:0.1074,Methylobacterium extorquens PA1 YP_001637673.1:0.10739)0.933:0.06634,Phenylobacterium zucineum HLK1 YP_002129038.1:0.22228)0.443:0.0331,(Hyphomonas neptunium ATCC_15444 YP_762148.1:0.15105,Maricaulis maris MCS10 YP_755327.1:0.12168)0.98:0.07832)0.853:0.03612,((((Brucella abortus 9_941 YP_222745.1:0.02761,Ochrobactrum anthropi ATCC_49188 YP_001369361.1:0.00154)0.999:0.14045,(Mesorhizobium sp. BNC1 YP_673231.1:0.05912,(Sinorhizobium medicae WSM419 YP_001328896.1:0.01596,(Rhizobium etli CFN_42 YP_467581.1:0.04214,Agrobacterium tumefaciens C58 NP_353058.2:0.05234)0.409:0.01525)0.97:0.04644)0.359:0.04321)0.994:0.12132,((Erythrobacter litoralis HTCC2594 YP_458407.2:0.09335,Novosphingobium aromaticivorans DSM_12444 YP_496580.1:0.0364)0.993:0.08695,(Sphingomonas wittichii RW1 YP_001263220.1:0.06052,(Sphingopyxis alaskensis RB2256 YP_616114.1:0.08611,Zymomonas mobilis ZM4 YP_162320.1:0.20683)0.64:0.02889)0.983:0.06225)0.073:0.04819)0.83:0.04117,((Rhodospirillum rubrum ATCC_11170 YP_428508.1:0.10675,Magnetospirillum magneticum AMB_1 YP_423373.2:0.10098)0.992:0.05951,(Granulibacter bethesdensis CGDNIH1 YP_745836.1:0.13824,((Gluconacetobacter diazotrophicus PAl_5 YP_002276341.1:0.0,Gluconacetobacter diazotrophicus PAl_5 YP_001601511.1:0.0)0.0:0.15108,Acidiphilium cryptum JF_5 YP_001234458.1:0.11055)0.837:0.03215)0.976:0.04987)0.803:0.02373)0.72:0.02152)0.942:0.03789)0.999:0.10144,((((Legionella pneumophila Corby YP_001250053.1:0.19089,((Stenotrophomonas maltophilia K279a YP_001973135.1:0.0106,Phytophthora capsici 17744:0.00049)0.981:0.05123,(Xanthomonas campestris ATCC_33913 NP_637891.1:0.05891,Xylella fastidiosa 9a5c NP_298664.2:0.05088)0.332:0.01562)1.0:0.1695)0.931:0.04413,((Thiomicrospira crunogena XCL_2 YP_391073.1:0.17764,((Acinetobacter baumannii AB0057 YP_002320685.1:0.08141,Psychrobacter arcticus 273_4 YP_263729.1:0.17924)0.994:0.10291,((Marinomonas sp. MWYL1 YP_001340899.1:0.14762,(Marinobacter aquaeolei VT8 YP_958829.1:0.14659,Hahella chejuensis KCTC_2396 YP_433668.1:0.09856)0.929:0.05462)0.772:0.0307,((Saccharophagus degradans 2_40 YP_527551.1:0.07474,Cellvibrio japonicus Ueda107 YP_001982229.1:0.08584)0.923:0.03488,(Alcanivorax borkumensis SK2 YP_693181.1:0.09128,Chromohalobacter salexigens DSM 3043 YP_573315.1:0.16497)0.827:0.03916)0.454:0.02132)0.517:0.03542)0.899:0.03604)0.857:0.03063,((Methylococcus capsulatus Bath YP_114907.1:0.11766,Thioalkalivibrio sp. HL-EbGR7 YP_002513326.1:0.05682)0.822:0.03138,(Nitrosococcus oceani ATCC_19707 YP_343058.1:0.14002,(Halorhodospira halophila SL1 YP_001003370.1:0.21096,Alkalilimnicola ehrlichei MLHE_1 YP_742075.1:0.08172)0.994:0.09906)0.823:0.02318)0.626:0.02543)0.4:0.0188)0.929:0.04928,((((Chromobacterium violaceum ATCC_12472 NP_902432.2:0.14029,Thiobacillus denitrificans ATCC_25259 YP_315672.1:0.07337)0.0:0.03873,Neisseria gonorrhoeae FA_1090 YP_207436.1:0.24529)0.959:0.06755,(Methylobacillus flagellatus KT YP_545807.1:0.10248,((Methylibium petroleiphilum PM1 YP_001021348.1:0.03399,(Leptothrix cholodnii SP-6 YP_001790714.1:0.03195,(Rhodoferax ferrireducens T118 YP_523048.1:0.03076,(Polaromonas sp. JS666 YP_550419.1:0.03855,(Delftia acidovorans SPH_1 YP_001566257.1:0.04779,(Diaphorobacter sp. TPSY YP_002554027.1:0.02468,Verminephrobacter eiseniae EF01_2 YP_999576.1:0.10752)0.863:0.01319)0.991:0.04404)0.655:0.01636)0.997:0.04988)0.962:0.04207)0.999:0.08167,((Azoarcus sp. BH72 YP_932551.1:0.07335,((Arthrobacter aurescens TC1 YP_159725.1:0.0,Aromatoleum aromaticum EbN1 YP_159725.1:0.0)0.0:0.06503,Dechloromonas aromatica RCB YP_284096.1:0.06592)0.827:0.01649)0.91:0.02635,(Bordetella bronchiseptica RB50 NP_890309.1:0.15148,((Burkholderia sp. 383 YP_372880.1:0.03797,(Ralstonia eutropha H16 YP_727064.1:0.00625,Cupriavidus taiwanensis YP_002006112.1:0.00231)0.973:0.03676)0.125:0.01894,((Janthinobacterium sp. Marseille YP_001353854.1:0.01875,Herminiimonas arsenicoxydans YP_001099526.1:0.029)0.993:0.06265,Polynucleobacter sp. QLW_P1DMWA_1 YP_001155554.1:0.13285)0.824:0.02729)0.896:0.03485)0.198:0.01582)0.653:0.03452)0.932:0.03902)0.65:0.01962)0.804:0.03492,(Nitrosomonas europaea ATCC_19718 NP_840772.1:0.0786,Nitrosospira multiformis ATCC_25196 YP_412599.1:0.09475)0.995:0.08156)0.985:0.06007)0.23:0.01532,Acidithiobacillus ferrooxidans ATCC 23270 YP_002426472.1:0.19259)0.995:0.07054)0.397:0.01206)0.676:0.02293,(Pelobacter propionicus DSM_2379 YP_900969.1:0.08785,(Geobacter metallireducens GS_15 YP_385432.1:0.03718,Geobacter uraniumreducens Rf4 YP_001232020.1:0.08848)0.926:0.03434)1.0:0.13924)0.308:0.03808,Wolinella succinogenes DSM_1740 NP_907522.1:0.44873)0.58:0.01511,(Desulfotomaculum reducens MI_1 YP_001111627.1:0.21761,Pelotomaculum thermopropionicum SI YP_001212174.1:0.20293)0.943:0.07138)0.978:0.059)0.569:0.02247,(((Carboxydothermus hydrogenoformans Z_2901 YP_360411.1:0.24005,(Hydrogenobaculum sp. Y04AAS1 YP_002120783.1:0.22915,(Sulfurihydrogenibium sp. YO3AOP1 YP_001930942.1:0.19184,Aquifex aeolicus VF5 NP_213483.1:0.08233)0.617:0.0489)0.996:0.101)0.949:0.06436,(((Exiguobacterium sibiricum 255-15 YP_001813424.1:0.2133,Lysinibacillus sphaericus C3_41 YP_001699519.1:0.1682)0.662:0.04186,(Oceanobacillus iheyensis HTE831 NP_691443.1:0.24612,(Lactococcus lactis Il1403 NP_267619.1:0.18707,Listeria innocua Clip11262 NP_471005.1:0.12617)0.993:0.11357)0.811:0.02841)0.998:0.11771,(Chloroherpeton thalassium ATCC 35110 YP_001996125.1:0.3294,Dictyoglomus thermophilum H-6-12 YP_002250416.1:0.37337)0.911:0.07329)0.739:0.02275)0.432:0.01191,Halothermothrix orenii H 168 YP_002508878.1:0.38452)0.274:0.03672)0.281:0.0087,(Petrotoga mobilis SJ95 YP_001568248.1:0.1743,(Methanocaldococcus infernus ME YP_003616742.1:0.05998,(((Methanocaldococcus sp. FS406-22 YP_003459061.1:0.00388,Methanocaldococcus vulcanius M7 YP_003247237.1:0.02287)0.305:0.00288,Methanocaldococcus fervens AG86 YP_003128568.1:0.0155)0.793:0.004,Methanocaldococcus jannaschii DSM 2661 NP_248031.1:0.00138)0.745:0.02304)1.0:0.29716)0.863:0.05801,(((Thermomicrobium roseum DSM 5159 YP_002521363.1:0.23375,(Dehalococcoides sp. BAV1 YP_001214734.1:0.2845,Thermus thermophilus HB8 YP_144361.1:0.29571)0.014:0.02746)0.621:0.02718,(Gloeobacter violaceus PCC7421 NP_925704.1:0.1751,((Cyanobacterium Yellowstone A CYA_0339:0.00677,Cyanobacterium Yellowstone B CYB_1508:0.01404)1.0:0.18706,(((Synechococcus sp_WH7803 YP_001226022.1:0.02327,(Synechococcus sp_CC9311 YP_731821.1:0.03982,((Prochlorococcus marinus MIT9313 NP_895852.1:0.00016,Prochlorococcus marinus MIT9303 YP_001018700.1:0.00278)0.981:0.02556,(Synechococcus sp_WH8102 NP_898369.1:0.01529,(Synechococcus sp_CC9605 YP_382705.1:0.01731,Synechococcus sp_CC9902 YP_378099.1:0.0426)0.836:0.00816)0.943:0.01931)0.758:0.00541)0.911:0.01538)0.901:0.03279,(((((Prochlorococcus marinus MIT9215 YP_001483387.1:0.01145,Prochlorococcus marinus MIT9312 YP_396664.1:0.01137)0.864:0.00564,Prochlorococcus marinus MIT9301 YP_001090408.1:0.00561)0.883:0.0058,Prochlorococcus marinus AS9601 YP_001008577.1:0.00014)0.915:0.02165,(Prochlorococcus marinus MIT9515 YP_001010509.1:0.01275,Prochlorococcus marinus CCMP1986 NP_892285.1:0.01394)0.822:0.01733)1.0:0.11081,(Prochlorococcus marinus CCMP1375 NP_874582.1:0.05682,(Prochlorococcus marinus NATL1A YP_001014067.1:0.0,Prochlorococcus marinus NATL2A YP_292722.1:0.0)0.0:0.04868)0.689:0.02691)0.373:0.02815)0.999:0.09669,((((((Populus trichocarpa 232491:0.01262,Populus trichocarpa 773968:0.01961)0.999:0.06471,((((Arabidopsis thaliana AT4G27070.1:0.01692,Arabidopsis thaliana AT5G54810.1:0.02002)0.912:0.02888,(Brachypodium distachyon Bradi3g14490.1:0.03446,Oryza sativa NP_001060945.1:0.02242)0.999:0.06223)0.845:0.0123,Mimulus guttatus mgf015998m:0.02013)0.429:0.00587,Mimulus guttatus mgf010643m:0.02026)0.894:0.01239)0.91:0.01935,((Selaginella moellendorffii 85784:0.00014,Selaginella moellendorffii 179455:0.00283)0.985:0.05156,(Physcomitrella patens 112098:0.00285,Physcomitrella patens 177951:0.0234)1.0:0.10606)0.463:0.01842)0.934:0.04667,(((Ostreococcus lucimarinus 32688:0.00626,Ostreococcus tauri 18488:0.04409)0.982:0.06747,(Micromonas pusilla CCMP1545 33061:0.04259,Micromonas strain RCC299 93438:0.04748)0.854:0.03082)0.997:0.08177,(Chlorella vulgaris C-169 44845:0.06534,(Chlamydomonas reinhardtii 9823:0.06123,Volvox carteri 109912:0.02513)0.997:0.09816)0.954:0.06356)0.56:0.03374)0.779:0.04343,(Galdieria sulphuraria Gs56660.1:0.27407,Rhodosorus marinus CCMP769 CAMPEP_0113963274:0.09785)0.989:0.09877)0.367:0.02436,(((Acaryochloris marina MBIC11017 YP_001519094.1:0.08996,(((Cyanothece sp. CCY0110 ZP_01726743.1:0.00325,(Cyanothece sp. ATCC51142 YP_001804548.1:0.01388,Crocosphaera watsonii WH8501 ZP_00516955.1:0.02681)0.392:0.00289)1.0:0.04865,(Microcystis aeruginosa NIES843 YP_001656792.1:0.04246,Synechocystis sp_PCC6803 NP_442766.1:0.11802)0.781:0.01848)0.934:0.03244,Thermosynechococcus elongatus BP1 NP_683264.1:0.10076)0.211:0.01373)0.863:0.01619,(((Lyngbya sp PCC8106 ZP_01619648.1:0.11232,(Nostoc punctiforme YP_001864926.1:0.03709,(Nostoc sp. PCC7120 NP_484454.1:0.0588,Nodularia spumigena CCY9414 ZP_01628511.1:0.05589)0.311:0.01719)0.914:0.01921)0.907:0.02603,(Nostoc punctiforme YP_001867493.1:0.03995,(Anabaena variabilis YP_322428.1:0.00845,Nostoc sp. PCC7120 NP_487834.1:0.00564)0.745:0.00427)0.943:0.01962)0.884:0.01422,(Trichodesmium erythraeum YP_720499.1:0.06547,Lyngbya sp PCC8106 ZP_01621115.1:0.06416)0.941:0.02495)0.56:0.00345)0.939:0.03448,(Synechococcus elongatus PCC7942 YP_401160.1:0.0,Synechococcus elongatus PCC6301 YP_172658.1:0.0)0.0:0.08688)0.955:0.03861)0.052:0.01219)0.325:0.01174)0.692:0.03834)1.0:0.11055)0.905:0.04368,(((Rhodopirellula baltica SH_1 NP_869534.1:0.41135,Myxococcus xanthus DK_1622 YP_634200.1:0.34801)0.944:0.09144,(((Evoldeep Thaum fosmid AD1000_17_C04.c.01_264:0.2511,((Evoldeep Thaum fosmid KM3_75_C11.f.01_196:0.02398,((Evoldeep Thaum fosmid KM3_103_A05.c.01_231:0.00863,Evoldeep Thaum fosmid KM3_170_F12.r.01_95:0.01141)0.701:0.00248,((Evoldeep Thaum fosmid KM3_11_E10.f.02_62:0.01833,(Evoldeep Thaum fosmid KM3_02_H10.c.01_207:0.0113,(Evoldeep Thaum fosmid KM3_76_G12.r.01_75:0.01133,(Evoldeep Thaum fosmid AD1000_69_B10.c.01_58:0.00015,Evoldeep Thaum fosmid KM3_17_G07.c.02_287:0.01132)0.964:0.00854)0.0:0.00016)0.879:0.01404)0.95:0.01468,(((Evoldeep Thaum fosmid KM3_90_C11.c.01_99:0.00844,Evoldeep Thaum fosmid KM3_31_F03.c.01_229:0.00565)0.634:0.00015,(Crenarchaeota fosmid ABZ09022.1:0.03199,Evoldeep Thaum fosmid AD1000_71_B04.c.01_200:0.00277)0.729:0.00285)0.0:0.00015,((Evoldeep Thaum fosmid KM3_72_D04.c.01_90:0.00277,(Evoldeep Thaum fosmid KM3_70_D01.c.01_217:0.0,Evoldeep Thaum fosmid KM3_29_F10.c.02_46:0.0,Evoldeep Thaum fosmid KM3_151_D03.c.01_198:0.0,Evoldeep Thaum fosmid KM3_162_C12.c.01_83:0.0,Evoldeep Thaum fosmid KM3_106_B12.c.01_54:0.0)0.0:0.00014)0.0:0.00015,Evoldeep Thaum fosmid KM3_97_B07.c.01_101:0.00827)0.833:0.00278)0.931:0.01116)0.757:0.0061)0.924:0.02032)0.997:0.08632,((Candidatus Nitrosoarchaeum limnia SFB1 ZP_08256816.1:0.0141,Candidatus Nitrosoarchaeum koreensis MY1 ZP_08668081.1:0.04182)1.0:0.11322,(Evoldeep Thaum fosmid KM3_164_C03.c.01_247:0.07424,Evoldeep Thaum fosmid KM3_70_F01.c.01_236:0.0786)0.987:0.05561)0.344:0.02062)1.0:0.16207)0.975:0.08885,((Archaeoglobus fulgidus DSM_4304 NP_070429.1:0.17213,((Thermococcus kodakarensis KOD1 YP_182670.1:0.09152,(Pyrococcus sp. NA2 YP_004423231.1:0.02301,(Pyrococcus furiosus DSM 3638 NP_579435.1:0.05616,Pyrococcus abyssi GE5 NP_126150.1:0.03977)0.701:0.01421)0.188:0.023)0.992:0.08556,(Archaeoglobus veneficus SNP6 YP_004342737.1:0.12369,(Archaeoglobus profundus DSM 5631 YP_003399950.1:0.0738,Ferroglobus placidus DSM 10642 YP_003436411.1:0.13638)0.189:0.0196)0.864:0.02685)0.7:0.0383)0.98:0.08274,(Methanothermus fervidus YP_004003660.1:0.22463,Methanosphaerula palustris E1-9c YP_002465324.1:0.39379)0.848:0.03461)0.962:0.05648)0.995:0.09288,(((Heliobacterium modesticaldum Ice1 YP_001680490.1:0.22693,Desulfitobacterium hafniense Y51 YP_519433.1:0.27407)0.952:0.0744,((Mycobacterium abscessus YP_001703378.1:0.09059,(Nocardia farcinica IFM_10152 YP_118071.1:0.06247,Rhodococcus sp. RHA1 YP_700998.1:0.08822)0.842:0.05185)0.999:0.11282,(Bifidobacterium adolescentis ATCC_15703 YP_909653.1:0.40128,(((Acidothermus cellulolyticus 11B YP_872832.1:0.13168,Frankia alni ACN14a YP_715151.1:0.20805)0.954:0.05365,(Thermobifida fusca YX YP_289226.1:0.13873,Salinispora arenicola CNS_205 YP_001538189.1:0.21312)0.15:0.02765)0.807:0.0386,((Streptomyces avermitilis MA_4680 NP_827353.1:0.17619,Saccharopolyspora erythraea NRRL_2338 YP_001107859.1:0.12916)0.985:0.07915,(Renibacterium salmoninarum ATCC_33209 YP_001625477.1:0.21883,(Clavibacter michiganensis NCPPB_382 YP_001222506.1:0.06602,Leifsonia xyli CTCB07 YP_062083.1:0.08905)0.998:0.08437)0.597:0.04092)0.473:0.02418)0.792:0.03267)0.536:0.03354)0.999:0.15939)0.137:0.0405,((Methanocella paludicola SANAE YP_003357963.1:0.03899,(uncultured methanogenic archaeon RC-I YP_685490.1:0.0,Euryarchaeota fosmid CAJ36164.1:0.0,Euryarchaeota fosmid YP_685490.1:0.0)0.0:0.13256)1.0:0.35468,((Evoldeep Thaum fosmid KM3_68_B04.c.01_281:0.28835,Thermodesulfovibrio yellowstonii DSM 11347 YP_002248404.1:0.30242)0.54:0.06105,(((Herpetosiphon aurantiacus ATCC_23779 YP_001543002.1:0.20204,(Roseiflexus castenholzii DSM_13941 YP_001432852.1:0.08082,Chloroflexus aurantiacus J_10_fl YP_001636299.1:0.07842)0.882:0.04629)0.969:0.08588,Lawsonia intracellularis PHE_MN1_00 YP_594788.1:0.43816)0.829:0.0409,((Solibacter usitatus Ellin6076 YP_829067.1:0.25207,Acidobacteria bacterium Ellin345 YP_590235.1:0.25869)0.605:0.05348,Opitutus terrae PB90-1 YP_001819569.1:0.30031)0.926:0.0471)0.871:0.0335)0.864:0.03802)0.962:0.06824)0.853:0.02881)0.37:0.02008)0.0:0.00827,(Symbiobacterium thermophilum IAM_14863 YP_075243.2:0.2381,((((Salpingoeca rosetta PTSG_03521:0.15666,Monosiga brevicollis XP_001746840.1:0.10533)0.997:0.10934,(Goniomonas sp. CAMPEP_0114557758:0.15827,(Guillardia theta 159960:0.11648,(Scrippsiella trochoidea CCMP3099 CAMPEP_0115190154:0.234,(Ectocarpus siliculosus Esi0036_0051:0.12627,Eutreptiella gymnastica CAMPEP_0113743184:0.12146)0.94:0.05001)0.287:0.02731)0.839:0.02228)0.902:0.03251)0.837:0.01695,(Cafeteria roebergensis E4-10 CAMPEP_0117707130:0.24023,(Phytophthora capsici 4454:0.00169,Phytophthora sojae 108915:0.0185)1.0:0.22622)0.901:0.05094)0.902:0.02872,(Gloeochaete wittrockiana 1KP 2054308_1:0.26385,((Lotharella globosa CAMPEP_0114092970:0.01863,(Lotharella amoebiformis CAMPEP_0118605534:0.0704,(Chlorarachnion reptans CCCM449 CAMPEP_0114517542:0.06702,Bigelowiella natans 55941:0.06262)0.416:0.02203)0.942:0.03408)1.0:0.16484,(((Spizellomyces punctatus SPPG_05282:0.09647,Batrachochytrium dendrobatidis JAM81 35440:0.12887)0.9:0.06126,((Phycomyces blakesleeanus 30811:0.09488,(Rhizopus oryzae RO3G_05101:0.0497,Mucor circinelloides 79080:0.05083)0.924:0.03819)0.998:0.11798,((Coprinopsis cinerea CC1G_13871:0.11945,Schizophylum commune 75810:0.08316)0.986:0.0865,((Melampsora larici-populina 42943:0.09305,Puccinia graminis PGTG_10836:0.03837)0.996:0.099,Ustilago maydis XP_760731.1:0.16138)0.924:0.04666)0.988:0.08219)0.464:0.02317)0.965:0.05089,(Capsaspora owczarzaki CAOG_04123:0.18692,Glaucosphaera vacuolata 1KP 2009082_1:0.19805)0.699:0.02964)0.51:0.04237)0.975:0.08786)0.7:0.03955)0.995:0.08536)0.907:0.02905)0.656:0.02254)0.744:0.02604)0:0;
((((((Daphnia pulex 300019:0.07195,(Homo sapiens NP_004452.1:0.09758,Helobdella robusta 90419:0.14739)0.806:0.02681)0.393:0.01144,(Caenorhabditis elegans NP_871804.1:0.0,Caenorhabditis elegans NP_491792.1:0.0)0.0:0.22195)0.426:0.02488,Trichoplax adhaerens Grell-BS-1999 27353:0.2078)0.856:0.03135,Nematostella vectensis 172762:0.11117)0.919:0.04376,(Capsaspora owczarzaki CAOG_00250:0.22533,((Batrachochytrium dendrobatidis JAM81 19849:0.12405,Spizellomyces punctatus SPPG_02898:0.08929)0.979:0.07078,((Schizosaccharomyces pombe NP_594078.1:0.15648,((((Trichoderma reesei 121143:0.09854,(Neurospora crassa OR74A XP_957081.1:0.06898,(Fusarium graminearum FGSG_01104:0.04235,Botrytis cinerea BC1G_00483:0.09321)0.505:0.01306)0.132:0.01559)0.964:0.0447,((Mycosphaerella graminicola 35544:0.11182,Stagonospora nodorum SNOG_00592:0.09336)0.991:0.09122,(Aspergillus niger 56159:0.05719,Histoplasma capsulatum HCDG_02902:0.06026)0.133:0.02452)0.587:0.02742)0.952:0.04819,(Yarrowia lipolytica XP_502905.1:0.12973,(Debaryomyces hansenii CBS767 XP_457737.1:0.08106,Saccharomyces cerevisiae RM11-1a NP_116631.1:0.13359)0.589:0.03727)0.969:0.08674)0.81:0.05986,((Phanerochaete chrisosporium 129166:0.0592,(Laccaria bicolor 183128:0.02524,(Coprinopsis cinerea CC1G_00417:0.02486,Schizophylum commune 254948:0.04)0.789:0.01706)0.651:0.00563)0.998:0.12286,((Sporobolomyces roseus 31729:0.09062,(Puccinia graminis PGTG_11539:0.02307,Melampsora larici-populina 78806:0.04719)0.996:0.08576)0.484:0.02715,(Ustilago maydis XP_757677.1:0.16876,Cryptococcus neoformans JEC21 XP_567522.1:0.2571)0.659:0.04127)0.918:0.05246)0.867:0.03184)0.813:0.02042)0.998:0.11941,((Allomyces macrogynus AMAG_00633:0.00015,Allomyces macrogynus AMAG_02145:0.00426)1.0:0.11059,(Rhizopus oryzae RO3G_11637:0.00437,(Mucor circinelloides 85010:0.02718,Phycomyces blakesleeanus 28279:0.02534)0.249:0.01083)1.0:0.13603)0.164:0.01693)0.907:0.03948)0.826:0.02125)0.743:0.00979)0.907:0.02816,((((Selaginella moellendorffii 231153:0.0,Selaginella moellendorffii 443079:0.0)0.0:0.05291,(Physcomitrella patens 226393:0.05573,(((Brachypodium distachyon Bradi3g58130.1:0.0,Brachypodium distachyon Bradi3g58130.2:0.0)0.0:0.02193,Oryza sativa NP_001064545.1:0.01859)1.0:0.10277,(Arabidopsis thaliana AT4G39280.1:0.04367,(Mimulus guttatus mgf002830m:0.05341,(Populus trichocarpa 821178:0.04823,Populus trichocarpa 195427:0.01855)0.976:0.04734)0.896:0.02484)0.848:0.03246)0.976:0.05304)0.76:0.02237)0.979:0.06129,((Ostreococcus lucimarinus 33470:0.09285,(Micromonas strain RCC299 64197:0.03747,Micromonas pusilla CCMP1545 70771:0.05048)0.931:0.04159)1.0:0.16498,(Chlorella vulgaris C-169 31110:0.09988,(Volvox carteri 77052:0.04235,Chlamydomonas reinhardtii 417155:0.03005)0.929:0.02893)0.811:0.02248)0.936:0.04731)0.985:0.06158,((((Guillardia theta 151485:0.12221,Emiliania huxleyi CCMP1516 432334:0.24308)0.949:0.06136,(Cyanidioschyzon merolae CMI295C:0.27049,(Rhodosorus marinus CCMP769 CAMPEP_0113954106:0.11492,(Grateloupia filicina 1KP 2054806_2:0.03432,Chondrus crispus GSCHC2T00014247001:0.01563)0.993:0.12348)0.816:0.03975)0.848:0.04765)0.407:0.0353,Gloeochaete wittrockiana 1KP 2052731_1:0.18029)0.922:0.04758,(Palpitomonas bilix NIES-2562 CAMPEP_0113895590:0.14973,Goniomonas sp. CAMPEP_0114540314:0.1537)0.948:0.07856)0.689:0.00918)0.913:0.03372,((((((Candidatus Parvarchaeum acidiphilum ARMAN-4 EEZ92752.1:0.19211,Candidatus Parvarchaeum acidophilus ARMAN-5 EFD92363.1:0.04996)1.0:0.60724,(((uncultured methanogenic archaeon RC-I YP_687290.1:0.0,Euryarchaeota fosmid CAJ37964.1:0.0,Euryarchaeota fosmid YP_687290.1:0.0)0.0:0.09761,Methanocella paludicola SANAE YP_003356465.1:0.05445)0.99:0.22352,(((Halomicrobium mukohataei DSM 12286 YP_003176503.1:0.0589,(((((Halogeometricum borinquense DSM 11551 ZP_03998797.1:0.03589,Haloferax volcanii DS2 YP_003536953.1:0.0363)0.84:0.01532,(Haloquadratum walsbyi DSM_16790 YP_656837.1:0.05128,(Halalkalicoccus jeotgali B3 YP_003737368.1:0.11012,Halorubrum lacusprofundi ATCC 49239 YP_002567312.1:0.04775)0.739:0.0191)0.981:0.0448)0.878:0.02054,(Natronomonas pharaonis DSM_2160 YP_326008.1:0.02522,(Haloarcula hispanica ATCC 33960 YP_004794847.1:0.00014,Haloarcula marismortui ATCC_43049 YP_137405.1:0.00444)1.0:0.11885)0.881:0.02206)0.97:0.03629,(Natrialba magadii ATCC 43099 YP_003479834.1:0.02424,Halopiger xanaduensis SH-6 YP_004595664.1:0.01682)0.839:0.01099)0.901:0.02868,Haloterrigena turkmenica DSM 5511 YP_003405157.1:0.04979)0.923:0.04108)0.224:0.01942,Halobacterium salinarum R1 YP_001690221.1:0.07126)0.859:0.04063,Halorhabdus utahensis DSM 12940 YP_003130581.1:0.13123)0.995:0.2451)0.997:0.26893)0.933:0.09662,((Candidatus Nanosalina sp. J07AB43 EGQ43382.1:0.25218,Candidatus Nanosalinarum sp. J07AB56 EGQ40784.1:0.22461)0.999:0.43514,(((Thermoplasma acidophilum DSM_1728 NP_394110.1:0.09057,Thermoplasma volcanium GSS1 NP_111556.1:0.15179)0.981:0.14873,(Ferroplasma acidarmanus fer1 ZP_05571290.1:0.11671,Picrophilus torridus DSM_9790 YP_022903.1:0.18689)0.986:0.1221)1.0:0.32144,((((Caldiarchaeum subterraneum BAJ46678.1:0.0,Caldiarchaeum subterraneum BAJ47355.1:0.0)0.0:0.00015,Caldiarchaeum subterraneum BAJ49211.1:0.00905)1.0:0.33983,((((Euryarchaeota fosmid AAU83059.1:0.04353,(Euryarchaeota fosmid AAU83616.1:0.0,Euryarchaeota fosmid AAU84064.1:0.0,Euryarchaeota fosmid AAU82407.1:0.0)0.0:0.02765)1.0:0.23372,((Ferroglobus placidus DSM 10642 YP_003436161.1:0.03794,(Archaeoglobus veneficus SNP6 YP_004341576.1:0.04702,(Archaeoglobus profundus DSM 5631 YP_003400551.1:0.08658,Archaeoglobus fulgidus DSM_4304 NP_070779.1:0.06974)0.916:0.03592)0.783:0.05021)0.999:0.1673,(((Methanosarcina barkeri str. Fusaro YP_304916.1:0.03342,(Methanosarcina mazei Go1 NP_633494.1:0.01268,Methanosarcina acetivorans C2A NP_615144.1:0.00812)0.773:0.01225)0.989:0.07699,((Methanohalophilus mahii DSM 5219 YP_003542876.1:0.06859,(Methanococcoides burtonii DSM_6242 YP_566088.1:0.08166,Methanohalobium evestigatum Z-7303 YP_003726199.1:0.07988)0.579:0.01309)0.104:0.01643,Methanosalsum zhilinae DSM 4017 YP_004616875.1:0.05074)0.565:0.02807)0.966:0.06717,((Methanospirillum hungatei JF_1 YP_503171.1:0.12502,((Methanoculleus marisnigri JR1 YP_001046558.1:0.14363,(Candidatus Methanoregula boonei 6A8 YP_001403818.1:0.08212,Methanosphaerula palustris E1-9c YP_002465665.1:0.11605)0.887:0.02541)0.775:0.0206,(Methanocorpusculum labreanum Z YP_001030804.1:0.2014,Methanoplanus petrolearius DSM11571 YP_003895752.1:0.12721)0.365:0.02243)0.791:0.03682)0.994:0.12283,(Methanosaeta concilii GP6 YP_004384359.1:0.08762,(Methanosaeta thermophila PT YP_843908.1:0.09353,Methanosaeta harundinacea 6Ac AET63923.1:0.06153)0.781:0.03117)0.97:0.08519)0.608:0.03713)0.974:0.06384)0.869:0.02623)0.993:0.11562,((Uncultured marine group II euryarchaeote EHR76947.1:0.11226,(Evoldeep Eury fosmid KM3_27_D07.c.02_199:0.05193,(Evoldeep Eury fosmid KM3_193_D07.f.01_328:0.015,(Evoldeep Eury fosmid SAT1000_02_F02.c.01_240:0.0226,((Evoldeep Eury fosmid KM3_200_B10.c.01_18:0.0,Evoldeep Eury fosmid KM3_77_F03.c.01_29:0.0,Evoldeep Eury fosmid KM3_66_C05.c.01_120:0.0)0.0:0.00013,Evoldeep Eury fosmid KM3_37_G11.c.01_209:0.00014)0.938:0.00016)0.87:0.03031)1.0:0.22847)0.155:0.039)1.0:0.24501,(Evoldeep Eury fosmid KM3_59_B11.c.01_106:0.25349,(Aciduliprofundum boonei T469 YP_002576273.1:0.00015,Aciduliprofundum boonei T469 YP_002577395.1:0.01795)1.0:0.20667)0.328:0.03297)0.995:0.15533)0.635:0.03277,((Methanopyrus kandleri AV19 NP_613558.1:0.23689,(Methanothermus fervidus YP_004004802.1:0.10205,((Methanothermobacter marburgensis str. Marburg YP_003850044.1:0.01994,Methanothermobacter thermautotrophicus NP_275885.1:0.02699)0.985:0.08871,(Methanobacterium sp. AL-21 YP_004290298.1:0.07008,(Methanosphaera stadtmanae DSM_3091 YP_447473.1:0.21113,(Methanobrevibacter smithii ATCC_35061 YP_001274051.1:0.12066,Methanobrevibacter ruminantium M1 YP_003424300.1:0.08813)0.954:0.06903)0.69:0.04859)0.857:0.04589)0.953:0.08852)0.999:0.1635)0.913:0.06642,(((Methanocaldococcus vulcanius M7 YP_003247759.1:0.0284,(Methanocaldococcus jannaschii DSM 2661 NP_247463.1:0.00681,(Methanocaldococcus infernus ME YP_003616707.1:0.0801,(Methanocaldococcus sp. FS406-22 YP_003459165.1:0.00937,Methanocaldococcus fervens AG86 YP_003128043.1:0.01894)0.725:0.00016)0.74:0.00812)0.828:0.02547)0.964:0.07757,(Methanotorris igneus Kol 5 YP_004484965.1:0.05026,(((Methanococcus vannielii YP_001323323.1:0.05352,Methanococcus maripaludis C5 YP_001096613.1:0.02874)0.965:0.07149,Methanococcus voltae A3 ZP_02193047.1:0.21506)0.883:0.03348,(Methanothermococcus okinawensis IH1 ZP_07329968.1:0.07459,Methanococcus aeolicus Nankai_3 YP_001325480.1:0.10542)0.214:0.02146)0.972:0.04786)0.817:0.03197)1.0:0.27051,((Korarchaeum cryptofilum OPF8 YP_001738031.1:0.37089,((((Aeropyrum pernix K1 NP_148525.2:0.29266,Acidilobus saccharovorans 345-15 YP_003815776.1:0.30031)0.956:0.09857,(Ignisphaera aggregans DSM17230 YP_003859255.1:0.47942,(Hyperthermus butylicus DSM_5456 YP_001013081.1:0.34086,Pyrolobus fumarii 1A YP_004780871.1:0.2122)0.899:0.09305)0.727:0.03424)0.798:0.1125,(((Sulfolobus islandicus L.S.2.15 YP_002832821.1:0.01151,Sulfolobus solfataricus P2 NP_341666.1:0.02349)1.0:0.22785,(Acidianus hospitalis W1 YP_004457772.1:0.07034,(Metallosphaera sedula DSM_5348 YP_001192187.1:0.07661,Metallosphaera cuprina Ar-4 YP_004408757.1:0.09819)0.998:0.16393)0.964:0.09027)0.704:0.05435,(Sulfolobus acidocaldarius DSM_639 YP_256124.1:0.24776,Sulfolobus tokodaii str. 7 NP_377374.1:0.08811)0.547:0.03956)0.996:0.23825)0.899:0.13637,(((Vulcanisaeta distributa DSM14429 YP_003902392.1:0.06018,Vulcanisaeta moutnovskia 768-28 YP_004244096.1:0.00795)0.997:0.20532,((Pyrobaculum islandicum DSM 4184 YP_931059.1:0.02653,(Pyrobaculum calidifontis JCM 11548 YP_001055687.1:0.02134,(Pyrobaculum aerophilum IM2 NP_559306.1:0.02274,(Thermoproteus neutrophilus V24Sta YP_001793977.1:0.04995,(Pyrobaculum sp. 1860 AET34112.1:0.01704,Pyrobaculum arsenaticum DSM 13514 YP_001152654.1:0.03995)0.683:0.0047)0.683:0.0057)0.831:0.0114)0.707:0.01741)0.935:0.06373,(Thermoproteus tenax Kra 1 YP_004892211.1:0.0272,Thermoproteus uzoniensis 768-20 YP_004337607.1:0.08184)0.986:0.10257)0.999:0.24473)0.909:0.12918,((Thermosphaera aggregans DSM 11486 YP_003649521.1:0.16139,Desulfurococcus mucosus DSM2162 YP_004176749.1:0.10771)0.999:0.22616,(Thermofilum pendens Hrk_5 YP_920353.1:0.18026,(Caldivirga maquilingensis IC_167 YP_001540439.1:0.36343,Ignicoccus hospitalis KIN4_I YP_001435810.1:0.24932)0.997:0.26468)0.712:0.04088)0.913:0.08367)0.98:0.19565)0.843:0.10333)0.866:0.08547,(((((Thermococcus onnurineus NA1 YP_002306778.1:0.00916,(Pyrococcus yayanosii CH1 YP_004623981.1:0.03676,(Thermococcus gammatolerans EJ3 YP_002959515.1:0.00015,(Thermococcus kodakarensis KOD1 YP_183334.1:0.0045,Thermococcus sp. AM4 ZP_04880228.1:0.00014)0.902:0.01363)0.861:0.01078)0.86:0.00957)0.882:0.01644,(Pyrococcus horikoshii OT3 NP_142612.1:0.02267,(Pyrococcus abyssi GE5 NP_127059.1:0.01191,(Pyrococcus sp. NA2 YP_004424193.1:0.03778,Pyrococcus furiosus DSM 3638 NP_578718.1:0.02797)0.458:0.00461)0.905:0.02514)0.998:0.0622)0.984:0.05498,Thermococcus sibiricus MM 739 YP_002994030.1:0.04665)0.872:0.01091,Thermococcus barophilus MP YP_004070605.1:0.00015)1.0:0.37371,(Borrelia afzelii PKo YP_709959.1:0.30386,Treponema denticola ATCC_35405 NP_970726.1:0.18014)1.0:0.40673)0.978:0.19169)0.975:0.1275)0.936:0.07966)0.347:0.02841)0.994:0.12623)0.427:0.01712,(Candidatus Micrarchaeum acidiphilum ARMAN-2 EET90325.1:0.75161,((Evoldeep Thaum fosmid KM3_26_F01.c.01_164:0.00985,((Evoldeep Thaum fosmid KM3_40_F03.r.01_165:0.0,Evoldeep Thaum fosmid AD1000_41_C07.r.01_146:0.0)0.0:0.00014,Evoldeep Thaum fosmid AD1000_17_C04.c.01_32:0.00015)0.846:0.02182)0.989:0.16769,(Cenarchaeum symbiosum A YP_875028.1:0.14833,(((Candidatus Nitrosoarchaeum koreensis MY1 ZP_08668619.1:0.038,Candidatus Nitrosoarchaeum limnia SFB1 ZP_08258056.1:0.0212)0.944:0.03779,(Nitrosopumilus maritimus SCM1 YP_001582823.1:0.04997,Evoldeep Thaum fosmid KM3_70_D10.c.01_210:0.03782)0.69:0.02339)0.715:0.02587,((((((Evoldeep Thaum fosmid KM3_67_E02.f.01_93:0.00441,(Evoldeep Thaum fosmid KM3_70_B05.c.01_75:0.00014,Crenarchaeota fosmid ABZ08711.1:0.00441)0.0:0.00014)0.0:0.00015,(Evoldeep Thaum fosmid KM3_01_C08.c.01_222:0.00883,(Evoldeep Thaum fosmid KM3_85_E11.c.01_295:0.00878,Crenarchaeota fosmid ABZ08761.1:0.00459)0.0:0.00014)0.845:0.00444)0.936:0.01334,(Evoldeep Thaum fosmid KM3_03_H03.c.01_272:0.0,Evoldeep Thaum fosmid KM3_03_H02.c.01_272:0.0,Evoldeep Thaum fosmid KM3_88_B06.c.01_224:0.0)0.0:0.00014)0.894:0.00891,((Evoldeep Thaum fosmid KM3_76_A03.c.01_62:0.00882,(Evoldeep Thaum fosmid KM3_115_A11.c.01_164:0.01776,Evoldeep Thaum fosmid KM3_75_F03.c.01_178:0.00887)0.573:0.00012)0.0:0.00441,((Evoldeep Thaum fosmid SAT1000_05_A05.c.01_156:0.0,Evoldeep Thaum fosmid SAT1000_05_B05.c.01_156:0.0)0.0:0.03632,Evoldeep Thaum fosmid KM3_176_H06.c.01_42:0.00322)0.885:0.00134)0.886:0.00889)0.746:0.00839,(Evoldeep Thaum fosmid KM3_67_B11.c.01_163:0.00523,Evoldeep Thaum fosmid AD1000_05_B01.c.01_46:0.00996)0.489:0.00413)0.999:0.10938,((Evoldeep Thaum fosmid KM3_25_D06.c.02_176:0.01468,Evoldeep Thaum fosmid KM3_34_C02.c.01_224:0.00953)0.871:0.02411,(Evoldeep Thaum fosmid KM3_37_D10.c.01_73:0.02934,(Evoldeep Thaum fosmid SAT1000_12_G09.f.01_207:0.0,Evoldeep Thaum fosmid AD1000_36_B08.c.01_199:0.0)0.0:0.13187)0.839:0.01588)0.973:0.0612)0.214:0.03292)0.931:0.07002)0.998:0.19614)0.998:0.21493)0.133:0.04146)0.898:0.04643)0.921:0.11282)0.477:0.08462)1.0:0.40248,(Naegleria gruberi 36499:0.33293,(Eutreptiella gymnastica CAMPEP_0113750818:0.18127,((Leishmania infantum XP_001467772.1:0.00755,Leishmania major strain Friedlin XP_001685403.1:0.00547)0.999:0.13829,(Trypanosoma brucei TREU927 XP_829468.1:0.03574,Trypanosoma cruzi strain CL Brener XP_819289.1:0.07476)0.987:0.10445)0.994:0.15562)0.998:0.17309)0.094:0.05046)0.836:0.04804,((((((Cafeteria roebergensis E4-10 CAMPEP_0117720294:0.26506,(Monosiga brevicollis XP_001749761.1:0.09967,Salpingoeca rosetta PTSG_09488:0.07091)0.981:0.11401)0.862:0.07191,(Lotharella globosa CAMPEP_0114061164:0.04671,Bigelowiella natans 50830:0.08124)0.998:0.14088)0.412:0.01605,(Cryptosporidium parvum XP_626883.1:0.22629,(Toxoplasma gondii GT1 TGGT1_071390:0.23281,Plasmodium falciparum 3D7 XP_001351028.1:0.39851)0.872:0.10746)0.971:0.11745)0.718:0.00981,(Ectocarpus siliculosus Esi0036_0043:0.14511,(Phytophthora sojae 108142:0.22038,(Aureococcus anophagefferens 18360:0.1909,(Bolidomonas pacifica CCMP1866 CAMPEP_0118651658:0.097,(Phaeodactylum tricornutum XP_002177686.1:0.04089,(Fragilariopsis cylindrus 275672:0.04784,Thalassiosira pseudonana XP_002290513.1:0.08643)0.683:0.02794)0.777:0.02435)0.892:0.05168)0.869:0.03925)0.369:0.04855)0.984:0.08556)0.702:0.02528,(((Perkinsus marinus EER12432.1:0.00869,(Perkinsus marinus EEQ99643.1:0.00392,Perkinsus marinus EER02201.1:0.03472)0.0:0.00016)0.985:0.11061,((Gymnodinium catenatum GC744 CAMPEP_0117564460:0.0,Gymnodinium catenatum GC744 CAMPEP_0117489162:0.0)0.0:0.09403,Polarella glacialis CCMP1383 CAMPEP_0115115106:0.08501)1.0:0.20398)0.916:0.09768,(Tetrahymena thermophila 3698.m00063:0.25438,(Paramecium tetraurelia GSPATP00008824001:0.0133,(Paramecium tetraurelia GSPATP00003427001:0.00423,Paramecium tetraurelia GSPATP00000067001:0.00855)0.783:0.0084)1.0:0.28739)0.836:0.04522)0.853:0.04305)0.745:0.02293,(Entamoeba histolytica 137.m00092:0.27847,(Dictyostelium purpureum QSDP1 47397:0.01002,Dictyostelium discoideum DDB0231328:0.06006)0.999:0.24787)0.948:0.07906)0.33:0.00792)0.714:0.02068,Thecamonas trahens AMSG_00628:0.23368)0.849:0.02151)0:0;
[truncated: 33,125,025 more chars]
