# Supplementary material for: Pangenome Evidence for Extensive Interdomain Horizontal Transfer Affecting Lineage Core and Shell Genes in Uncultured Planktonic Thaumarchaeota and Euryarchaeota
Source: Genome Biol Evol. 2014 Jun 12;6(7):1549–63. doi: 10.1093/gbe/evu127 (PMC4122925; doi:10.1093/gbe/evu127)
Supplement: Supplementary Data [file supp_evu127_suppl_data.zip › Cluster_Details.xls]

## Sheet: Feuille1
Cluster 1 (Specific core - early HGT : Bacteria,Uncertain)
	Gene ref	kegg num	kegg func
	AD1000_03_F11.c.01_201	1831	propionyl-CoA carboxylase beta chain [EC:6.4.1.3]
	AD1000_16_A02.c.01_13	1831	propionyl-CoA carboxylase beta chain [EC:6.4.1.3]
	AD1000_30_B09.c.01_39	1831	propionyl-CoA carboxylase beta chain [EC:6.4.1.3]
	AD1000_31_D05.c.01_259	1831	propionyl-CoA carboxylase beta chain [EC:6.4.1.3]
	AD1000_53_H05.f.01_56	1831	propionyl-CoA carboxylase beta chain [EC:6.4.1.3]
	EHR76450.1	None	None
	KM3_04_D10.c.01_103	1831	propionyl-CoA carboxylase beta chain [EC:6.4.1.3]
	KM3_13_C08.c.01_139	None	None
	KM3_13_C08.c_139	1831	propionyl-CoA carboxylase beta chain [EC:6.4.1.3]
	KM3_141_C05.c.01_325	1831	propionyl-CoA carboxylase beta chain [EC:6.4.1.3]
	KM3_156_F12.f.01_197	1831	propionyl-CoA carboxylase beta chain [EC:6.4.1.3]
	KM3_60_H01.c.01_313	1831	propionyl-CoA carboxylase beta chain [EC:6.4.1.3]
	KM3_74_D01.c.01_161	1831	propionyl-CoA carboxylase beta chain [EC:6.4.1.3]
	KM3_85_D04.c.01_304	1831	propionyl-CoA carboxylase beta chain [EC:6.4.1.3]
	SAT1000_18_C09.c.01_56	1831	propionyl-CoA carboxylase beta chain [EC:6.4.1.3]
	SAT1000_24_G08.c.01_118	1831	propionyl-CoA carboxylase beta chain [EC:6.4.1.3]
	SAT1000_51_E07.c.01_350	1831	propionyl-CoA carboxylase beta chain [EC:6.4.1.3]
Cluster 2 (Specific core - early HGT : Bacteria,Uncertain)
	Gene ref	kegg num	kegg func
	AD1000_29_A08.r.01_119	1831	propionyl-CoA carboxylase beta chain [EC:6.4.1.3]
	AD1000_31_H02.c.01_363	1831	propionyl-CoA carboxylase beta chain [EC:6.4.1.3]
	AD1000_35_F01.r.01_111	1831	propionyl-CoA carboxylase beta chain [EC:6.4.1.3]
	EHR76989.1	None	None
	KM3_174_A11.c.01_60	1831	propionyl-CoA carboxylase beta chain [EC:6.4.1.3]
	KM3_77_B08.c.01_263	1831	propionyl-CoA carboxylase beta chain [EC:6.4.1.3]
	SAT1000_50_G04.c.01_323	1831	propionyl-CoA carboxylase beta chain [EC:6.4.1.3]
Cluster 3 (Specific core - early HGT : Bacteria,Firmicutes)
	Gene ref	kegg num	kegg func
	AD1000_33_C07.c.01_115	71	3-hydroxybutyryl-CoA dehydrogenase [EC:1.1.1.157]
	AD1000_45_F09.c.01_270	71	3-hydroxybutyryl-CoA dehydrogenase [EC:1.1.1.157]
	AD1000_55_D10.c.01_153	71	3-hydroxybutyryl-CoA dehydrogenase [EC:1.1.1.157]
	EHR77153.1	None	None
	KM3_105_E02.c.01_204	71	3-hydroxybutyryl-CoA dehydrogenase [EC:1.1.1.157]
	KM3_13_G12.c.01_249	71	3-hydroxybutyryl-CoA dehydrogenase [EC:1.1.1.157]
	KM3_141_E04.c.01_357	71	3-hydroxybutyryl-CoA dehydrogenase [EC:1.1.1.157]
	KM3_189_C01.r.01_71	71	3-hydroxybutyryl-CoA dehydrogenase [EC:1.1.1.157]
	KM3_198_E02.c.01_206	71	3-hydroxybutyryl-CoA dehydrogenase [EC:1.1.1.157]
	KM3_41_A09.c.01_183	71	3-hydroxybutyryl-CoA dehydrogenase [EC:1.1.1.157]
	KM3_66_F08.c.01_126	71	3-hydroxybutyryl-CoA dehydrogenase [EC:1.1.1.157]
	KM3_71_G06.c.01_331	71	3-hydroxybutyryl-CoA dehydrogenase [EC:1.1.1.157]
	KM3_75_E04.c.01_152	71	3-hydroxybutyryl-CoA dehydrogenase [EC:1.1.1.157]
	SAT1000_05_B02.c.01_286	71	3-hydroxybutyryl-CoA dehydrogenase [EC:1.1.1.157]
	SAT1000_05_B03.c.01_286	None	None
	SAT1000_05_B04.c.01_78	71	3-hydroxybutyryl-CoA dehydrogenase [EC:1.1.1.157]
	SAT1000_29_E11.c.01_355	71	3-hydroxybutyryl-CoA dehydrogenase [EC:1.1.1.157]
Cluster 4 (Specific core - early HGT : Bacteria,Uncertain)
	Gene ref	kegg num	kegg func
	AD1000_39_H06.c.01_117	None	None
	AD1000_63_B07.c.01_224	71	3-hydroxybutyryl-CoA dehydrogenase [EC:1.1.1.157]
	AD1000_88_H01.c.01_45	71	3-hydroxybutyryl-CoA dehydrogenase [EC:1.1.1.157]
	EHR76632.1	None	None
	KM3_16_C06.c.01_310	71	3-hydroxybutyryl-CoA dehydrogenase [EC:1.1.1.157]
	KM3_16_D06.c.01_310	None	None
	KM3_183_H08.c.01_315	71	3-hydroxybutyryl-CoA dehydrogenase [EC:1.1.1.157]
	KM3_200_B09.c.01_188	71	3-hydroxybutyryl-CoA dehydrogenase [EC:1.1.1.157]
	KM3_80_G12.c.01_23	71	3-hydroxybutyryl-CoA dehydrogenase [EC:1.1.1.157]
	KM3_85_D06.c.01_213	None	None
	KM3_87_G11.c.01_411	71	3-hydroxybutyryl-CoA dehydrogenase [EC:1.1.1.157]
	SAT1000_22_C09.c.01_101	71	3-hydroxybutyryl-CoA dehydrogenase [EC:1.1.1.157]
	SAT1000_42_F11.r.01_58	71	3-hydroxybutyryl-CoA dehydrogenase [EC:1.1.1.157]
Cluster 5 (Specific core - early HGT : Bacteria,Uncertain)
	Gene ref	kegg num	kegg func
	AD1000_104_B06.f.01_235	231	acyl-CoA dehydrogenase [EC:1.3.8.7]
	AD1000_68_A11.r.01_155	231	acyl-CoA dehydrogenase [EC:1.3.8.7]
	EHR76218.1	None	None
	KM3_01_B07.c.01_328	231	acyl-CoA dehydrogenase [EC:1.3.8.7]
	KM3_12_H08.c.02_203	231	acyl-CoA dehydrogenase [EC:1.3.8.7]
	KM3_147_B09.c.01_38	231	acyl-CoA dehydrogenase [EC:1.3.8.7]
	KM3_14_C03.c.01_445	231	acyl-CoA dehydrogenase [EC:1.3.8.7]
	KM3_14_D03.c.01_445	231	acyl-CoA dehydrogenase [EC:1.3.8.7]
	KM3_14_H03.c.01_311	None	None
	KM3_156_D02.f.01_275	231	acyl-CoA dehydrogenase [EC:1.3.8.7]
	KM3_180_D08.c.01_102	231	acyl-CoA dehydrogenase [EC:1.3.8.7]
	KM3_193_D07.f.01_110	231	acyl-CoA dehydrogenase [EC:1.3.8.7]
	KM3_194_F01.c.01_426	231	acyl-CoA dehydrogenase [EC:1.3.8.7]
	KM3_200_B10.c.01_239	231	acyl-CoA dehydrogenase [EC:1.3.8.7]
	KM3_33_C12.c.01_54	231	acyl-CoA dehydrogenase [EC:1.3.8.7]
	KM3_37_G11.c.01_430	231	acyl-CoA dehydrogenase [EC:1.3.8.7]
	KM3_54_A09.c.01_269	231	acyl-CoA dehydrogenase [EC:1.3.8.7]
	KM3_62_B06.c.01_275	231	acyl-CoA dehydrogenase [EC:1.3.8.7]
	KM3_77_F03.c.01_250	231	acyl-CoA dehydrogenase [EC:1.3.8.7]
	KM3_86_F07.c.01_333	None	None
	SAT1000_02_F02.c.01_21	231	acyl-CoA dehydrogenase [EC:1.3.8.7]
Cluster 6 (Core)
	Gene ref	kegg num	kegg func
	AD1000_104_B06.f.01_86	2759	large subunit ribosomal protein L44e
	AD1000_53_H05.f.01_171	2759	large subunit ribosomal protein L44e
	AD1000_68_A11.r.01_297	2759	large subunit ribosomal protein L44e
	EHR76276.1	None	None
	KM3_01_B07.c.01_162	2759	large subunit ribosomal protein L44e
	KM3_113_E08.c.01_345	2759	large subunit ribosomal protein L44e
	KM3_12_H08.c.02_358	2759	large subunit ribosomal protein L44e
	KM3_136_C10.r.01_180	2759	large subunit ribosomal protein L44e
	KM3_13_C08.c.01_244	None	None
	KM3_13_C08.c_244	2759	large subunit ribosomal protein L44e
	KM3_14_C03.c.01_283	2759	large subunit ribosomal protein L44e
	KM3_14_D03.c.01_283	2759	large subunit ribosomal protein L44e
	KM3_14_H03.c.01_163	2759	large subunit ribosomal protein L44e
	KM3_168_D03.c.01_169	2759	large subunit ribosomal protein L44e
	KM3_180_D08.c.01_284	2759	large subunit ribosomal protein L44e
	KM3_194_F01.c.01_260	2759	large subunit ribosomal protein L44e
	KM3_200_B10.c.01_398	2759	large subunit ribosomal protein L44e
	KM3_62_B06.c.01_109	2759	large subunit ribosomal protein L44e
	KM3_77_F03.c.01_408	2759	large subunit ribosomal protein L44e
	KM3_92_D11.c.01_147	2759	large subunit ribosomal protein L44e
	SAT1000_24_G08.c.01_253	2759	large subunit ribosomal protein L44e
Cluster 7 (Specific core - Non HGT)
	Gene ref	kegg num	kegg func
	AAF97209.1	None	None
	AD1000_38_F07.r.01_112	None	None
	AD1000_44_D07.c.01_281	None	None
	AD1000_70_A02.c.01_64	None	None
	AD1000_73_F05.f.01_232	None	None
	KM3_12_E03.c.01_286	None	None
	KM3_137_F02.c.01_112	None	None
	KM3_138_E07.c.01_111	None	None
	KM3_159_H12.r.01_135	None	None
	KM3_161_E03.r.01_87	None	None
	KM3_169_C11.c.01_265	None	None
	KM3_176_C10.c.01_323	None	None
	KM3_185_B03.c.01_309	None	None
	KM3_69_D10.c.01_116	None	None
	KM3_77_D11.c.01_326	None	None
	KM3_77_F08.c.01_326	None	None
	KM3_79_A05.c.01_362	None	None
	KM3_83_D04.c.01_312	None	None
	KM3_84_D03.c.01_215	None	None
	KM3_99_A09.c.02_365	None	None
	SAT1000_06_A08.c.01_140	None	None
	SAT1000_17_E06.f.01_296	None	None
	SAT1000_26_H09.c.01_262	None	None
Cluster 8 (Core)
	Gene ref	kegg num	kegg func
	AD1000_01_G07.c.01_238	None	None
	AD1000_57_E07.c.01_139	None	None
	AD1000_66_B03.c.01_6	None	None
	AD1000_80_H11.c.01_355	None	None
	EHR76088.1	None	None
	KM3_155_G07.c.01_108	None	None
	KM3_155_G07.c.01_109	None	None
	SAT1000_06_E06.c.01_230	None	None
Cluster 9 (Core)
	Gene ref	kegg num	kegg func
	AD1000_01_G07.c.01_242	None	None
	AD1000_57_E07.c.01_138	None	None
	AD1000_66_B03.c.01_5	None	None
	AD1000_80_H11.c.01_351	None	None
	EHR76087.1	None	None
	KM3_155_E06.c.01_261	None	None
	KM3_155_G07.c.01_109	None	None
	KM3_67_F03.c.01_29	710	anthranilate phosphoribosyltransferase [EC:2.4.2.18]
	KM3_67_H09.c.01_29	710	anthranilate phosphoribosyltransferase [EC:2.4.2.18]
	SAT1000_06_E06.c.01_225	None	None
Cluster 10 (Core)
	Gene ref	kegg num	kegg func
	AD1000_20_A10.c.01_269	None	None
	AD1000_78_C07.c.01_266	None	None
	EHR77250.1	None	None
	KM3_05_H10.c.01_138	None	None
	KM3_159_E01.c.01_204	None	None
	KM3_87_F04.c.01_40	None	None
	SAT1000_32_C10.c.01_259	None	None
Cluster 12 (Core)
	Gene ref	kegg num	kegg func
	AD1000_104_B06.f.01_82	2808	small subunit ribosomal protein S27e
	AD1000_68_A11.r.01_299	2808	small subunit ribosomal protein S27e
	EHR76275.1	None	None
	KM3_01_B07.c.01_160	2808	small subunit ribosomal protein S27e
	KM3_113_E08.c.01_347	2808	small subunit ribosomal protein S27e
	KM3_12_H08.c.02_360	2808	small subunit ribosomal protein S27e
	KM3_14_C03.c.01_279	2808	small subunit ribosomal protein S27e
	KM3_14_D03.c.01_279	2808	small subunit ribosomal protein S27e
	KM3_14_H03.c.01_161	2808	small subunit ribosomal protein S27e
	KM3_168_D03.c.01_170	2808	small subunit ribosomal protein S27e
	KM3_180_D08.c.01_288	2808	small subunit ribosomal protein S27e
	KM3_194_F01.c.01_256	2808	small subunit ribosomal protein S27e
	KM3_200_B10.c.01_399	2808	small subunit ribosomal protein S27e
	KM3_62_B06.c.01_107	2808	small subunit ribosomal protein S27e
	KM3_77_F03.c.01_409	2808	small subunit ribosomal protein S27e
	KM3_92_D11.c.01_149	2808	small subunit ribosomal protein S27e
Cluster 13 (Core)
	Gene ref	kegg num	kegg func
	AD1000_53_H05.f.01_172	2808	small subunit ribosomal protein S27e
	KM3_13_C08.c.01_246	None	None
	KM3_13_C08.c_246	2808	small subunit ribosomal protein S27e
	SAT1000_24_G08.c.01_254	2808	small subunit ribosomal protein S27e
Cluster 14 (Core)
	Gene ref	kegg num	kegg func
	AD1000_59_C09.c.01_129	2786	small subunit ribosomal protein S15
	AD1000_70_A02.c.01_173	2786	small subunit ribosomal protein S15
	KM3_138_E07.c.01_218	2786	small subunit ribosomal protein S15
	KM3_159_H12.r.01_291	2786	small subunit ribosomal protein S15
	KM3_161_E03.r.01_193	2786	small subunit ribosomal protein S15
	KM3_169_C11.c.01_6	2786	small subunit ribosomal protein S15
	KM3_176_C10.c.01_116	2786	small subunit ribosomal protein S15
	KM3_181_H05.c.01_259	2786	small subunit ribosomal protein S15
	KM3_187_C07.c.01_160	2786	small subunit ribosomal protein S15
	KM3_63_F10.r.01_49	2786	small subunit ribosomal protein S15
	KM3_77_D11.c.01_144	2786	small subunit ribosomal protein S15
	KM3_77_F08.c.01_144	2786	small subunit ribosomal protein S15
	KM3_79_A05.c.01_221	2786	small subunit ribosomal protein S15
	KM3_83_D04.c.01_140	2786	small subunit ribosomal protein S15
	KM3_84_D03.c.01_62	2786	small subunit ribosomal protein S15
	KM3_99_A09.c.02_82	2786	small subunit ribosomal protein S15
	SAT1000_26_H09.c.01_127	2786	small subunit ribosomal protein S15
	SAT1000_51_E07.c.01_43	2786	small subunit ribosomal protein S15
Cluster 15 (Specific core - early HGT : Bacteria,Gammaproteobacteria)
	Gene ref	kegg num	kegg func
	AD1000_104_B06.f.01_121	708	amidophosphoribosyltransferase [EC:2.4.2.14]
	AD1000_68_A11.r.01_280	708	amidophosphoribosyltransferase [EC:2.4.2.14]
	EHR76280.1	None	None
	KM3_01_B07.c.01_198	708	amidophosphoribosyltransferase [EC:2.4.2.14]
	KM3_113_E08.c.01_321	708	amidophosphoribosyltransferase [EC:2.4.2.14]
	KM3_12_H08.c.02_341	708	amidophosphoribosyltransferase [EC:2.4.2.14]
	KM3_136_C10.r.01_213	708	amidophosphoribosyltransferase [EC:2.4.2.14]
	KM3_14_C03.c.01_319	708	amidophosphoribosyltransferase [EC:2.4.2.14]
	KM3_14_D03.c.01_319	708	amidophosphoribosyltransferase [EC:2.4.2.14]
	KM3_14_H03.c.01_197	708	amidophosphoribosyltransferase [EC:2.4.2.14]
	KM3_168_D03.c.01_143	708	amidophosphoribosyltransferase [EC:2.4.2.14]
	KM3_180_D08.c.01_258	708	amidophosphoribosyltransferase [EC:2.4.2.14]
	KM3_194_F01.c.01_296	708	amidophosphoribosyltransferase [EC:2.4.2.14]
	KM3_200_B10.c.01_378	708	amidophosphoribosyltransferase [EC:2.4.2.14]
	KM3_62_B06.c.01_145	708	amidophosphoribosyltransferase [EC:2.4.2.14]
	KM3_77_F03.c.01_388	708	amidophosphoribosyltransferase [EC:2.4.2.14]
	KM3_86_F07.c.01_219	708	amidophosphoribosyltransferase [EC:2.4.2.14]
	KM3_92_D11.c.01_130	708	amidophosphoribosyltransferase [EC:2.4.2.14]
Cluster 16 (Specific core - Non HGT)
	Gene ref	kegg num	kegg func
	AD1000_38_F07.r.01_127	None	None
	AD1000_70_A02.c.01_79	None	None
	AD1000_73_F05.f.01_246	None	None
	EHR76858.1	None	None
	KM3_137_F02.c.01_41	None	None
	KM3_138_E07.c.01_125	None	None
	KM3_159_H12.r.01_199	None	None
	KM3_161_E03.r.01_97	None	None
	KM3_169_C11.c.01_138	None	None
	KM3_176_C10.c.01_209	None	None
	KM3_69_D10.c.01_37	None	None
	KM3_77_D11.c.01_237	None	None
	KM3_77_F08.c.01_237	None	None
	KM3_79_A05.c.01_310	None	None
	KM3_84_D03.c.01_148	None	None
	KM3_99_A09.c.02_221	None	None
	SAT1000_06_A08.c.01_77	None	None
	SAT1000_26_H09.c.01_196	None	None
Cluster 17 (Core)
	Gene ref	kegg num	kegg func
	AD1000_22_E05.c.01_123	1667	UDP-glucose 4-epimerase [EC:5.1.3.2]
	AD1000_39_H06.c.01_278	1667	UDP-glucose 4-epimerase [EC:5.1.3.2]
	AD1000_63_B07.c.01_65	1667	UDP-glucose 4-epimerase [EC:5.1.3.2]
	EHR76562.1	None	None
	KM3_13_D07.c.02_190	1667	UDP-glucose 4-epimerase [EC:5.1.3.2]
	KM3_152_E04.c.01_118	1667	UDP-glucose 4-epimerase [EC:5.1.3.2]
	KM3_16_C06.c.01_153	1667	UDP-glucose 4-epimerase [EC:5.1.3.2]
	KM3_16_D06.c.01_153	None	None
	KM3_174_G08.c.01_440	1667	UDP-glucose 4-epimerase [EC:5.1.3.2]
	KM3_177_C07.c.01_186	1667	UDP-glucose 4-epimerase [EC:5.1.3.2]
	KM3_183_H08.c.01_157	1667	UDP-glucose 4-epimerase [EC:5.1.3.2]
	KM3_191_F05.c.01_40	1667	UDP-glucose 4-epimerase [EC:5.1.3.2]
	KM3_200_B09.c.01_14	1667	UDP-glucose 4-epimerase [EC:5.1.3.2]
	KM3_31_G10.c.01_350	1667	UDP-glucose 4-epimerase [EC:5.1.3.2]
	KM3_63_C06.c.01_10	1667	UDP-glucose 4-epimerase [EC:5.1.3.2]
	KM3_63_C07.c.01_10	1667	UDP-glucose 4-epimerase [EC:5.1.3.2]
	KM3_76_C12.c.01_226	1667	UDP-glucose 4-epimerase [EC:5.1.3.2]
	SAT1000_22_C09.c.01_272	1667	UDP-glucose 4-epimerase [EC:5.1.3.2]
	SAT1000_42_F11.r.01_214	1667	UDP-glucose 4-epimerase [EC:5.1.3.2]
Cluster 18 (Specific core - early HGT : Bacteria,Chloroflexi)
	Gene ref	kegg num	kegg func
	AAF97210.1	None	None
	AD1000_37_E08.c.01_24	None	None
	AD1000_38_F07.r.01_44	None	None
	AD1000_44_D07.c.01_220	None	None
	AD1000_73_F05.f.01_163	None	None
	EHR76863.1	None	None
	KM3_12_E03.c.01_231	None	None
	KM3_137_F02.c.01_125	None	None
	KM3_138_E07.c.01_44	None	None
	KM3_159_H12.r.01_76	None	None
	KM3_161_E03.r.01_26	None	None
	KM3_169_C11.c.01_279	None	None
	KM3_176_C10.c.01_335	None	None
	KM3_36_F10.c.01_60	None	None
	KM3_69_D10.c.01_128	None	None
	KM3_84_D03.c.01_225	None	None
	KM3_99_A09.c.02_377	None	None
	SAT1000_06_A08.c.01_149	None	None
	SAT1000_26_H09.c.01_272	None	None
Cluster 19 (Specific core - early HGT : Bacteria,Uncertain)
	Gene ref	kegg num	kegg func
	AD1000_104_B06.f.01_204	1540	hydroxymethylglutaryl-CoA synthase [EC:2.3.3.10]
	AD1000_68_A11.r.01_187	1540	hydroxymethylglutaryl-CoA synthase [EC:2.3.3.10]
	EHR77219.1	None	None
	KM3_01_B07.c.01_303	1540	hydroxymethylglutaryl-CoA synthase [EC:2.3.3.10]
	KM3_12_H08.c.02_236	1540	hydroxymethylglutaryl-CoA synthase [EC:2.3.3.10]
	KM3_14_C03.c.01_413	1540	hydroxymethylglutaryl-CoA synthase [EC:2.3.3.10]
	KM3_14_D03.c.01_413	1540	hydroxymethylglutaryl-CoA synthase [EC:2.3.3.10]
	KM3_14_H03.c.01_290	1540	hydroxymethylglutaryl-CoA synthase [EC:2.3.3.10]
	KM3_180_D08.c.01_130	1540	hydroxymethylglutaryl-CoA synthase [EC:2.3.3.10]
	KM3_193_D07.f.01_78	1540	hydroxymethylglutaryl-CoA synthase [EC:2.3.3.10]
	KM3_194_F01.c.01_394	1540	hydroxymethylglutaryl-CoA synthase [EC:2.3.3.10]
	KM3_200_B10.c.01_276	1540	hydroxymethylglutaryl-CoA synthase [EC:2.3.3.10]
	KM3_37_G11.c.01_467	1540	hydroxymethylglutaryl-CoA synthase [EC:2.3.3.10]
	KM3_62_B06.c.01_250	1540	hydroxymethylglutaryl-CoA synthase [EC:2.3.3.10]
	KM3_77_F03.c.01_287	1540	hydroxymethylglutaryl-CoA synthase [EC:2.3.3.10]
	KM3_82_D05.c.01_305	None	None
	KM3_86_F07.c.01_312	1540	hydroxymethylglutaryl-CoA synthase [EC:2.3.3.10]
	KM3_92_D11.c.01_25	1540	hydroxymethylglutaryl-CoA synthase [EC:2.3.3.10]
	SAT1000_02_F02.c.01_3	None	None
Cluster 20 (Core)
	Gene ref	kegg num	kegg func
	AD1000_104_B06.f.01_102	2752	large subunit ribosomal protein L37e
	AD1000_68_A11.r.01_278	2752	large subunit ribosomal protein L37e
	EHR76279.1	None	None
	KM3_01_B07.c.01_177	2752	large subunit ribosomal protein L37e
	KM3_113_E08.c.01_326	2752	large subunit ribosomal protein L37e
	KM3_12_H08.c.02_339	2752	large subunit ribosomal protein L37e
	KM3_136_C10.r.01_197	2752	large subunit ribosomal protein L37e
	KM3_14_C03.c.01_299	2752	large subunit ribosomal protein L37e
	KM3_14_D03.c.01_299	2752	large subunit ribosomal protein L37e
	KM3_168_D03.c.01_146	2752	large subunit ribosomal protein L37e
	KM3_180_D08.c.01_265	None	None
	KM3_194_F01.c.01_276	2752	large subunit ribosomal protein L37e
	KM3_200_B10.c.01_383	2752	large subunit ribosomal protein L37e
	KM3_62_B06.c.01_124	2752	large subunit ribosomal protein L37e
	KM3_77_F03.c.01_393	2752	large subunit ribosomal protein L37e
	KM3_92_D11.c.01_128	2752	large subunit ribosomal protein L37e
Cluster 21 (Core)
	Gene ref	kegg num	kegg func
	KM3_148_H03.c.01_116	2752	large subunit ribosomal protein L37e
	SAT1000_51_E12.f.01_366	2752	large subunit ribosomal protein L37e
Cluster 22 (Core)
	Gene ref	kegg num	kegg func
	AD1000_104_B06.f.01_80	3065	translation initiation factor 2 subunit 1
	AD1000_53_H05.f.01_182	3065	translation initiation factor 2 subunit 1
	AD1000_68_A11.r.01_308	3065	translation initiation factor 2 subunit 1
	EHR76274.1	None	None
	KM3_01_B07.c.01_157	3065	translation initiation factor 2 subunit 1
	KM3_113_E08.c.01_356	3065	translation initiation factor 2 subunit 1
	KM3_12_H08.c.02_368	3065	translation initiation factor 2 subunit 1
	KM3_136_C10.r.01_174	3065	translation initiation factor 2 subunit 1
	KM3_13_C08.c.01_257	None	None
	KM3_13_C08.c_257	3065	translation initiation factor 2 subunit 1
	KM3_14_C03.c.01_277	3065	translation initiation factor 2 subunit 1
	KM3_14_D03.c.01_277	3065	translation initiation factor 2 subunit 1
	KM3_14_H03.c.01_158	3065	translation initiation factor 2 subunit 1
	KM3_168_D03.c.01_180	3065	translation initiation factor 2 subunit 1
	KM3_180_D08.c.01_298	3065	translation initiation factor 2 subunit 1
	KM3_194_F01.c.01_254	3065	translation initiation factor 2 subunit 1
	KM3_200_B10.c.01_409	3065	translation initiation factor 2 subunit 1
	KM3_62_B06.c.01_104	3065	translation initiation factor 2 subunit 1
	KM3_77_F03.c.01_419	3065	translation initiation factor 2 subunit 1
	KM3_92_D11.c.01_157	3065	translation initiation factor 2 subunit 1
	SAT1000_24_G08.c.01_264	3065	translation initiation factor 2 subunit 1
Cluster 23 (Core)
	Gene ref	kegg num	kegg func
	AD1000_04_F01.r.01_196	2738	large subunit ribosomal protein L30e
	AD1000_30_B09.c.01_301	2738	large subunit ribosomal protein L30e
	AD1000_96_B04.c.01_89	2738	large subunit ribosomal protein L30e
	EHR76473.1	None	None
	KM3_14_C07.c.02_329	2738	large subunit ribosomal protein L30e
	KM3_157_C11.c.01_204	2738	large subunit ribosomal protein L30e
	KM3_196_G04.c.01_200	2738	large subunit ribosomal protein L30e
	KM3_45_C02.c.01_154	2738	large subunit ribosomal protein L30e
	KM3_52_A01.f.01_147	2738	large subunit ribosomal protein L30e
	KM3_59_C08.r.01_134	2738	large subunit ribosomal protein L30e
	KM3_60_H01.c.01_15	2738	large subunit ribosomal protein L30e
	KM3_64_C08.c.01_335	2738	large subunit ribosomal protein L30e
	KM3_64_D08.c.01_335	None	None
	KM3_72_A06.c.01_314	2738	large subunit ribosomal protein L30e
	KM3_76_H07.c.01_208	2738	large subunit ribosomal protein L30e
	KM3_85_D04.c.01_5	2738	large subunit ribosomal protein L30e
	SAT1000_18_C09.c.01_295	2738	large subunit ribosomal protein L30e
	SAT1000_53_H10.c.01_210	2738	large subunit ribosomal protein L30e
Cluster 24 (Specific core - early HGT : Bacteria,Uncertain)
	Gene ref	kegg num	kegg func
	AD1000_104_B06.f.01_154	3339	electron transfer flavoprotein beta subunit
	AD1000_68_A11.r.01_233	3339	electron transfer flavoprotein beta subunit
	EHR76285.1	None	None
	KM3_01_B07.c.01_235	3339	electron transfer flavoprotein beta subunit
	KM3_12_H08.c.02_294	3339	electron transfer flavoprotein beta subunit
	KM3_14_C03.c.01_355	3339	electron transfer flavoprotein beta subunit
	KM3_14_D03.c.01_355	3339	electron transfer flavoprotein beta subunit
	KM3_14_H03.c.01_228	3339	electron transfer flavoprotein beta subunit
	KM3_168_D03.c.01_92	3339	electron transfer flavoprotein beta subunit
	KM3_180_D08.c.01_187	3339	electron transfer flavoprotein beta subunit
	KM3_193_D07.f.01_17	3339	electron transfer flavoprotein beta subunit
	KM3_194_F01.c.01_333	3339	electron transfer flavoprotein beta subunit
	KM3_200_B10.c.01_330	3339	electron transfer flavoprotein beta subunit
	KM3_62_B06.c.01_182	3339	electron transfer flavoprotein beta subunit
	KM3_77_F03.c.01_341	3339	electron transfer flavoprotein beta subunit
	KM3_82_D05.c.01_245	None	None
	KM3_86_F07.c.01_250	3339	electron transfer flavoprotein beta subunit
	KM3_92_D11.c.01_83	3339	electron transfer flavoprotein beta subunit
Cluster 25 (Specific core - Non HGT)
	Gene ref	kegg num	kegg func
	AD1000_04_F01.r.01_67	None	None
	AD1000_39_C04.c.01_92	None	None
	AD1000_41_D11.c.01_62	None	None
	AD1000_96_B04.c.01_226	None	None
	EHR76513.1	None	None
	KM3_161_B06.r.01_66	None	None
	KM3_190_A05.c.01_54	None	None
	KM3_196_G04.c.01_329	None	None
	KM3_27_D02.c.01_275	None	None
	KM3_52_A01.f.01_36	None	None
	KM3_57_B04.f.01_46	None	None
	KM3_59_C08.r.01_265	None	None
	KM3_64_C08.c.01_87	None	None
	KM3_64_D08.c.01_87	None	None
	KM3_67_G08.c.01_314	None	None
	KM3_72_A06.c.01_169	None	None
	KM3_75_E04.c.01_243	None	None
	SAT1000_53_H10.c.01_56	None	None
Cluster 26 (Core)
	Gene ref	kegg num	kegg func
	AAF97195.1	None	None
	AD1000_31_D05.c.01_38	3288	ribonuclease HII [EC:3.1.26.4]
	AD1000_70_A02.c.01_231	3288	ribonuclease HII [EC:3.1.26.4]
	EHR76842.1	None	None
	KM3_04_D10.c.01_351	3288	ribonuclease HII [EC:3.1.26.4]
	KM3_138_E07.c.01_275	3288	ribonuclease HII [EC:3.1.26.4]
	KM3_161_E03.r.01_254	3288	ribonuclease HII [EC:3.1.26.4]
	KM3_176_C10.c.01_54	3288	ribonuclease HII [EC:3.1.26.4]
	KM3_187_D06.c.01_13	3288	ribonuclease HII [EC:3.1.26.4]
	KM3_63_F10.r.01_93	3288	ribonuclease HII [EC:3.1.26.4]
	KM3_77_D11.c.01_81	3288	ribonuclease HII [EC:3.1.26.4]
	KM3_77_F08.c.01_81	3288	ribonuclease HII [EC:3.1.26.4]
	KM3_79_A05.c.01_164	3288	ribonuclease HII [EC:3.1.26.4]
	KM3_80_H04.c.01_48	3288	ribonuclease HII [EC:3.1.26.4]
	KM3_83_D04.c.01_98	3288	ribonuclease HII [EC:3.1.26.4]
	KM3_84_D03.c.01_8	3288	ribonuclease HII [EC:3.1.26.4]
	SAT1000_26_H09.c.01_73	3288	ribonuclease HII [EC:3.1.26.4]
	SAT1000_26_H09.c.01_79	3288	ribonuclease HII [EC:3.1.26.4]
	SAT1000_51_E07.c.01_104	3288	ribonuclease HII [EC:3.1.26.4]
Cluster 27 (Core)
	Gene ref	kegg num	kegg func
	AAF97196.1	None	None
	AD1000_31_D05.c.01_33	1759	glutamyl-tRNA synthetase [EC:6.1.1.17]
	AD1000_38_F07.r.01_219	None	None
	AD1000_70_A02.c.01_225	1759	glutamyl-tRNA synthetase [EC:6.1.1.17]
	AD1000_73_F05.f.01_337	None	None
	EHR76843.1	None	None
	KM3_04_D10.c.01_365	1759	glutamyl-tRNA synthetase [EC:6.1.1.17]
	KM3_138_E07.c.01_270	1759	glutamyl-tRNA synthetase [EC:6.1.1.17]
	KM3_161_E03.r.01_243	1759	glutamyl-tRNA synthetase [EC:6.1.1.17]
	KM3_176_C10.c.01_71	1759	glutamyl-tRNA synthetase [EC:6.1.1.17]
	KM3_63_F10.r.01_87	1759	glutamyl-tRNA synthetase [EC:6.1.1.17]
	KM3_77_D11.c.01_98	1759	glutamyl-tRNA synthetase [EC:6.1.1.17]
	KM3_77_F08.c.01_98	1759	glutamyl-tRNA synthetase [EC:6.1.1.17]
	KM3_79_A05.c.01_184	1759	glutamyl-tRNA synthetase [EC:6.1.1.17]
	KM3_80_H04.c.01_39	1759	glutamyl-tRNA synthetase [EC:6.1.1.17]
	KM3_83_D04.c.01_116	1759	glutamyl-tRNA synthetase [EC:6.1.1.17]
	KM3_84_D03.c.01_21	1759	glutamyl-tRNA synthetase [EC:6.1.1.17]
	SAT1000_26_H09.c.01_94	1759	glutamyl-tRNA synthetase [EC:6.1.1.17]
	SAT1000_51_E07.c.01_97	1759	glutamyl-tRNA synthetase [EC:6.1.1.17]
Cluster 28 (Core,Problem)
	Gene ref	kegg num	kegg func
	KM3_83_D04.c.01_117	None	None
Cluster 29 (Specific core - early HGT : Bacteria,Uncertain)
	Gene ref	kegg num	kegg func
	AAF97202.1	None	None
	AD1000_38_F07.r.01_165	3501	molecular chaperone DnaJ
	AD1000_44_D07.c.01_327	3501	molecular chaperone DnaJ
	AD1000_70_A02.c.01_117	3501	molecular chaperone DnaJ
	AD1000_73_F05.f.01_283	3501	molecular chaperone DnaJ
	EHR76852.1	None	None
	KM3_138_E07.c.01_162	3501	molecular chaperone DnaJ
	KM3_159_H12.r.01_243	3501	molecular chaperone DnaJ
	KM3_161_E03.r.01_139	3501	molecular chaperone DnaJ
	KM3_169_C11.c.01_79	3501	molecular chaperone DnaJ
	KM3_176_C10.c.01_165	3501	molecular chaperone DnaJ
	KM3_77_D11.c.01_193	3501	molecular chaperone DnaJ
	KM3_77_F08.c.01_193	3501	molecular chaperone DnaJ
	KM3_79_A05.c.01_277	3501	molecular chaperone DnaJ
	KM3_83_D04.c.01_200	3501	molecular chaperone DnaJ
	KM3_84_D03.c.01_122	3501	molecular chaperone DnaJ
	KM3_99_A09.c.02_147	3501	molecular chaperone DnaJ
	SAT1000_06_A08.c.01_48	3501	molecular chaperone DnaJ
Cluster 30 (Core)
	Gene ref	kegg num	kegg func
	AD1000_02_H02.c.01_299	1751	seryl-tRNA synthetase [EC:6.1.1.11]
	AD1000_12_E11.c.01_134	1751	seryl-tRNA synthetase [EC:6.1.1.11]
	AD1000_20_A10.c.01_399	1751	seryl-tRNA synthetase [EC:6.1.1.11]
	AD1000_49_E03.c.01_280	1751	seryl-tRNA synthetase [EC:6.1.1.11]
	AD1000_71_F10.c.01_90	1751	seryl-tRNA synthetase [EC:6.1.1.11]
	AD1000_75_E05.c.01_17	1751	seryl-tRNA synthetase [EC:6.1.1.11]
	EHR77268.1	None	None
	KM3_03_G06.c.02_149	1751	seryl-tRNA synthetase [EC:6.1.1.11]
	KM3_05_H10.c.01_428	1751	seryl-tRNA synthetase [EC:6.1.1.11]
	KM3_102_D05.r.01_395	1751	seryl-tRNA synthetase [EC:6.1.1.11]
	KM3_12_H02.c.01_224	1751	seryl-tRNA synthetase [EC:6.1.1.11]
	KM3_134_C10.c.01_305	1751	seryl-tRNA synthetase [EC:6.1.1.11]
	KM3_148_H03.c.01_186	1751	seryl-tRNA synthetase [EC:6.1.1.11]
	KM3_159_E01.c.01_329	1751	seryl-tRNA synthetase [EC:6.1.1.11]
	KM3_202_G05.c.01_61	1751	seryl-tRNA synthetase [EC:6.1.1.11]
	KM3_87_F04.c.01_165	1751	seryl-tRNA synthetase [EC:6.1.1.11]
Cluster 32 (Specific core - early HGT : Bacteria,Proteobacteria)
	Gene ref	kegg num	kegg func
	AD1000_02_H02.c.01_273	13402	geranyl-CoA carboxylase alpha subunit [EC:6.4.1.5]
	AD1000_12_E11.c.01_168	10904	acetyl-/propionyl-CoA carboxylase, biotin carboxylase, biotin carboxyl carrier protein [EC:6.3.4.14]
	AD1000_27_H10.c.01_142	None	None
	AD1000_39_C04.c.01_278	1832	3-methylcrotonyl-CoA carboxylase alpha subunit [EC:6.4.1.4]
	AD1000_41_D11.c.01_233	1829	acetyl-CoA/propionyl-CoA carboxylase [EC:6.4.1.2 6.4.1.3]
	AD1000_49_E03.c.01_254	10904	acetyl-/propionyl-CoA carboxylase, biotin carboxylase, biotin carboxyl carrier protein [EC:6.3.4.14]
	AD1000_71_F10.c.01_124	13402	geranyl-CoA carboxylase alpha subunit [EC:6.4.1.5]
	AD1000_75_E05.c.01_51	13402	geranyl-CoA carboxylase alpha subunit [EC:6.4.1.5]
	EHR77272.1	None	None
	KM3_03_G06.c.02_166	1832	3-methylcrotonyl-CoA carboxylase alpha subunit [EC:6.4.1.4]
	KM3_102_D05.r.01_378	1832	3-methylcrotonyl-CoA carboxylase alpha subunit [EC:6.4.1.4]
	KM3_12_H02.c.01_241	1832	3-methylcrotonyl-CoA carboxylase alpha subunit [EC:6.4.1.4]
	KM3_134_C10.c.01_321	1832	3-methylcrotonyl-CoA carboxylase alpha subunit [EC:6.4.1.4]
	KM3_159_E01.c.01_360	10904	acetyl-/propionyl-CoA carboxylase, biotin carboxylase, biotin carboxyl carrier protein [EC:6.3.4.14]
	KM3_190_A12.c.01_331	1824	pyruvate carboxylase subunit A [EC:6.4.1.1]
	KM3_205_C10.c.01_90	1824	pyruvate carboxylase subunit A [EC:6.4.1.1]
	KM3_54_F07.c.01_10	1832	3-methylcrotonyl-CoA carboxylase alpha subunit [EC:6.4.1.4]
	KM3_87_F04.c.01_198	13402	geranyl-CoA carboxylase alpha subunit [EC:6.4.1.5]
Cluster 33 (Specific core - early HGT : Eukaryota)
	Gene ref	kegg num	kegg func
	AD1000_02_H02.c.01_243	1833	3-methylcrotonyl-CoA carboxylase beta subunit [EC:6.4.1.4]
	AD1000_12_E11.c.01_195	1833	3-methylcrotonyl-CoA carboxylase beta subunit [EC:6.4.1.4]
	AD1000_49_E03.c.01_226	1833	3-methylcrotonyl-CoA carboxylase beta subunit [EC:6.4.1.4]
	AD1000_71_F10.c.01_151	1833	3-methylcrotonyl-CoA carboxylase beta subunit [EC:6.4.1.4]
	AD1000_75_E05.c.01_78	1833	3-methylcrotonyl-CoA carboxylase beta subunit [EC:6.4.1.4]
	EHR77274.1	None	None
	KM3_03_G06.c.02_188	1833	3-methylcrotonyl-CoA carboxylase beta subunit [EC:6.4.1.4]
	KM3_102_D05.r.01_347	1833	3-methylcrotonyl-CoA carboxylase beta subunit [EC:6.4.1.4]
	KM3_12_H02.c.01_273	None	None
	KM3_134_C10.c.01_355	None	None
	KM3_159_E01.c.01_378	1833	3-methylcrotonyl-CoA carboxylase beta subunit [EC:6.4.1.4]
	KM3_22_E05.c.01_357	1833	3-methylcrotonyl-CoA carboxylase beta subunit [EC:6.4.1.4]
	KM3_54_F07.c.01_36	1833	3-methylcrotonyl-CoA carboxylase beta subunit [EC:6.4.1.4]
	KM3_87_F04.c.01_224	1833	3-methylcrotonyl-CoA carboxylase beta subunit [EC:6.4.1.4]
Cluster 35 (Core)
	Gene ref	kegg num	kegg func
	AD1000_22_H02.c.01_405	3070	translation initiation factor 2 subunit 3
	AD1000_34_D01.c.01_224	3070	translation initiation factor 2 subunit 3
	AD1000_99_D12.c.01_91	3070	translation initiation factor 2 subunit 3
	EHR76212.1	None	None
	KM3_05_F04.c.01_375	3070	translation initiation factor 2 subunit 3
	KM3_105_H04.c.01_370	3070	translation initiation factor 2 subunit 3
	KM3_141_A08.c.01_245	3070	translation initiation factor 2 subunit 3
	KM3_156_A06.c.01_221	3070	translation initiation factor 2 subunit 3
	KM3_205_F07.c.01_232	3070	translation initiation factor 2 subunit 3
	KM3_27_E07.c.01_301	3070	translation initiation factor 2 subunit 3
	KM3_79_B02.c.01_152	3070	translation initiation factor 2 subunit 3
	KM3_88_E02.c.01_164	3070	translation initiation factor 2 subunit 3
	KM3_89_F04.c.01_242	3070	translation initiation factor 2 subunit 3
	SAT1000_14_G12.c.01_171	3070	translation initiation factor 2 subunit 3
	SAT1000_17_H07.c.01_149	3070	translation initiation factor 2 subunit 3
	SAT1000_40_C12.c.01_99	3070	translation initiation factor 2 subunit 3
Cluster 36 (Specific core - early HGT : Bacteria,Firmicutes)
	Gene ref	kegg num	kegg func
	AD1000_104_B06.f.01_140	3340	electron transfer flavoprotein alpha subunit
	AD1000_68_A11.r.01_241	3340	electron transfer flavoprotein alpha subunit
	EHR76284.1	None	None
	KM3_01_B07.c.01_226	3340	electron transfer flavoprotein alpha subunit
	KM3_12_H08.c.02_302	3340	electron transfer flavoprotein alpha subunit
	KM3_14_C03.c.01_341	3340	electron transfer flavoprotein alpha subunit
	KM3_14_D03.c.01_341	3340	electron transfer flavoprotein alpha subunit
	KM3_14_H03.c.01_221	3340	electron transfer flavoprotein alpha subunit
	KM3_168_D03.c.01_106	3340	electron transfer flavoprotein alpha subunit
	KM3_180_D08.c.01_200	3340	electron transfer flavoprotein alpha subunit
	KM3_194_F01.c.01_318	3340	electron transfer flavoprotein alpha subunit
	KM3_200_B10.c.01_336	3340	electron transfer flavoprotein alpha subunit
	KM3_62_B06.c.01_173	3340	electron transfer flavoprotein alpha subunit
	KM3_77_F03.c.01_347	3340	electron transfer flavoprotein alpha subunit
	KM3_82_D05.c.01_230	None	None
	KM3_86_F07.c.01_243	3340	electron transfer flavoprotein alpha subunit
	KM3_92_D11.c.01_91	3340	electron transfer flavoprotein alpha subunit
Cluster 37 (Core)
	Gene ref	kegg num	kegg func
	AD1000_104_B06.f.01_35	6828
	AD1000_44_A01.c.01_20	None	None
	AD1000_68_A11.r.01_356	6828
	AD1000_72_D09.c.01_302	6828
	EHR76903.1	None	None
	KM3_01_B07.c.01_82	6828
	KM3_12_H08.c.02_418	6828
	KM3_149_G01.c.01_361	6828
	KM3_14_C03.c.01_228	6828
	KM3_14_D03.c.01_228	6828
	KM3_14_H03.c.01_112	6828
	KM3_168_D03.c.01_255	6828
	KM3_194_F01.c.01_205	6828
	KM3_57_F04.c.01_170	6828
	KM3_62_B06.c.01_29	6828
	KM3_77_F03.c.01_490	6828
	KM3_92_D11.c.01_207	6828
Cluster 38 (Core)
	Gene ref	kegg num	kegg func
	AD1000_15_C08.c.01_257	None	None
	AD1000_20_A10.c.01_10	None	None
	AD1000_45_F09.c.01_430	None	None
	AD1000_55_D10.c.01_250	None	None
	AD1000_78_C07.c.01_12	None	None
	EHR77118.1	None	None
	KM3_105_E02.c.01_37	None	None
	KM3_13_G12.c.01_155	None	None
	KM3_15_H06.c.01_241	None	None
	KM3_16_D12.c.01_352	None	None
	KM3_198_E02.c.01_38	None	None
	KM3_205_C10.c.01_338	None	None
	KM3_41_A09.c.01_89	None	None
	KM3_52_H12.f.01_35	None	None
	KM3_66_F08.c.01_217	None	None
	KM3_71_G06.c.01_146	None	None
	KM3_75_E04.c.01_60	None	None
	SAT1000_34_E04.c.01_6	None	None
Cluster 39 (Specific core - early HGT : Bacteria,Planctomycetes)
	Gene ref	kegg num	kegg func
	AD1000_15_C08.c.01_297	3556	arsenate reductase [EC:1.20.4.1]
	AD1000_33_C07.c.01_97	3556	arsenate reductase [EC:1.20.4.1]
	AD1000_45_F09.c.01_393	3556	arsenate reductase [EC:1.20.4.1]
	EHR77124.1	None	None
	KM3_105_E02.c.01_186	3556	arsenate reductase [EC:1.20.4.1]
	KM3_15_H06.c.01_292	3556	arsenate reductase [EC:1.20.4.1]
	KM3_198_E02.c.01_188	3556	arsenate reductase [EC:1.20.4.1]
	KM3_71_G06.c.01_187	3556	arsenate reductase [EC:1.20.4.1]
	SAT1000_05_B02.c.01_301	3556	arsenate reductase [EC:1.20.4.1]
	SAT1000_05_B03.c.01_301	None	None
	SAT1000_05_B04.c.01_59	3556	arsenate reductase [EC:1.20.4.1]
	YP_821585.1	None	None
Cluster 40 (Specific core - early HGT : Bacteria,Proteobacteria)
	Gene ref	kegg num	kegg func
	AD1000_33_C07.c.01_135	15121	benzoyl-CoA 2,3-dioxygenase component B [EC:1.14.12.21]
	AD1000_45_F09.c.01_251	15121	benzoyl-CoA 2,3-dioxygenase component B [EC:1.14.12.21]
	AD1000_55_D10.c.01_176	15121	benzoyl-CoA 2,3-dioxygenase component B [EC:1.14.12.21]
	EHR77156.1	None	None
	KM3_105_E02.c.01_220	15121	benzoyl-CoA 2,3-dioxygenase component B [EC:1.14.12.21]
	KM3_13_G12.c.01_236	15121	benzoyl-CoA 2,3-dioxygenase component B [EC:1.14.12.21]
	KM3_141_E04.c.01_339	15121	benzoyl-CoA 2,3-dioxygenase component B [EC:1.14.12.21]
	KM3_189_C01.r.01_58	15121	benzoyl-CoA 2,3-dioxygenase component B [EC:1.14.12.21]
	KM3_198_E02.c.01_223	15121	benzoyl-CoA 2,3-dioxygenase component B [EC:1.14.12.21]
	KM3_41_A09.c.01_170	15121	benzoyl-CoA 2,3-dioxygenase component B [EC:1.14.12.21]
	KM3_66_F08.c.01_149	15121	benzoyl-CoA 2,3-dioxygenase component B [EC:1.14.12.21]
	KM3_71_G06.c.01_354	15121	benzoyl-CoA 2,3-dioxygenase component B [EC:1.14.12.21]
	KM3_75_E04.c.01_138	15121	benzoyl-CoA 2,3-dioxygenase component B [EC:1.14.12.21]
	SAT1000_05_B02.c.01_270	15121	benzoyl-CoA 2,3-dioxygenase component B [EC:1.14.12.21]
	SAT1000_05_B03.c.01_270	None	None
	SAT1000_05_B04.c.01_96	15121	benzoyl-CoA 2,3-dioxygenase component B [EC:1.14.12.21]
	SAT1000_29_E11.c.01_339	15121	benzoyl-CoA 2,3-dioxygenase component B [EC:1.14.12.21]
Cluster 41 (Core)
	Gene ref	kegg num	kegg func
	AD1000_04_F01.r.01_106	5921	pyridoxine biosynthesis protein [EC:4.-.-.-]
	AD1000_96_B04.c.01_192	5921	pyridoxine biosynthesis protein [EC:4.-.-.-]
	EHR76503.1	None	None
	KM3_13_C08.c.01_46	None	None
	KM3_13_C08.c_46	5921	pyridoxine biosynthesis protein [EC:4.-.-.-]
	KM3_14_C07.c.02_421	5921	pyridoxine biosynthesis protein [EC:4.-.-.-]
	KM3_196_G04.c.01_295	5921	pyridoxine biosynthesis protein [EC:4.-.-.-]
	KM3_27_D02.c.01_325	5921	pyridoxine biosynthesis protein [EC:4.-.-.-]
	KM3_52_A01.f.01_77	5921	pyridoxine biosynthesis protein [EC:4.-.-.-]
	KM3_57_B04.f.01_11	5921	pyridoxine biosynthesis protein [EC:4.-.-.-]
	KM3_59_C08.r.01_230	5921	pyridoxine biosynthesis protein [EC:4.-.-.-]
	KM3_64_C08.c.01_130	5921	pyridoxine biosynthesis protein [EC:4.-.-.-]
	KM3_64_D08.c.01_130	None	None
	KM3_72_A06.c.01_217	5921	pyridoxine biosynthesis protein [EC:4.-.-.-]
	SAT1000_18_C09.c.01_389	5921	pyridoxine biosynthesis protein [EC:4.-.-.-]
	SAT1000_24_G08.c.01_16	5921	pyridoxine biosynthesis protein [EC:4.-.-.-]
	SAT1000_53_H10.c.01_107	5921	pyridoxine biosynthesis protein [EC:4.-.-.-]
Cluster 42 (Pan,Late,Bacteria,Uncertain)
	Gene ref	kegg num	kegg func
	AD1000_11_A11.c.01_22	None	None
	AD1000_66_E09.c.01_51	5921	pyridoxine biosynthesis protein [EC:4.-.-.-]
Cluster 44 (Specific core - early HGT : Bacteria,Proteobacteria)
	Gene ref	kegg num	kegg func
	AD1000_113_C07.c.01_153	1409	GTP cyclohydrolase II [EC:3.5.4.25]
	AD1000_22_E05.c.01_267	14268	3,4-dihydroxy 2-butanone 4-phosphate synthase / GTP cyclohydrolase II [EC:4.1.99.12 3.5.4.25]
	AD1000_54_C05.r.01_89	14268	3,4-dihydroxy 2-butanone 4-phosphate synthase / GTP cyclohydrolase II [EC:4.1.99.12 3.5.4.25]
	EHR76583.1	None	None
	KM3_144_H10.r.01_216	1409	GTP cyclohydrolase II [EC:3.5.4.25]
	KM3_152_E04.c.01_246	14268	3,4-dihydroxy 2-butanone 4-phosphate synthase / GTP cyclohydrolase II [EC:4.1.99.12 3.5.4.25]
	KM3_16_C06.c.01_23	1409	GTP cyclohydrolase II [EC:3.5.4.25]
	KM3_174_G08.c.01_287	14268	3,4-dihydroxy 2-butanone 4-phosphate synthase / GTP cyclohydrolase II [EC:4.1.99.12 3.5.4.25]
	KM3_183_H08.c.01_37	1409	GTP cyclohydrolase II [EC:3.5.4.25]
	KM3_31_G10.c.01_146	1409	GTP cyclohydrolase II [EC:3.5.4.25]
	KM3_63_C06.c.01_140	14268	3,4-dihydroxy 2-butanone 4-phosphate synthase / GTP cyclohydrolase II [EC:4.1.99.12 3.5.4.25]
	KM3_63_C07.c.01_140	14268	3,4-dihydroxy 2-butanone 4-phosphate synthase / GTP cyclohydrolase II [EC:4.1.99.12 3.5.4.25]
	KM3_76_C12.c.01_74	14268	3,4-dihydroxy 2-butanone 4-phosphate synthase / GTP cyclohydrolase II [EC:4.1.99.12 3.5.4.25]
	KM3_87_G11.c.01_42	1409	GTP cyclohydrolase II [EC:3.5.4.25]
	SAT1000_42_F11.r.01_329	1409	GTP cyclohydrolase II [EC:3.5.4.25]
Cluster 45 (Core)
	Gene ref	kegg num	kegg func
	AD1000_39_C05.c.01_352	4571	peptidyl-tRNA hydrolase, PTH2 family [EC:3.1.1.29]
	AD1000_48_C11.r.01_58	4571	peptidyl-tRNA hydrolase, PTH2 family [EC:3.1.1.29]
	AD1000_57_F12.c.01_244	4571	peptidyl-tRNA hydrolase, PTH2 family [EC:3.1.1.29]
	AD1000_87_H07.r.01_507	4571	peptidyl-tRNA hydrolase, PTH2 family [EC:3.1.1.29]
	EHR75881.1	None	None
	KM3_100_H05.c.01_51	4571	peptidyl-tRNA hydrolase, PTH2 family [EC:3.1.1.29]
	KM3_144_H10.r.01_55	4571	peptidyl-tRNA hydrolase, PTH2 family [EC:3.1.1.29]
	KM3_157_F12.c.01_4	4571	peptidyl-tRNA hydrolase, PTH2 family [EC:3.1.1.29]
	KM3_181_A09.c.01_217	4571	peptidyl-tRNA hydrolase, PTH2 family [EC:3.1.1.29]
	KM3_203_F09.c.01_15	4571	peptidyl-tRNA hydrolase, PTH2 family [EC:3.1.1.29]
	KM3_26_H05.c.01_120	4571	peptidyl-tRNA hydrolase, PTH2 family [EC:3.1.1.29]
	KM3_36_G12.f.01_27	4571	peptidyl-tRNA hydrolase, PTH2 family [EC:3.1.1.29]
	KM3_60_A09.c.01_331	4571	peptidyl-tRNA hydrolase, PTH2 family [EC:3.1.1.29]
	KM3_72_B09.r.01_26	4571	peptidyl-tRNA hydrolase, PTH2 family [EC:3.1.1.29]
	SAT1000_23_B11.c.01_54	4571	peptidyl-tRNA hydrolase, PTH2 family [EC:3.1.1.29]
	SAT1000_41_C12.c.01_24	4571	peptidyl-tRNA hydrolase, PTH2 family [EC:3.1.1.29]
Cluster 46 (Core)
	Gene ref	kegg num	kegg func
	AAF97190.1	None	None
	AD1000_21_F10.c.01_99	None	None
	AD1000_31_D05.c.01_91	142	glyceraldehyde-3-phosphate dehydrogenase (NAD(P)) [EC:1.2.1.59]
	AD1000_65_F06.f.01_5	142	glyceraldehyde-3-phosphate dehydrogenase (NAD(P)) [EC:1.2.1.59]
	AD1000_70_A02.c.01_308	142	glyceraldehyde-3-phosphate dehydrogenase (NAD(P)) [EC:1.2.1.59]
	EHR76834.1	None	None
	KM3_04_D10.c.01_270	142	glyceraldehyde-3-phosphate dehydrogenase (NAD(P)) [EC:1.2.1.59]
	KM3_138_E07.c.01_353	142	glyceraldehyde-3-phosphate dehydrogenase (NAD(P)) [EC:1.2.1.59]
	KM3_161_E03.r.01_329	142	glyceraldehyde-3-phosphate dehydrogenase (NAD(P)) [EC:1.2.1.59]
	KM3_187_D06.c.01_77	142	glyceraldehyde-3-phosphate dehydrogenase (NAD(P)) [EC:1.2.1.59]
	KM3_61_H04.c.01_238	142	glyceraldehyde-3-phosphate dehydrogenase (NAD(P)) [EC:1.2.1.59]
	KM3_63_F10.r.01_179	142	glyceraldehyde-3-phosphate dehydrogenase (NAD(P)) [EC:1.2.1.59]
	KM3_77_D11.c.01_13	142	glyceraldehyde-3-phosphate dehydrogenase (NAD(P)) [EC:1.2.1.59]
	KM3_77_F08.c.01_13	142	glyceraldehyde-3-phosphate dehydrogenase (NAD(P)) [EC:1.2.1.59]
	KM3_79_A05.c.01_84	142	glyceraldehyde-3-phosphate dehydrogenase (NAD(P)) [EC:1.2.1.59]
	KM3_80_H04.c.01_114	142	glyceraldehyde-3-phosphate dehydrogenase (NAD(P)) [EC:1.2.1.59]
	KM3_83_D04.c.01_20	None	None
	SAT1000_51_E07.c.01_181	142	glyceraldehyde-3-phosphate dehydrogenase (NAD(P)) [EC:1.2.1.59]
Cluster 48 (Pan,Late,Bacteria,Firmicutes)
	Gene ref	kegg num	kegg func
	AD1000_15_C08.c.01_207	3854	molecular chaperone DnaK
	AD1000_20_A10.c.01_71	3854	molecular chaperone DnaK
	AD1000_55_D10.c.01_309	3854	molecular chaperone DnaK
	AD1000_78_C07.c.01_62	3854	molecular chaperone DnaK
	AD1000_78_C07.c.01_68	None	None
	EHR77222.1	None	None
	KM3_13_G12.c.01_94	3854	molecular chaperone DnaK
	KM3_15_H06.c.01_177	3854	molecular chaperone DnaK
	KM3_16_D12.c.01_287	3854	molecular chaperone DnaK
	KM3_41_A09.c.01_28	3854	molecular chaperone DnaK
	KM3_66_F08.c.01_276	3854	molecular chaperone DnaK
	KM3_71_G06.c.01_93	3854	molecular chaperone DnaK
	KM3_75_E04.c.01_15	3854	molecular chaperone DnaK
	KM3_94_C01.c.01_79	3854	molecular chaperone DnaK
	SAT1000_34_E04.c.01_71	3854	molecular chaperone DnaK
Cluster 49 (Core)
	Gene ref	kegg num	kegg func
	AAF97214.1	None	None
	AD1000_37_E08.c.01_50	None	None
	AD1000_38_F07.r.01_33	None	None
	AD1000_44_D07.c.01_212	None	None
	AD1000_73_F05.f.01_153	None	None
	EHR76867.1	None	None
	KM3_12_E03.c.01_193	None	None
	KM3_137_F02.c.01_145	None	None
	KM3_138_E07.c.01_34	None	None
	KM3_159_H12.r.01_39	None	None
	KM3_161_E03.r.01_20	None	None
	KM3_169_C11.c.01_346	None	None
	KM3_36_F10.c.01_81	None	None
	KM3_69_D10.c.01_152	None	None
	KM3_84_D03.c.01_255	None	None
	KM3_99_A09.c.02_448	None	None
	SAT1000_06_A08.c.01_174	None	None
	SAT1000_26_H09.c.01_294	None	None
Cluster 50 (Core)
	Gene ref	kegg num	kegg func
	AD1000_104_B06.f.01_185	None	None
	AD1000_23_H03.c.01_195	None	None
	AD1000_68_A11.r.01_201	None	None
	EHR76287.1	None	None
	KM3_01_B07.c.01_282	1743	tyrosyl-tRNA synthetase [EC:6.1.1.1]
	KM3_12_H08.c.02_249	1743	tyrosyl-tRNA synthetase [EC:6.1.1.1]
	KM3_14_C03.c.01_395	1743	tyrosyl-tRNA synthetase [EC:6.1.1.1]
	KM3_14_D03.c.01_395	1743	tyrosyl-tRNA synthetase [EC:6.1.1.1]
	KM3_14_H03.c.01_274	1743	tyrosyl-tRNA synthetase [EC:6.1.1.1]
	KM3_180_D08.c.01_142	1743	tyrosyl-tRNA synthetase [EC:6.1.1.1]
	KM3_193_D07.f.01_59	1743	tyrosyl-tRNA synthetase [EC:6.1.1.1]
	KM3_194_F01.c.01_375	1743	tyrosyl-tRNA synthetase [EC:6.1.1.1]
	KM3_200_B10.c.01_287	1743	tyrosyl-tRNA synthetase [EC:6.1.1.1]
	KM3_37_G11.c.01_478	1743	tyrosyl-tRNA synthetase [EC:6.1.1.1]
	KM3_62_B06.c.01_229	1743	tyrosyl-tRNA synthetase [EC:6.1.1.1]
	KM3_77_F03.c.01_298	1743	tyrosyl-tRNA synthetase [EC:6.1.1.1]
	KM3_82_D05.c.01_287	None	None
	KM3_86_F07.c.01_296	1743	tyrosyl-tRNA synthetase [EC:6.1.1.1]
	KM3_92_D11.c.01_38	1743	tyrosyl-tRNA synthetase [EC:6.1.1.1]
Cluster 51 (Specific core - early HGT : Bacteria,Uncertain)
	Gene ref	kegg num	kegg func
	AD1000_104_B06.f.01_159	None	None
	AD1000_68_A11.r.01_220	None	None
	EHR76290.1	None	None
	KM3_01_B07.c.01_246	233	glutaryl-CoA dehydrogenase [EC:1.3.8.6]
	KM3_12_H08.c.02_281	233	glutaryl-CoA dehydrogenase [EC:1.3.8.6]
	KM3_14_C03.c.01_364	233	glutaryl-CoA dehydrogenase [EC:1.3.8.6]
	KM3_14_D03.c.01_364	233	glutaryl-CoA dehydrogenase [EC:1.3.8.6]
	KM3_14_H03.c.01_238	233	glutaryl-CoA dehydrogenase [EC:1.3.8.6]
	KM3_168_D03.c.01_52	233	glutaryl-CoA dehydrogenase [EC:1.3.8.6]
	KM3_180_D08.c.01_179	233	glutaryl-CoA dehydrogenase [EC:1.3.8.6]
	KM3_193_D07.f.01_28	233	glutaryl-CoA dehydrogenase [EC:1.3.8.6]
	KM3_194_F01.c.01_344	233	glutaryl-CoA dehydrogenase [EC:1.3.8.6]
	KM3_200_B10.c.01_321	233	glutaryl-CoA dehydrogenase [EC:1.3.8.6]
	KM3_62_B06.c.01_193	233	glutaryl-CoA dehydrogenase [EC:1.3.8.6]
	KM3_77_F03.c.01_332	233	glutaryl-CoA dehydrogenase [EC:1.3.8.6]
	KM3_82_D05.c.01_256	None	None
	KM3_86_F07.c.01_260	233	glutaryl-CoA dehydrogenase [EC:1.3.8.6]
	KM3_92_D11.c.01_70	233	glutaryl-CoA dehydrogenase [EC:1.3.8.6]
Cluster 52 (Specific core - early HGT : Bacteria,Uncertain)
	Gene ref	kegg num	kegg func
	AD1000_33_C07.c.01_146	None	None
	AD1000_45_F09.c.01_237	None	None
	AD1000_55_D10.c.01_185	None	None
	EHR77164.1	None	None
	KM3_105_E02.c.01_231	None	None
	KM3_13_G12.c.01_220	None	None
	KM3_141_E04.c.01_325	14633	3-hydroxypropionyl-coenzyme A dehydratase [EC:4.2.1.116]
	KM3_189_C01.r.01_42	None	None
	KM3_198_E02.c.01_234	None	None
	KM3_41_A09.c.01_154	None	None
	KM3_66_F08.c.01_158	None	None
	KM3_71_G06.c.01_365	None	None
	KM3_75_E04.c.01_122	None	None
	SAT1000_05_B02.c.01_258	None	None
	SAT1000_05_B03.c.01_258	None	None
	SAT1000_05_B04.c.01_107	None	None
	SAT1000_29_E11.c.01_325	None	None
Cluster 53 (Core)
	Gene ref	kegg num	kegg func
	AD1000_03_F11.c.01_34	2871	DNA-directed RNA polymerase subunit A' [EC:2.7.7.6]
	AD1000_04_F01.r.01_237	2871	DNA-directed RNA polymerase subunit A' [EC:2.7.7.6]
	AD1000_30_B09.c.01_280	2871	DNA-directed RNA polymerase subunit A' [EC:2.7.7.6]
	AD1000_96_B04.c.01_68	2871	DNA-directed RNA polymerase subunit A' [EC:2.7.7.6]
	EHR76471.1	None	None
	KM3_14_C07.c.02_309	2871	DNA-directed RNA polymerase subunit A' [EC:2.7.7.6]
	KM3_157_C11.c.01_179	2871	DNA-directed RNA polymerase subunit A' [EC:2.7.7.6]
	KM3_196_G04.c.01_180	2871	DNA-directed RNA polymerase subunit A' [EC:2.7.7.6]
	KM3_45_C02.c.01_129	2871	DNA-directed RNA polymerase subunit A' [EC:2.7.7.6]
	KM3_52_A01.f.01_188	2871	DNA-directed RNA polymerase subunit A' [EC:2.7.7.6]
	KM3_59_C08.r.01_112	2871	DNA-directed RNA polymerase subunit A' [EC:2.7.7.6]
	KM3_60_H01.c.01_60	2871	DNA-directed RNA polymerase subunit A' [EC:2.7.7.6]
	KM3_64_C08.c.01_384	2871	DNA-directed RNA polymerase subunit A' [EC:2.7.7.6]
	KM3_64_D08.c.01_384	None	None
	KM3_72_A06.c.01_363	2871	DNA-directed RNA polymerase subunit A' [EC:2.7.7.6]
	KM3_76_H07.c.01_247	2871	DNA-directed RNA polymerase subunit A' [EC:2.7.7.6]
	KM3_85_D04.c.01_51	2871	DNA-directed RNA polymerase subunit A' [EC:2.7.7.6]
	SAT1000_18_C09.c.01_278	2871	DNA-directed RNA polymerase subunit A' [EC:2.7.7.6]
	SAT1000_53_H10.c.01_253	2871	DNA-directed RNA polymerase subunit A' [EC:2.7.7.6]
Cluster 54 (Specific core - early HGT : Bacteria,Proteobacteria)
	Gene ref	kegg num	kegg func
	AD1000_04_F01.r.01_96	5264	ferredoxin
	AD1000_96_B04.c.01_196	5264	ferredoxin
	EHR76504.1	None	None
	KM3_14_C07.c.02_424	5264	ferredoxin
	KM3_161_B06.r.01_93	5264	ferredoxin
	KM3_190_A05.c.01_24	5264	ferredoxin
	KM3_196_G04.c.01_300	5264	ferredoxin
	KM3_27_D02.c.01_308	5264	ferredoxin
	KM3_52_A01.f.01_63	5264	ferredoxin
	KM3_57_B04.f.01_14	5264	ferredoxin
	KM3_59_C08.r.01_235	5264	ferredoxin
	KM3_64_C08.c.01_117	5264	ferredoxin
	KM3_64_D08.c.01_117	None	None
	KM3_72_A06.c.01_204	5264	ferredoxin
	SAT1000_18_C09.c.01_393	5264	ferredoxin
	SAT1000_53_H10.c.01_94	5264	ferredoxin
Cluster 55 (Specific core - early HGT : Eukaryota)
	Gene ref	kegg num	kegg func
	AD1000_02_G03.c.01_21	1805	CTP synthase [EC:6.3.4.2]
	AD1000_15_C08.c.01_152	1805	CTP synthase [EC:6.3.4.2]
	AD1000_20_A10.c.01_118	1805	CTP synthase [EC:6.3.4.2]
	AD1000_78_C07.c.01_115	1805	CTP synthase [EC:6.3.4.2]
	EHR77217.1	None	None
	KM3_100_D04.c.01_17	1805	CTP synthase [EC:6.3.4.2]
	KM3_159_E01.c.01_44	1805	CTP synthase [EC:6.3.4.2]
	KM3_15_H06.c.01_108	1805	CTP synthase [EC:6.3.4.2]
	KM3_16_D12.c.01_217	1805	CTP synthase [EC:6.3.4.2]
	KM3_66_F08.c.01_375	1805	CTP synthase [EC:6.3.4.2]
	KM3_71_G06.c.01_45	1805	CTP synthase [EC:6.3.4.2]
	SAT1000_34_E04.c.01_123	1805	CTP synthase [EC:6.3.4.2]
Cluster 56 (Specific core - Non HGT)
	Gene ref	kegg num	kegg func
	AD1000_15_C08.c.01_242	5714	carboxypeptidase T [EC:3.4.17.18]
	AD1000_20_A10.c.01_37	5714	carboxypeptidase T [EC:3.4.17.18]
	AD1000_55_D10.c.01_274	5714	carboxypeptidase T [EC:3.4.17.18]
	AD1000_78_C07.c.01_33	5714	carboxypeptidase T [EC:3.4.17.18]
	EHR77117.1	None	None
	KM3_105_E02.c.01_20	None	None
	KM3_13_G12.c.01_140	5714	carboxypeptidase T [EC:3.4.17.18]
	KM3_15_H06.c.01_212	None	None
	KM3_16_D12.c.01_322	5714	carboxypeptidase T [EC:3.4.17.18]
	KM3_198_E02.c.01_21	None	None
	KM3_41_A09.c.01_74	5714	carboxypeptidase T [EC:3.4.17.18]
	KM3_66_F08.c.01_241	5714	carboxypeptidase T [EC:3.4.17.18]
	KM3_69_F11.c.01_43	None	None
	KM3_71_G06.c.01_129	5714	carboxypeptidase T [EC:3.4.17.18]
	KM3_75_E04.c.01_45	5714	carboxypeptidase T [EC:3.4.17.18]
	SAT1000_34_E04.c.01_34	5714	carboxypeptidase T [EC:3.4.17.18]
Cluster 58 (Specific core - early HGT : Archaea,Euryarchaeota)
	Gene ref	kegg num	kegg func
	AD1000_30_B09.c.01_147	None	None
	AD1000_31_D05.c.01_370	None	None
	AD1000_59_C09.c.01_92	None	None
	EHR76458.1	None	None
	KM3_141_C05.c.01_433	None	None
	KM3_156_F12.f.01_86	None	None
	KM3_181_H05.c.01_221	None	None
	KM3_187_C07.c.01_196	None	None
	KM3_196_G04.c.01_54	None	None
	KM3_52_A01.f.01_271	None	None
	KM3_60_H01.c.01_227	None	None
	KM3_74_D01.c.01_75	None	None
	KM3_85_D04.c.01_219	None	None
	SAT1000_18_C09.c.01_150	None	None
	SAT1000_53_H10.c.01_362	None	None
Cluster 59 (Core)
	Gene ref	kegg num	kegg func
	AAF97193.1	None	None
	AD1000_31_D05.c.01_63	1763	phenylalanyl-tRNA synthetase beta chain [EC:6.1.1.20]
	AD1000_70_A02.c.01_282	1763	phenylalanyl-tRNA synthetase beta chain [EC:6.1.1.20]
	EHR76838.1	None	None
	KM3_04_D10.c.01_311	1763	phenylalanyl-tRNA synthetase beta chain [EC:6.1.1.20]
	KM3_138_E07.c.01_326	1763	phenylalanyl-tRNA synthetase beta chain [EC:6.1.1.20]
	KM3_161_E03.r.01_303	1763	phenylalanyl-tRNA synthetase beta chain [EC:6.1.1.20]
	KM3_176_C10.c.01_16	1763	phenylalanyl-tRNA synthetase beta chain [EC:6.1.1.20]
	KM3_187_D06.c.01_51	1763	phenylalanyl-tRNA synthetase beta chain [EC:6.1.1.20]
	KM3_63_F10.r.01_143	1763	phenylalanyl-tRNA synthetase beta chain [EC:6.1.1.20]
	KM3_77_D11.c.01_44	1763	phenylalanyl-tRNA synthetase beta chain [EC:6.1.1.20]
	KM3_77_F08.c.01_44	1763	phenylalanyl-tRNA synthetase beta chain [EC:6.1.1.20]
	KM3_79_A05.c.01_118	1763	phenylalanyl-tRNA synthetase beta chain [EC:6.1.1.20]
	KM3_80_H04.c.01_88	1763	phenylalanyl-tRNA synthetase beta chain [EC:6.1.1.20]
	KM3_83_D04.c.01_56	1763	phenylalanyl-tRNA synthetase beta chain [EC:6.1.1.20]
	SAT1000_51_E07.c.01_153	1763	phenylalanyl-tRNA synthetase beta chain [EC:6.1.1.20]
Cluster 60 (Specific core - Non HGT)
	Gene ref	kegg num	kegg func
	AD1000_38_F07.r.01_120	None	None
	AD1000_70_A02.c.01_72	None	None
	AD1000_73_F05.f.01_240	None	None
	EHR76860.1	None	None
	KM3_137_F02.c.01_54	None	None
	KM3_138_E07.c.01_120	None	None
	KM3_161_E03.r.01_91	None	None
	KM3_169_C11.c.01_142	None	None
	KM3_69_D10.c.01_45	None	None
	KM3_79_A05.c.01_323	None	None
	KM3_83_D04.c.01_242	None	None
	KM3_84_D03.c.01_154	None	None
	KM3_99_A09.c.02_227	None	None
	SAT1000_06_A08.c.01_82	None	None
	SAT1000_26_H09.c.01_200	None	None
Cluster 61 (Core)
	Gene ref	kegg num	kegg func
	AD1000_32_G05.c.01_201	3735	MoxR-like ATPase [EC:3.6.3.-]
	AD1000_88_E07.c.01_241	3735	MoxR-like ATPase [EC:3.6.3.-]
	EHR76162.1	None	None
	EHR77297.1	None	None
	KM3_102_D05.r.01_65	3735	MoxR-like ATPase [EC:3.6.3.-]
	KM3_109_A02.c.02_370	3735	MoxR-like ATPase [EC:3.6.3.-]
	KM3_12_C02.c.01_224	3735	MoxR-like ATPase [EC:3.6.3.-]
	KM3_152_H07.c.01_322	3735	MoxR-like ATPase [EC:3.6.3.-]
	KM3_157_F03.c.01_167	None	None
	KM3_185_F04.f.01_220	3735	MoxR-like ATPase [EC:3.6.3.-]
	KM3_202_G05.c.01_253	3735	MoxR-like ATPase [EC:3.6.3.-]
	KM3_54_F07.c.01_229	None	None
	KM3_69_F11.c.01_71	3735	MoxR-like ATPase [EC:3.6.3.-]
	KM3_69_H04.c.01_244	3735	MoxR-like ATPase [EC:3.6.3.-]
	KM3_85_A08.c.01_156	3735	MoxR-like ATPase [EC:3.6.3.-]
	KM3_88_H06.c.01_32	3735	MoxR-like ATPase [EC:3.6.3.-]
	SAT1000_17_E06.f.01_208	3735	MoxR-like ATPase [EC:3.6.3.-]
Cluster 62 (Core)
	Gene ref	kegg num	kegg func
	AD1000_68_A11.r.01_312	None	None
	EHR76273.1	None	None
	KM3_01_B07.c.01_148	None	None
	KM3_113_E08.c.01_359	None	None
	KM3_12_H08.c.02_372	None	None
	KM3_149_G01.c.01_402	None	None
	KM3_14_C03.c.01_267	None	None
	KM3_14_D03.c.01_267	None	None
	KM3_168_D03.c.01_184	None	None
	KM3_180_D08.c.01_306	None	None
	KM3_194_F01.c.01_244	None	None
	KM3_200_B10.c.01_411	None	None
	KM3_62_B06.c.01_95	None	None
	KM3_77_F03.c.01_421	None	None
Cluster 63 (Specific core - early HGT : Bacteria,Actinobacteria)
	Gene ref	kegg num	kegg func
	AD1000_15_C08.c.01_229	1176	leucyl aminopeptidase [EC:3.4.11.1]
	AD1000_20_A10.c.01_54	1176	leucyl aminopeptidase [EC:3.4.11.1]
	AD1000_55_D10.c.01_291	1176	leucyl aminopeptidase [EC:3.4.11.1]
	AD1000_78_C07.c.01_50	1176	leucyl aminopeptidase [EC:3.4.11.1]
	EHR77116.1	None	None
	KM3_13_G12.c.01_124	1176	leucyl aminopeptidase [EC:3.4.11.1]
	KM3_15_H06.c.01_197	1176	leucyl aminopeptidase [EC:3.4.11.1]
	KM3_16_D12.c.01_307	1176	leucyl aminopeptidase [EC:3.4.11.1]
	KM3_41_A09.c.01_58	1176	leucyl aminopeptidase [EC:3.4.11.1]
	KM3_66_F08.c.01_258	1176	leucyl aminopeptidase [EC:3.4.11.1]
	KM3_71_G06.c.01_111	1176	leucyl aminopeptidase [EC:3.4.11.1]
	KM3_75_E04.c.01_29	1176	leucyl aminopeptidase [EC:3.4.11.1]
	KM3_94_C01.c.01_47	1176	leucyl aminopeptidase [EC:3.4.11.1]
	SAT1000_34_E04.c.01_52	1176	leucyl aminopeptidase [EC:3.4.11.1]
Cluster 64 (Specific core - Non HGT)
	Gene ref	kegg num	kegg func
	AD1000_04_F01.r.01_212	2872	DNA-directed RNA polymerase subunit A" [EC:2.7.7.6]
	AD1000_30_B09.c.01_298	2872	DNA-directed RNA polymerase subunit A" [EC:2.7.7.6]
	AD1000_96_B04.c.01_86	2872	DNA-directed RNA polymerase subunit A" [EC:2.7.7.6]
	EHR76472.1	None	None
	KM3_14_C07.c.02_327	2872	DNA-directed RNA polymerase subunit A" [EC:2.7.7.6]
	KM3_157_C11.c.01_201	None	None
	KM3_196_G04.c.01_198	2872	DNA-directed RNA polymerase subunit A" [EC:2.7.7.6]
	KM3_45_C02.c.01_151	None	None
	KM3_52_A01.f.01_158	2872	DNA-directed RNA polymerase subunit A" [EC:2.7.7.6]
	KM3_59_C08.r.01_126	2872	DNA-directed RNA polymerase subunit A" [EC:2.7.7.6]
	KM3_59_C08.r.01_132	None	None
	KM3_60_H01.c.01_30	2872	DNA-directed RNA polymerase subunit A" [EC:2.7.7.6]
	KM3_64_C08.c.01_350	2872	DNA-directed RNA polymerase subunit A" [EC:2.7.7.6]
	KM3_64_D08.c.01_350	None	None
	KM3_72_A06.c.01_329	2872	DNA-directed RNA polymerase subunit A" [EC:2.7.7.6]
	KM3_76_H07.c.01_227	None	None
	KM3_85_D04.c.01_20	2872	DNA-directed RNA polymerase subunit A" [EC:2.7.7.6]
	SAT1000_18_C09.c.01_292	2872	DNA-directed RNA polymerase subunit A" [EC:2.7.7.6]
	SAT1000_53_H10.c.01_220	2872	DNA-directed RNA polymerase subunit A" [EC:2.7.7.6]
Cluster 65 (Core)
	Gene ref	kegg num	kegg func
	AD1000_15_C08.c.01_307	None	None
	AD1000_33_C07.c.01_92	None	None
	AD1000_45_F09.c.01_386	None	None
	EHR77126.1	None	None
	KM3_105_E02.c.01_181	None	None
	KM3_109_G01.c.02_234	None	None
	KM3_12_H02.c.01_68	3411	ATP-binding protein involved in chromosome partitioning
	KM3_134_C10.c.01_110	3411	ATP-binding protein involved in chromosome partitioning
	KM3_15_H06.c.01_304	None	None
	KM3_189_C01.r.01_260	3411	ATP-binding protein involved in chromosome partitioning
	KM3_198_E02.c.01_183	None	None
	KM3_71_G06.c.01_197	None	None
	SAT1000_05_B02.c.01_310	None	None
	SAT1000_05_B03.c.01_310	None	None
	SAT1000_05_B04.c.01_52	None	None
Cluster 66 (Specific core - early HGT : Bacteria,Uncertain)
	Gene ref	kegg num	kegg func
	AD1000_02_H02.c.01_75	309	NADH-quinone oxidoreductase subunit B [EC:1.6.5.3]
	AD1000_12_E11.c.01_352	309	NADH-quinone oxidoreductase subunit B [EC:1.6.5.3]
	AD1000_49_E03.c.01_54	309	NADH-quinone oxidoreductase subunit B [EC:1.6.5.3]
	AD1000_71_F10.c.01_308	309	NADH-quinone oxidoreductase subunit B [EC:1.6.5.3]
	AD1000_75_E05.c.01_237	309	NADH-quinone oxidoreductase subunit B [EC:1.6.5.3]
	AD1000_96_E06.f.01_199	309	NADH-quinone oxidoreductase subunit B [EC:1.6.5.3]
	AD1000_99_D12.c.01_171	309	NADH-quinone oxidoreductase subunit B [EC:1.6.5.3]
	EHR76021.1	None	None
	KM3_141_A08.c.01_107	309	NADH-quinone oxidoreductase subunit B [EC:1.6.5.3]
	KM3_176_D12.c.01_78	309	NADH-quinone oxidoreductase subunit B [EC:1.6.5.3]
	KM3_22_E05.c.01_181	309	NADH-quinone oxidoreductase subunit B [EC:1.6.5.3]
	KM3_79_B02.c.01_13	309	NADH-quinone oxidoreductase subunit B [EC:1.6.5.3]
	KM3_89_F04.c.01_115	309	NADH-quinone oxidoreductase subunit B [EC:1.6.5.3]
	KM3_91_D09.c.01_15	309	NADH-quinone oxidoreductase subunit B [EC:1.6.5.3]
Cluster 67 (Specific core - early HGT : Bacteria,Firmicutes)
	Gene ref	kegg num	kegg func
	AD1000_03_F11.c.01_184	1730	methylmalonyl-CoA mutase, C-terminal domain [EC:5.4.99.2]
	AD1000_30_B09.c.01_43	1730	methylmalonyl-CoA mutase, C-terminal domain [EC:5.4.99.2]
	AD1000_31_D05.c.01_263	1730	methylmalonyl-CoA mutase, C-terminal domain [EC:5.4.99.2]
	EHR76449.1	None	None
	KM3_04_D10.c.01_87	1730	methylmalonyl-CoA mutase, C-terminal domain [EC:5.4.99.2]
	KM3_141_C05.c.01_329	1730	methylmalonyl-CoA mutase, C-terminal domain [EC:5.4.99.2]
	KM3_156_F12.f.01_183	1730	methylmalonyl-CoA mutase, C-terminal domain [EC:5.4.99.2]
	KM3_60_H01.c.01_299	1730	methylmalonyl-CoA mutase, C-terminal domain [EC:5.4.99.2]
	KM3_74_D01.c.01_147	1730	methylmalonyl-CoA mutase, C-terminal domain [EC:5.4.99.2]
	KM3_85_D04.c.01_291	1730	methylmalonyl-CoA mutase, C-terminal domain [EC:5.4.99.2]
	SAT1000_18_C09.c.01_60	1730	methylmalonyl-CoA mutase, C-terminal domain [EC:5.4.99.2]
	SAT1000_51_E07.c.01_355	1730	methylmalonyl-CoA mutase, C-terminal domain [EC:5.4.99.2]
	SAT1000_53_H10.c.01_451	1730	methylmalonyl-CoA mutase, C-terminal domain [EC:5.4.99.2]
Cluster 68 (Specific core - early HGT : Bacteria,Uncertain)
	Gene ref	kegg num	kegg func
	AD1000_21_F10.c.01_47	353	sulfite reductase (NADPH) flavoprotein alpha-component [EC:1.8.1.2]
	AD1000_33_C07.c.01_324	353	sulfite reductase (NADPH) flavoprotein alpha-component [EC:1.8.1.2]
	AD1000_45_F09.c.01_64	353	sulfite reductase (NADPH) flavoprotein alpha-component [EC:1.8.1.2]
	EHR77242.1	None	None
	KM3_141_E04.c.01_144	353	sulfite reductase (NADPH) flavoprotein alpha-component [EC:1.8.1.2]
	KM3_194_G04.c.01_280	353	sulfite reductase (NADPH) flavoprotein alpha-component [EC:1.8.1.2]
	KM3_31_G09.c.01_80	353	sulfite reductase (NADPH) flavoprotein alpha-component [EC:1.8.1.2]
	KM3_33_H04.c.01_248	353	sulfite reductase (NADPH) flavoprotein alpha-component [EC:1.8.1.2]
	KM3_33_H05.c.01_248	None	None
	KM3_35_G08.c.01_318	353	sulfite reductase (NADPH) flavoprotein alpha-component [EC:1.8.1.2]
	KM3_61_H04.c.01_327	353	sulfite reductase (NADPH) flavoprotein alpha-component [EC:1.8.1.2]
	SAT1000_05_B02.c.01_102	353	sulfite reductase (NADPH) flavoprotein alpha-component [EC:1.8.1.2]
	SAT1000_05_B03.c.01_102	None	None
	SAT1000_05_B04.c.01_278	353	sulfite reductase (NADPH) flavoprotein alpha-component [EC:1.8.1.2]
	SAT1000_09_G02.c.01_232	353	sulfite reductase (NADPH) flavoprotein alpha-component [EC:1.8.1.2]
	SAT1000_29_E11.c.01_146	353	sulfite reductase (NADPH) flavoprotein alpha-component [EC:1.8.1.2]
Cluster 69 (Specific core - early HGT : Bacteria,Proteobacteria)
	Gene ref	kegg num	kegg func
	AD1000_19_F05.c.01_18	567	ornithine carbamoyltransferase [EC:2.1.3.3]
	AD1000_22_E05.c.01_386	567	ornithine carbamoyltransferase [EC:2.1.3.3]
	AD1000_44_A09.c.01_433	567	ornithine carbamoyltransferase [EC:2.1.3.3]
	AD1000_54_C05.r.01_156	567	ornithine carbamoyltransferase [EC:2.1.3.3]
	AD1000_76_E09.c.01_289	567	ornithine carbamoyltransferase [EC:2.1.3.3]
	EHR76592.1	None	None
	KM3_152_E04.c.01_329	None	None
	KM3_168_D07.c.01_42	None	None
	KM3_174_G08.c.01_170	567	ornithine carbamoyltransferase [EC:2.1.3.3]
	KM3_31_G10.c.01_31	567	ornithine carbamoyltransferase [EC:2.1.3.3]
	KM3_63_C06.c.01_235	567	ornithine carbamoyltransferase [EC:2.1.3.3]
	KM3_63_C07.c.01_235	567	ornithine carbamoyltransferase [EC:2.1.3.3]
	KM3_72_E02.c.01_368	567	ornithine carbamoyltransferase [EC:2.1.3.3]
	KM3_80_G12.c.01_359	567	ornithine carbamoyltransferase [EC:2.1.3.3]
	KM3_85_D06.c.01_427	567	ornithine carbamoyltransferase [EC:2.1.3.3]
	KM3_87_G11.c.01_163	567	ornithine carbamoyltransferase [EC:2.1.3.3]
Cluster 70 (Specific core - early HGT : Bacteria,Proteobacteria)
	Gene ref	kegg num	kegg func
	AD1000_15_C08.c.01_254	None	None
	AD1000_20_A10.c.01_22	1392	agmatinase [EC:3.5.3.11]
	AD1000_55_D10.c.01_260	1392	agmatinase [EC:3.5.3.11]
	EHR77119.1	None	None
	KM3_105_E02.c.01_31	1392	agmatinase [EC:3.5.3.11]
	KM3_13_G12.c.01_150	1392	agmatinase [EC:3.5.3.11]
	KM3_15_H06.c.01_238	1392	agmatinase [EC:3.5.3.11]
	KM3_16_D12.c.01_349	1392	agmatinase [EC:3.5.3.11]
	KM3_198_E02.c.01_32	1392	agmatinase [EC:3.5.3.11]
	KM3_41_A09.c.01_84	1392	agmatinase [EC:3.5.3.11]
	KM3_52_H12.f.01_32	None	None
	KM3_66_F08.c.01_227	1392	agmatinase [EC:3.5.3.11]
	KM3_71_G06.c.01_140	1392	agmatinase [EC:3.5.3.11]
	KM3_75_E04.c.01_55	1392	agmatinase [EC:3.5.3.11]
	KM3_94_C01.c.01_14	1392	agmatinase [EC:3.5.3.11]
	SAT1000_34_E04.c.01_21	1392	agmatinase [EC:3.5.3.11]
Cluster 71 (Core)
	Gene ref	kegg num	kegg func
	AD1000_33_C07.c.01_49	6873	Mn2+-dependent serine/threonine protein kinase [EC:2.7.1.-]
	AD1000_45_F09.c.01_342	15512	bifunctional tRNA threonylcarbamoyladenosine biosynthesis protein [EC:2.7.11.1]
	AD1000_55_D10.c.01_2	6873	Mn2+-dependent serine/threonine protein kinase [EC:2.7.1.-]
	EHR77130.1	None	None
	KM3_105_E02.c.01_137	15512	bifunctional tRNA threonylcarbamoyladenosine biosynthesis protein [EC:2.7.11.1]
	KM3_109_G01.c.02_176	15512	bifunctional tRNA threonylcarbamoyladenosine biosynthesis protein [EC:2.7.11.1]
	KM3_12_H02.c.01_29	6873	Mn2+-dependent serine/threonine protein kinase [EC:2.7.1.-]
	KM3_134_C10.c.01_70	6873	Mn2+-dependent serine/threonine protein kinase [EC:2.7.1.-]
	KM3_141_E04.c.01_446	15512	bifunctional tRNA threonylcarbamoyladenosine biosynthesis protein [EC:2.7.11.1]
	KM3_15_H06.c.01_347	6873	Mn2+-dependent serine/threonine protein kinase [EC:2.7.1.-]
	KM3_189_C01.r.01_223	6873	Mn2+-dependent serine/threonine protein kinase [EC:2.7.1.-]
	KM3_198_E02.c.01_140	6873	Mn2+-dependent serine/threonine protein kinase [EC:2.7.1.-]
	KM3_41_A09.c.01_327	6873	Mn2+-dependent serine/threonine protein kinase [EC:2.7.1.-]
	KM3_71_G06.c.01_239	15512	bifunctional tRNA threonylcarbamoyladenosine biosynthesis protein [EC:2.7.11.1]
	SAT1000_05_B02.c.01_353	8527	TP53 regulating kinase [EC:2.7.11.1]
	SAT1000_05_B03.c.01_353	None	None
	SAT1000_05_B04.c.01_8	15512	bifunctional tRNA threonylcarbamoyladenosine biosynthesis protein [EC:2.7.11.1]
Cluster 72 (Specific core - early HGT : Archaea,Euryarchaeota)
	Gene ref	kegg num	kegg func
	AD1000_22_E05.c.01_178	5882	tRNA pseudouridine13 synthase [EC:5.4.99.27]
	AD1000_39_H06.c.01_317	5882	tRNA pseudouridine13 synthase [EC:5.4.99.27]
	AD1000_63_B07.c.01_19	None	None
	AD1000_63_B07.c.01_30	5882	tRNA pseudouridine13 synthase [EC:5.4.99.27]
	EHR76573.1	None	None
	KM3_152_E04.c.01_157	5882	tRNA pseudouridine13 synthase [EC:5.4.99.27]
	KM3_16_C06.c.01_122	5882	tRNA pseudouridine13 synthase [EC:5.4.99.27]
	KM3_16_D06.c.01_122	None	None
	KM3_174_G08.c.01_381	5882	tRNA pseudouridine13 synthase [EC:5.4.99.27]
	KM3_183_H08.c.01_121	5882	tRNA pseudouridine13 synthase [EC:5.4.99.27]
	KM3_31_G10.c.01_269	5882	tRNA pseudouridine13 synthase [EC:5.4.99.27]
	KM3_63_C06.c.01_48	5882	tRNA pseudouridine13 synthase [EC:5.4.99.27]
	KM3_63_C07.c.01_48	5882	tRNA pseudouridine13 synthase [EC:5.4.99.27]
	KM3_76_C12.c.01_167	5882	tRNA pseudouridine13 synthase [EC:5.4.99.27]
	SAT1000_22_C09.c.01_309	5882	tRNA pseudouridine13 synthase [EC:5.4.99.27]
	SAT1000_42_F11.r.01_249	5882	tRNA pseudouridine13 synthase [EC:5.4.99.27]
Cluster 73 (Specific core - early HGT : Bacteria,Cyanobacteria)
	Gene ref	kegg num	kegg func
	AD1000_24_F05.c.01_43	None	None
	AD1000_42_A01.c.01_19	7258	tRNA threonylcarbamoyladenosine biosynthesis protein
	AD1000_42_A02.c.01_19	7258	tRNA threonylcarbamoyladenosine biosynthesis protein
	AD1000_42_B01.c.01_19	7258	tRNA threonylcarbamoyladenosine biosynthesis protein
	AD1000_69_E07.f.01_259	7258	tRNA threonylcarbamoyladenosine biosynthesis protein
	AD1000_89_E12.c.01_83	7258	tRNA threonylcarbamoyladenosine biosynthesis protein
	EHR75591.1	None	None
	KM3_158_C07.c.01_125	None	None
	KM3_172_D07.r.01_263	None	None
	KM3_173_A11.c.01_311	None	None
	KM3_178_D06.c.01_483	7258	tRNA threonylcarbamoyladenosine biosynthesis protein
	KM3_196_E05.c.01_310	7258	tRNA threonylcarbamoyladenosine biosynthesis protein
	KM3_69_G09.c.01_266	7258	tRNA threonylcarbamoyladenosine biosynthesis protein
	KM3_84_G11.c.01_85	None	None
Cluster 74 (Core)
	Gene ref	kegg num	kegg func
	AAF97200.1	None	None
	AD1000_70_A02.c.01_166	7251	archaeosine tRNA-ribosyltransferase [EC:2.4.2.-]
	EHR76849.1	None	None
	KM3_138_E07.c.01_211	7251	archaeosine tRNA-ribosyltransferase [EC:2.4.2.-]
	KM3_159_H12.r.01_282	7251	archaeosine tRNA-ribosyltransferase [EC:2.4.2.-]
	KM3_161_E03.r.01_183	7251	archaeosine tRNA-ribosyltransferase [EC:2.4.2.-]
	KM3_169_C11.c.01_33	7251	archaeosine tRNA-ribosyltransferase [EC:2.4.2.-]
	KM3_176_C10.c.01_134	7251	archaeosine tRNA-ribosyltransferase [EC:2.4.2.-]
	KM3_203_F09.c.01_46	None	None
	KM3_63_F10.r.01_40	7251	archaeosine tRNA-ribosyltransferase [EC:2.4.2.-]
	KM3_77_D11.c.01_162	7251	archaeosine tRNA-ribosyltransferase [EC:2.4.2.-]
	KM3_77_F08.c.01_162	7251	archaeosine tRNA-ribosyltransferase [EC:2.4.2.-]
	KM3_79_A05.c.01_244	7251	archaeosine tRNA-ribosyltransferase [EC:2.4.2.-]
	KM3_83_D04.c.01_167	7251	archaeosine tRNA-ribosyltransferase [EC:2.4.2.-]
	KM3_84_D03.c.01_83	7251	archaeosine tRNA-ribosyltransferase [EC:2.4.2.-]
	KM3_99_A09.c.02_105	7251	archaeosine tRNA-ribosyltransferase [EC:2.4.2.-]
	SAT1000_26_H09.c.01_140	7251	archaeosine tRNA-ribosyltransferase [EC:2.4.2.-]
	SAT1000_51_E07.c.01_33	7251	archaeosine tRNA-ribosyltransferase [EC:2.4.2.-]
Cluster 75 (Poor Sampling)
	Gene ref	kegg num	kegg func
	KM3_158_C07.c.01_66	None	None
Cluster 76 (Specific core - early HGT : Bacteria,Gammaproteobacteria)
	Gene ref	kegg num	kegg func
	AD1000_24_F05.c.01_104	7087	monothiol glutaredoxin
	AD1000_42_A01.c.01_56	7087	monothiol glutaredoxin
	AD1000_42_A02.c.01_56	7087	monothiol glutaredoxin
	AD1000_42_B01.c.01_56	7087	monothiol glutaredoxin
	AD1000_69_E07.f.01_223	7087	monothiol glutaredoxin
	AD1000_89_E12.c.01_43	7087	monothiol glutaredoxin
	EHR77352.1	None	None
	KM3_158_C07.c.01_65	7087	monothiol glutaredoxin
	KM3_172_D07.r.01_203	7087	monothiol glutaredoxin
	KM3_173_A11.c.01_373	7087	monothiol glutaredoxin
	KM3_196_E05.c.01_268	7087	monothiol glutaredoxin
	KM3_69_G09.c.01_226	7087	monothiol glutaredoxin
	KM3_84_G11.c.01_146	7087	monothiol glutaredoxin
Cluster 77 (Poor Sampling)
	Gene ref	kegg num	kegg func
	KM3_172_D07.r.01_204	None	None
Cluster 78 (Core)
	Gene ref	kegg num	kegg func
	AD1000_34_D01.c.01_201	10377	archaeal cell division control protein 6
	EHR76214.1	None	None
	KM3_05_F04.c.01_397	10377	archaeal cell division control protein 6
	KM3_105_H04.c.01_393	10377	archaeal cell division control protein 6
	KM3_156_A06.c.01_201	10377	archaeal cell division control protein 6
	KM3_205_F07.c.01_212	10377	archaeal cell division control protein 6
	KM3_27_E07.c.01_324	10377	archaeal cell division control protein 6
	KM3_88_E02.c.01_187	10377	archaeal cell division control protein 6
	SAT1000_14_G12.c.01_195	10377	archaeal cell division control protein 6
	SAT1000_14_G12.c.01_217	10377	archaeal cell division control protein 6
	SAT1000_17_H07.c.01_173	10377	archaeal cell division control protein 6
	SAT1000_17_H07.c.01_195	10377	archaeal cell division control protein 6
	SAT1000_40_C12.c.01_118	10377	archaeal cell division control protein 6
Cluster 79 (Core)
	Gene ref	kegg num	kegg func
	AD1000_22_H02.c.01_378	52	hydroxymethylglutaryl-CoA reductase [EC:1.1.1.88]
	AD1000_31_H02.c.01_11	52	hydroxymethylglutaryl-CoA reductase [EC:1.1.1.88]
	AD1000_34_D01.c.01_141	52	hydroxymethylglutaryl-CoA reductase [EC:1.1.1.88]
	EHR76205.1	None	None
	KM3_05_F04.c.01_463	52	hydroxymethylglutaryl-CoA reductase [EC:1.1.1.88]
	KM3_105_H04.c.01_333	52	hydroxymethylglutaryl-CoA reductase [EC:1.1.1.88]
	KM3_156_A06.c.01_156	52	hydroxymethylglutaryl-CoA reductase [EC:1.1.1.88]
	KM3_205_F07.c.01_167	52	hydroxymethylglutaryl-CoA reductase [EC:1.1.1.88]
	KM3_27_E07.c.01_264	52	hydroxymethylglutaryl-CoA reductase [EC:1.1.1.88]
	KM3_88_E02.c.01_253	52	hydroxymethylglutaryl-CoA reductase [EC:1.1.1.88]
	SAT1000_14_G12.c.01_136	52	hydroxymethylglutaryl-CoA reductase [EC:1.1.1.88]
	SAT1000_17_H07.c.01_114	52	hydroxymethylglutaryl-CoA reductase [EC:1.1.1.88]
	SAT1000_33_B09.c.01_8	None	None
	SAT1000_40_C12.c.01_66	52	hydroxymethylglutaryl-CoA reductase [EC:1.1.1.88]
Cluster 80 (Core)
	Gene ref	kegg num	kegg func
	AD1000_32_G05.c.01_116	2726	large subunit ribosomal protein L24e
	EHR77294.1	None	None
	KM3_102_D05.r.01_95	2726	large subunit ribosomal protein L24e
	KM3_12_C02.c.01_245	2726	large subunit ribosomal protein L24e
	KM3_157_F03.c.01_190	2726	large subunit ribosomal protein L24e
	KM3_185_F04.f.01_309	2726	large subunit ribosomal protein L24e
	KM3_54_F07.c.01_203	2726	large subunit ribosomal protein L24e
	KM3_69_F11.c.01_105	2726	large subunit ribosomal protein L24e
	KM3_69_H04.c.01_154	2726	large subunit ribosomal protein L24e
Cluster 83 (Core)
	Gene ref	kegg num	kegg func
	AD1000_32_G05.c.01_113	2809	small subunit ribosomal protein S28e
	EHR77293.1	None	None
	KM3_102_D05.r.01_97	2809	small subunit ribosomal protein S28e
	KM3_12_C02.c.01_249	2809	small subunit ribosomal protein S28e
	KM3_148_H03.c.01_4	2809	small subunit ribosomal protein S28e
	KM3_157_F03.c.01_194	2809	small subunit ribosomal protein S28e
	KM3_176_D09.c.01_301	2809	small subunit ribosomal protein S28e
	KM3_185_F04.f.01_313	2809	small subunit ribosomal protein S28e
	KM3_54_F07.c.01_199	2809	small subunit ribosomal protein S28e
	KM3_69_F11.c.01_104	2809	small subunit ribosomal protein S28e
	KM3_69_H04.c.01_150	2809	small subunit ribosomal protein S28e
	SAT1000_51_E12.f.01_264	2809	small subunit ribosomal protein S28e
Cluster 85 (Specific core - early HGT : Bacteria,Uncertain)
	Gene ref	kegg num	kegg func
	AD1000_104_B06.f.01_253	None	None
	AD1000_68_A11.r.01_125	None	None
	EHR76221.1	None	None
	KM3_01_B07.c.01_356	None	None
	KM3_12_H08.c.02_171	None	None
	KM3_14_C03.c.01_463	None	None
	KM3_14_D03.c.01_463	None	None
	KM3_14_H03.c.01_326	None	None
	KM3_200_B10.c.01_205	None	None
	KM3_37_G11.c.01_396	None	None
	KM3_62_B06.c.01_303	None	None
	KM3_77_F03.c.01_216	None	None
	KM3_82_D05.c.01_355	None	None
	SAT1000_02_F02.c.01_47	None	None
Cluster 86 (Specific core - Non HGT)
	Gene ref	kegg num	kegg func
	AD1000_03_F11.c.01_71	2883	DNA-directed RNA polymerase subunit H [EC:2.7.7.6]
	AD1000_30_B09.c.01_215	None	None
	AD1000_96_B04.c.01_3	None	None
	EHR76469.1	None	None
	KM3_14_C07.c.02_253	None	None
	KM3_156_F12.f.01_11	2883	DNA-directed RNA polymerase subunit H [EC:2.7.7.6]
	KM3_196_G04.c.01_123	2883	DNA-directed RNA polymerase subunit H [EC:2.7.7.6]
	KM3_52_A01.f.01_225	2883	DNA-directed RNA polymerase subunit H [EC:2.7.7.6]
	KM3_59_C08.r.01_55	2883	DNA-directed RNA polymerase subunit H [EC:2.7.7.6]
	KM3_60_H01.c.01_90	2883	DNA-directed RNA polymerase subunit H [EC:2.7.7.6]
	KM3_85_D04.c.01_82	2883	DNA-directed RNA polymerase subunit H [EC:2.7.7.6]
	SAT1000_18_C09.c.01_212	2883	DNA-directed RNA polymerase subunit H [EC:2.7.7.6]
	SAT1000_53_H10.c.01_294	None	None
Cluster 87 (Core)
	Gene ref	kegg num	kegg func
	ACB15210.1	None	None
	ACF09447.1	None	None
	ACF09551.1	None	None
	ACF09865.1	None	None
	AD1000_19_G08.c.01_213	None	None
	AD1000_23_H03.c.01_36	None	None
	AD1000_24_C10.c.01_306	None	None
	AD1000_99_D12.c.01_49	None	None
	EHR76340.1	None	None
	KM3_141_A08.c.01_304	None	None
	KM3_143_C03.c.01_73	None	None
	KM3_14_E02.c.02_68	None	None
	KM3_190_A05.c.01_301	None	None
	KM3_79_B02.c.01_214	None	None
	KM3_89_F04.c.01_309	None	None
	KM3_92_B07.c.01_494	None	None
Cluster 88 (Core)
	Gene ref	kegg num	kegg func
	AD1000_12_B08.c.01_261	1978	V-type H+-transporting ATPase subunit D [EC:3.6.3.14]
	AD1000_22_H02.c.01_269	1978	V-type H+-transporting ATPase subunit D [EC:3.6.3.14]
	AD1000_31_H02.c.01_111	1978	V-type H+-transporting ATPase subunit D [EC:3.6.3.14]
	EHR76197.1	None	None
	KM3_105_H04.c.01_239	1978	V-type H+-transporting ATPase subunit D [EC:3.6.3.14]
	KM3_156_A06.c.01_23	1978	V-type H+-transporting ATPase subunit D [EC:3.6.3.14]
	KM3_27_E07.c.01_171	1978	V-type H+-transporting ATPase subunit D [EC:3.6.3.14]
	KM3_60_A11.c.01_61	1978	V-type H+-transporting ATPase subunit D [EC:3.6.3.14]
	SAT1000_07_H11.c.01_299	1978	V-type H+-transporting ATPase subunit D [EC:3.6.3.14]
	SAT1000_14_G12.c.01_35	1978	V-type H+-transporting ATPase subunit D [EC:3.6.3.14]
	SAT1000_17_H07.c.01_13	1978	V-type H+-transporting ATPase subunit D [EC:3.6.3.14]
	SAT1000_33_B09.c.01_204	1978	V-type H+-transporting ATPase subunit D [EC:3.6.3.14]
	SAT1000_50_G04.c.01_43	1978	V-type H+-transporting ATPase subunit D [EC:3.6.3.14]
Cluster 90 (Core)
	Gene ref	kegg num	kegg func
	AD1000_22_H02.c.01_364	5739	segregation and condensation protein B
	AD1000_31_H02.c.01_17	5739	segregation and condensation protein B
	AD1000_34_D01.c.01_122	5739	segregation and condensation protein B
	AD1000_65_H04.c.01_221	5739	segregation and condensation protein B
	EHR76204.1	None	None
	KM3_05_F04.c.01_474	5739	segregation and condensation protein B
	KM3_105_H04.c.01_317	5739	segregation and condensation protein B
	KM3_156_A06.c.01_136	5739	segregation and condensation protein B
	KM3_157_C11.c.01_343	5739	segregation and condensation protein B
	KM3_205_F07.c.01_146	5739	segregation and condensation protein B
	KM3_27_E07.c.01_248	5739	segregation and condensation protein B
	KM3_45_C02.c.01_291	5739	segregation and condensation protein B
	KM3_51_F05.c.01_387	5739	segregation and condensation protein B
	KM3_76_H07.c.01_70	5739	segregation and condensation protein B
	KM3_82_E01.c.01_290	5739	segregation and condensation protein B
	KM3_88_E02.c.01_264	5739	segregation and condensation protein B
	SAT1000_14_G12.c.01_123	5739	segregation and condensation protein B
	SAT1000_17_H07.c.01_101	None	None
	SAT1000_33_B09.c.01_13	5739	segregation and condensation protein B
	SAT1000_40_C12.c.01_54	5739	segregation and condensation protein B
Cluster 91 (Specific core - early HGT : Bacteria,Alphaproteobacteria)
	Gene ref	kegg num	kegg func
	AD1000_33_C07.c.01_200	2302	fructose-1,6-bisphosphatase II [EC:3.1.3.11]
	AD1000_45_F09.c.01_177	2302	fructose-1,6-bisphosphatase II [EC:3.1.3.11]
	EHR77158.1	None	None
	KM3_105_E02.c.01_286	2302	fructose-1,6-bisphosphatase II [EC:3.1.3.11]
	KM3_141_E04.c.01_268	2302	fructose-1,6-bisphosphatase II [EC:3.1.3.11]
	KM3_157_C11.c.01_123	2302	fructose-1,6-bisphosphatase II [EC:3.1.3.11]
	KM3_198_E02.c.01_289	2302	fructose-1,6-bisphosphatase II [EC:3.1.3.11]
	KM3_33_H04.c.01_360	2302	fructose-1,6-bisphosphatase II [EC:3.1.3.11]
	KM3_33_H05.c.01_360	None	None
	KM3_45_C02.c.01_71	2302	fructose-1,6-bisphosphatase II [EC:3.1.3.11]
	KM3_76_H07.c.01_295	2302	fructose-1,6-bisphosphatase II [EC:3.1.3.11]
	SAT1000_05_B02.c.01_209	2302	fructose-1,6-bisphosphatase II [EC:3.1.3.11]
	SAT1000_05_B03.c.01_209	None	None
	SAT1000_05_B04.c.01_160	2302	fructose-1,6-bisphosphatase II [EC:3.1.3.11]
	SAT1000_29_E11.c.01_262	2302	fructose-1,6-bisphosphatase II [EC:3.1.3.11]
Cluster 92 (Specific core - early HGT : Bacteria,Uncertain)
	Gene ref	kegg num	kegg func
	AD1000_02_H02.c.01_253	13391	methylglutaconyl-CoA hydratase [EC:4.2.1.18]
	AD1000_12_E11.c.01_179	13391	methylglutaconyl-CoA hydratase [EC:4.2.1.18]
	AD1000_49_E03.c.01_235	13391	methylglutaconyl-CoA hydratase [EC:4.2.1.18]
	AD1000_71_F10.c.01_135	13391	methylglutaconyl-CoA hydratase [EC:4.2.1.18]
	AD1000_75_E05.c.01_63	13391	methylglutaconyl-CoA hydratase [EC:4.2.1.18]
	EHR77273.1	None	None
	KM3_03_G06.c.02_175	13391	methylglutaconyl-CoA hydratase [EC:4.2.1.18]
	KM3_102_D05.r.01_360	13391	methylglutaconyl-CoA hydratase [EC:4.2.1.18]
	KM3_12_H02.c.01_250	13391	methylglutaconyl-CoA hydratase [EC:4.2.1.18]
	KM3_134_C10.c.01_330	13391	methylglutaconyl-CoA hydratase [EC:4.2.1.18]
	KM3_159_E01.c.01_371	13391	methylglutaconyl-CoA hydratase [EC:4.2.1.18]
	KM3_54_F07.c.01_18	13391	methylglutaconyl-CoA hydratase [EC:4.2.1.18]
	KM3_87_F04.c.01_210	13391	methylglutaconyl-CoA hydratase [EC:4.2.1.18]
Cluster 93 (Core)
	Gene ref	kegg num	kegg func
	AD1000_03_F11.c.01_66	13423	DNA-directed RNA polymerase subunit B [EC:2.7.7.6]
	AD1000_30_B09.c.01_227	13423	DNA-directed RNA polymerase subunit B [EC:2.7.7.6]
	AD1000_30_B09.c.01_248	13423	DNA-directed RNA polymerase subunit B [EC:2.7.7.6]
	AD1000_96_B04.c.01_15	13423	DNA-directed RNA polymerase subunit B [EC:2.7.7.6]
	AD1000_96_B04.c.01_36	13423	DNA-directed RNA polymerase subunit B [EC:2.7.7.6]
	EHR76470.1	None	None
	KM3_14_C07.c.02_280	None	None
	KM3_157_C11.c.01_161	13423	DNA-directed RNA polymerase subunit B [EC:2.7.7.6]
	KM3_196_G04.c.01_152	13423	DNA-directed RNA polymerase subunit B [EC:2.7.7.6]
	KM3_45_C02.c.01_111	13423	DNA-directed RNA polymerase subunit B [EC:2.7.7.6]
	KM3_52_A01.f.01_220	13423	DNA-directed RNA polymerase subunit B [EC:2.7.7.6]
	KM3_59_C08.r.01_84	13423	DNA-directed RNA polymerase subunit B [EC:2.7.7.6]
	KM3_60_H01.c.01_86	13423	DNA-directed RNA polymerase subunit B [EC:2.7.7.6]
	KM3_64_C08.c.01_417	13423	DNA-directed RNA polymerase subunit B [EC:2.7.7.6]
	KM3_64_D08.c.01_417	None	None
	KM3_72_A06.c.01_388	13423	DNA-directed RNA polymerase subunit B [EC:2.7.7.6]
	KM3_76_H07.c.01_277	13423	DNA-directed RNA polymerase subunit B [EC:2.7.7.6]
	KM3_85_D04.c.01_78	13423	DNA-directed RNA polymerase subunit B [EC:2.7.7.6]
	SAT1000_18_C09.c.01_245	13423	DNA-directed RNA polymerase subunit B [EC:2.7.7.6]
	SAT1000_53_H10.c.01_288	13423	DNA-directed RNA polymerase subunit B [EC:2.7.7.6]
Cluster 94 (Specific core - Non HGT)
	Gene ref	kegg num	kegg func
	AD1000_03_F11.c.01_105	None	None
	AD1000_30_B09.c.01_159	None	None
	AD1000_31_D05.c.01_384	None	None
	AD1000_59_C09.c.01_104	None	None
	EHR76460.1	None	None
	KM3_141_C05.c.01_446	None	None
	KM3_156_F12.f.01_69	None	None
	KM3_181_H05.c.01_234	None	None
	KM3_187_C07.c.01_181	None	None
	KM3_196_G04.c.01_66	None	None
	KM3_52_A01.f.01_259	None	None
	KM3_60_H01.c.01_205	None	None
	KM3_74_D01.c.01_53	None	None
	KM3_85_D04.c.01_197	None	None
	SAT1000_18_C09.c.01_161	None	None
	SAT1000_53_H10.c.01_343	None	None
Cluster 95 (Specific core - Non HGT)
	Gene ref	kegg num	kegg func
	AD1000_03_F11.c.01_114	None	None
	AD1000_30_B09.c.01_154	None	None
	AD1000_31_D05.c.01_381	None	None
	AD1000_59_C09.c.01_101	None	None
	EHR76459.1	None	None
	KM3_141_C05.c.01_441	None	None
	KM3_156_F12.f.01_76	None	None
	KM3_181_H05.c.01_227	None	None
	KM3_187_C07.c.01_190	None	None
	KM3_196_G04.c.01_60	None	None
	KM3_52_A01.f.01_268	None	None
	KM3_60_H01.c.01_218	None	None
	KM3_74_D01.c.01_66	None	None
	KM3_85_D04.c.01_210	None	None
	SAT1000_18_C09.c.01_156	None	None
	SAT1000_53_H10.c.01_352	None	None
Cluster 96 (Specific core - Non HGT)
	Gene ref	kegg num	kegg func
	AD1000_03_F11.c.01_142	3434	electron transport complex protein RnfB
	AD1000_30_B09.c.01_101	3434	electron transport complex protein RnfB
	AD1000_31_D05.c.01_319	3434	electron transport complex protein RnfB
	EHR76442.1	None	None
	KM3_04_D10.c.01_26	None	None
	KM3_141_C05.c.01_387	3434	electron transport complex protein RnfB
	KM3_156_F12.f.01_122	3434	electron transport complex protein RnfB
	KM3_196_G04.c.01_10	3434	electron transport complex protein RnfB
	KM3_52_A01.f.01_296	3434	electron transport complex protein RnfB
	KM3_60_H01.c.01_256	None	None
	KM3_74_D01.c.01_104	None	None
	KM3_85_D04.c.01_249	None	None
	SAT1000_18_C09.c.01_106	None	None
Cluster 97 (Specific core - early HGT : Bacteria,Uncertain)
	Gene ref	kegg num	kegg func
	AD1000_22_E05.c.01_26	234	isovaleryl-CoA dehydrogenase [EC:1.3.8.4]
	AD1000_38_E02.c.01_264	234	isovaleryl-CoA dehydrogenase [EC:1.3.8.4]
	AD1000_39_H06.c.01_193	234	isovaleryl-CoA dehydrogenase [EC:1.3.8.4]
	AD1000_63_B07.c.01_153	234	isovaleryl-CoA dehydrogenase [EC:1.3.8.4]
	EHR76626.1	None	None
	KM3_152_E04.c.01_35	234	isovaleryl-CoA dehydrogenase [EC:1.3.8.4]
	KM3_157_B03.c.01_15	234	isovaleryl-CoA dehydrogenase [EC:1.3.8.4]
	KM3_16_C06.c.01_239	234	isovaleryl-CoA dehydrogenase [EC:1.3.8.4]
	KM3_16_D06.c.01_239	None	None
	KM3_183_H08.c.01_244	234	isovaleryl-CoA dehydrogenase [EC:1.3.8.4]
	KM3_200_B09.c.01_115	234	isovaleryl-CoA dehydrogenase [EC:1.3.8.4]
	KM3_31_G09.c.01_189	234	isovaleryl-CoA dehydrogenase [EC:1.3.8.4]
	SAT1000_22_C09.c.01_185	234	isovaleryl-CoA dehydrogenase [EC:1.3.8.4]
	SAT1000_42_F11.r.01_132	234	isovaleryl-CoA dehydrogenase [EC:1.3.8.4]
Cluster 98 (Specific core - Non HGT)
	Gene ref	kegg num	kegg func
	AD1000_22_E05.c.01_184	None	None
	AD1000_39_H06.c.01_320	None	None
	AD1000_54_C05.r.01_3	None	None
	AD1000_63_B07.c.01_18	None	None
	EHR76574.1	None	None
	KM3_152_E04.c.01_160	None	None
	KM3_16_C06.c.01_109	None	None
	KM3_16_D06.c.01_109	None	None
	KM3_174_G08.c.01_369	None	None
	KM3_183_H08.c.01_109	None	None
	KM3_63_C06.c.01_51	None	None
	KM3_63_C06.c.01_66	None	None
	KM3_63_C07.c.01_51	None	None
	KM3_76_C12.c.01_155	None	None
	SAT1000_42_F11.r.01_250	2886	DNA-directed RNA polymerase subunit L [EC:2.7.7.6]
Cluster 99 (Specific core - early HGT : Bacteria,Uncertain)
	Gene ref	kegg num	kegg func
	AD1000_22_E05.c.01_253	5332	ATP-dependent RNA helicase DeaD [EC:3.6.4.13]
	AD1000_54_C05.r.01_79	5332	ATP-dependent RNA helicase DeaD [EC:3.6.4.13]
	EHR76580.1	None	None
	KM3_152_E04.c.01_236	5332	ATP-dependent RNA helicase DeaD [EC:3.6.4.13]
	KM3_16_C06.c.01_45	5332	ATP-dependent RNA helicase DeaD [EC:3.6.4.13]
	KM3_16_D06.c.01_45	None	None
	KM3_174_G08.c.01_314	5332	ATP-dependent RNA helicase DeaD [EC:3.6.4.13]
	KM3_183_H08.c.01_54	5332	ATP-dependent RNA helicase DeaD [EC:3.6.4.13]
	KM3_31_G10.c.01_179	5332	ATP-dependent RNA helicase DeaD [EC:3.6.4.13]
	KM3_63_C06.c.01_129	5332	ATP-dependent RNA helicase DeaD [EC:3.6.4.13]
	KM3_63_C07.c.01_129	5332	ATP-dependent RNA helicase DeaD [EC:3.6.4.13]
	KM3_76_C12.c.01_101	5332	ATP-dependent RNA helicase DeaD [EC:3.6.4.13]
	KM3_87_G11.c.01_19	5332	ATP-dependent RNA helicase DeaD [EC:3.6.4.13]
	SAT1000_42_F11.r.01_317	5332	ATP-dependent RNA helicase DeaD [EC:3.6.4.13]
Cluster 100 (Specific core - early HGT : Bacteria,Proteobacteria)
	Gene ref	kegg num	kegg func
	AD1000_24_F05.c.01_110	None	None
	AD1000_42_A01.c.01_60	None	None
	AD1000_42_A02.c.01_60	None	None
	AD1000_42_B01.c.01_60	None	None
	AD1000_69_E07.f.01_219	None	None
	AD1000_89_E12.c.01_40	None	None
	EHR77350.1	None	None
	KM3_158_C07.c.01_60	None	None
	KM3_172_D07.r.01_198	None	None
	KM3_173_A11.c.01_379	None	None
	KM3_196_E05.c.01_264	None	None
	KM3_69_G09.c.01_223	None	None
	KM3_84_G11.c.01_152	None	None
Cluster 101 (Specific core - early HGT : Bacteria,Uncertain)
	Gene ref	kegg num	kegg func
	AD1000_24_F05.c.01_122	3488	thioredoxin 1
	AD1000_42_A01.c.01_74	3488	thioredoxin 1
	AD1000_42_A02.c.01_74	3488	thioredoxin 1
	AD1000_42_B01.c.01_74	3488	thioredoxin 1
	AD1000_69_E07.f.01_207	3488	thioredoxin 1
	AD1000_89_E12.c.01_29	3488	thioredoxin 1
	EHR77347.1	None	None
	KM3_158_C07.c.01_47	3488	thioredoxin 1
	KM3_172_D07.r.01_185	3488	thioredoxin 1
	KM3_173_A11.c.01_391	3488	thioredoxin 1
	KM3_196_E05.c.01_254	3488	thioredoxin 1
	KM3_69_G09.c.01_212	3488	thioredoxin 1
	KM3_84_G11.c.01_164	3488	thioredoxin 1
Cluster 102 (Specific core - Non HGT)
	Gene ref	kegg num	kegg func
	AD1000_24_F05.c.01_139	None	None
	AD1000_42_A01.c.01_92	None	None
	AD1000_42_A02.c.01_92	None	None
	AD1000_42_B01.c.01_92	None	None
	AD1000_69_E07.f.01_203	None	None
	AD1000_89_E12.c.01_25	None	None
	EHR76774.1	None	None
	EHR77346.1	None	None
	KM3_158_C07.c.01_43	None	None
	KM3_172_D07.r.01_181	None	None
	KM3_173_A11.c.01_407	3374	LuxR family transcriptional regulator, maltose regulon positive regulatory protein
	KM3_196_E05.c.01_246	None	None
	KM3_69_G09.c.01_208	None	None
	KM3_84_G11.c.01_180	None	None
Cluster 103 (Specific core - early HGT : Bacteria,Uncertain)
	Gene ref	kegg num	kegg func
	AD1000_03_F11.c.01_167	None	None
	AD1000_30_B09.c.01_85	1818	asparagine synthase (glutamine-hydrolysing) [EC:6.3.5.4]
	AD1000_31_D05.c.01_306	1818	asparagine synthase (glutamine-hydrolysing) [EC:6.3.5.4]
	EHR76445.1	None	None
	KM3_04_D10.c.01_62	1818	asparagine synthase (glutamine-hydrolysing) [EC:6.3.5.4]
	KM3_141_C05.c.01_371	1818	asparagine synthase (glutamine-hydrolysing) [EC:6.3.5.4]
	KM3_156_F12.f.01_160	1818	asparagine synthase (glutamine-hydrolysing) [EC:6.3.5.4]
	KM3_52_A01.f.01_318	1818	asparagine synthase (glutamine-hydrolysing) [EC:6.3.5.4]
	KM3_60_H01.c.01_282	1818	asparagine synthase (glutamine-hydrolysing) [EC:6.3.5.4]
	KM3_74_D01.c.01_132	1818	asparagine synthase (glutamine-hydrolysing) [EC:6.3.5.4]
	KM3_85_D04.c.01_275	1818	asparagine synthase (glutamine-hydrolysing) [EC:6.3.5.4]
	SAT1000_18_C09.c.01_94	1818	asparagine synthase (glutamine-hydrolysing) [EC:6.3.5.4]
	SAT1000_53_H10.c.01_433	1818	asparagine synthase (glutamine-hydrolysing) [EC:6.3.5.4]
Cluster 104 (Core)
	Gene ref	kegg num	kegg func
	AD1000_03_F11.c.01_92	3349	cell division protein FtsZ
	AD1000_30_B09.c.01_186	3349	cell division protein FtsZ
	AD1000_31_D05.c.01_409	3349	cell division protein FtsZ
	EHR76464.1	None	None
	KM3_156_F12.f.01_52	3349	cell division protein FtsZ
	KM3_196_G04.c.01_91	3349	cell division protein FtsZ
	KM3_52_A01.f.01_246	3349	cell division protein FtsZ
	KM3_59_C08.r.01_23	3349	cell division protein FtsZ
	KM3_60_H01.c.01_188	3349	cell division protein FtsZ
	KM3_74_D01.c.01_36	3349	cell division protein FtsZ
	KM3_85_D04.c.01_182	3349	cell division protein FtsZ
	SAT1000_18_C09.c.01_186	3349	cell division protein FtsZ
	SAT1000_53_H10.c.01_324	3349	cell division protein FtsZ
Cluster 105 (Specific core - Non HGT)
	Gene ref	kegg num	kegg func
	AD1000_03_F11.c.01_174	None	None
	AD1000_23_H03.c.01_93	None	None
	AD1000_30_B09.c.01_56	None	None
	AD1000_31_D05.c.01_283	None	None
	EHR76447.1	None	None
	KM3_04_D10.c.01_71	None	None
	KM3_141_C05.c.01_343	None	None
	KM3_156_F12.f.01_168	None	None
	KM3_60_H01.c.01_290	None	None
	KM3_74_D01.c.01_138	None	None
	KM3_85_D04.c.01_282	None	None
	SAT1000_18_C09.c.01_71	None	None
	SAT1000_51_E07.c.01_367	None	None
	SAT1000_53_H10.c.01_440	None	None
Cluster 107 (Specific core - early HGT : Bacteria,Uncertain)
	Gene ref	kegg num	kegg func
	AD1000_07_D12.c.01_337	243	glutamate dehydrogenase (NADP+) [EC:1.4.1.4]
	AD1000_09_B02.c.01_261	243	glutamate dehydrogenase (NADP+) [EC:1.4.1.4]
	AD1000_16_A02.c.01_54	243	glutamate dehydrogenase (NADP+) [EC:1.4.1.4]
	AD1000_17_B01.c.01_34	243	glutamate dehydrogenase (NADP+) [EC:1.4.1.4]
	AD1000_58_D12.c.01_152	243	glutamate dehydrogenase (NADP+) [EC:1.4.1.4]
	EHR76440.1	None	None
	KM3_63_E12.c.01_355	243	glutamate dehydrogenase (NADP+) [EC:1.4.1.4]
	KM3_74_D01.c.01_343	243	glutamate dehydrogenase (NADP+) [EC:1.4.1.4]
	KM3_85_D04.c.01_337	243	glutamate dehydrogenase (NADP+) [EC:1.4.1.4]
	KM3_91_B08.r.01_31	None	None
	SAT1000_15_D12.c.01_110	243	glutamate dehydrogenase (NADP+) [EC:1.4.1.4]
Cluster 109 (Pan,Late,Bacteria,CFB)
	Gene ref	kegg num	kegg func
	AD1000_58_G05.c.01_345	56	3-oxoacyl-[acyl-carrier protein] reductase [EC:1.1.1.100]
	AD1000_91_C10.c.01_265	56	3-oxoacyl-[acyl-carrier protein] reductase [EC:1.1.1.100]
	EHR76961.1	None	None
	KM3_01_B12.f.02_91	56	3-oxoacyl-[acyl-carrier protein] reductase [EC:1.1.1.100]
	KM3_149_G01.c.01_80	56	3-oxoacyl-[acyl-carrier protein] reductase [EC:1.1.1.100]
	KM3_169_H09.c.01_351	56	3-oxoacyl-[acyl-carrier protein] reductase [EC:1.1.1.100]
	KM3_174_A11.c.01_436	56	3-oxoacyl-[acyl-carrier protein] reductase [EC:1.1.1.100]
	KM3_181_C06.c.01_314	56	3-oxoacyl-[acyl-carrier protein] reductase [EC:1.1.1.100]
	KM3_192_D09.c.01_44	56	3-oxoacyl-[acyl-carrier protein] reductase [EC:1.1.1.100]
	KM3_75_F08.c.01_124	56	3-oxoacyl-[acyl-carrier protein] reductase [EC:1.1.1.100]
	KM3_76_C12.c.01_283	56	3-oxoacyl-[acyl-carrier protein] reductase [EC:1.1.1.100]
	SAT1000_14_B08.c.01_88	56	3-oxoacyl-[acyl-carrier protein] reductase [EC:1.1.1.100]
	SAT1000_18_E10.c.01_157	56	3-oxoacyl-[acyl-carrier protein] reductase [EC:1.1.1.100]
Cluster 110 (Core)
	Gene ref	kegg num	kegg func
	AD1000_22_H02.c.01_358	5631	segregation and condensation protein A
	AD1000_31_H02.c.01_25	5631	segregation and condensation protein A
	AD1000_34_D01.c.01_110	5631	segregation and condensation protein A
	AD1000_65_H04.c.01_231	5631	segregation and condensation protein A
	EHR76203.1	None	None
	KM3_05_F04.c.01_484	5631	segregation and condensation protein A
	KM3_105_H04.c.01_311	5631	segregation and condensation protein A
	KM3_156_A06.c.01_133	5631	segregation and condensation protein A
	KM3_157_C11.c.01_337	None	None
	KM3_205_F07.c.01_142	5631	segregation and condensation protein A
	KM3_27_E07.c.01_242	5631	segregation and condensation protein A
	KM3_45_C02.c.01_285	None	None
	KM3_51_F05.c.01_400	None	None
	KM3_76_H07.c.01_83	None	None
	KM3_82_E01.c.01_303	None	None
	KM3_88_E02.c.01_275	5631	segregation and condensation protein A
	SAT1000_14_G12.c.01_117	5631	segregation and condensation protein A
	SAT1000_17_H07.c.01_95	5631	segregation and condensation protein A
	SAT1000_33_B09.c.01_25	5631	segregation and condensation protein A
	SAT1000_40_C12.c.01_51	5631	segregation and condensation protein A
Cluster 111 (Specific core - early HGT : Bacteria,Firmicutes)
	Gene ref	kegg num	kegg func
	AD1000_32_G05.c.01_171	878	nucleoside-diphosphate kinase [EC:2.7.4.6]
	EHR77295.1	None	None
	KM3_102_D05.r.01_91	878	nucleoside-diphosphate kinase [EC:2.7.4.6]
	KM3_12_C02.c.01_242	878	nucleoside-diphosphate kinase [EC:2.7.4.6]
	KM3_157_F03.c.01_186	878	nucleoside-diphosphate kinase [EC:2.7.4.6]
	KM3_185_F04.f.01_243	878	nucleoside-diphosphate kinase [EC:2.7.4.6]
	KM3_54_F07.c.01_209	878	nucleoside-diphosphate kinase [EC:2.7.4.6]
	KM3_69_F11.c.01_100	878	nucleoside-diphosphate kinase [EC:2.7.4.6]
	KM3_69_H04.c.01_218	878	nucleoside-diphosphate kinase [EC:2.7.4.6]
Cluster 112 (Pan,Late,Bacteria,Actinobacteria)
	Gene ref	kegg num	kegg func
	KM3_148_H03.c.01_13	878	nucleoside-diphosphate kinase [EC:2.7.4.6]
	KM3_176_D09.c.01_310	878	nucleoside-diphosphate kinase [EC:2.7.4.6]
	SAT1000_51_E12.f.01_272	878	nucleoside-diphosphate kinase [EC:2.7.4.6]
Cluster 113 (Pan,Late,Bacteria,Uncertain)
	Gene ref	kegg num	kegg func
	KM3_139_C07.c.01_58	878	nucleoside-diphosphate kinase [EC:2.7.4.6]
Cluster 114 (Core)
	Gene ref	kegg num	kegg func
	AD1000_116_C08.c.01_315	1685	triosephosphate isomerase (TIM) [EC:5.3.1.1]
	AD1000_26_F05.c.01_120	1685	triosephosphate isomerase (TIM) [EC:5.3.1.1]
	AD1000_43_B02.r.01_211	1685	triosephosphate isomerase (TIM) [EC:5.3.1.1]
	AD1000_53_H05.f.01_25	1685	triosephosphate isomerase (TIM) [EC:5.3.1.1]
	EHR76302.1	None	None
	KM3_135_H05.c.01_305	1685	triosephosphate isomerase (TIM) [EC:5.3.1.1]
	KM3_136_C10.r.01_28	1685	triosephosphate isomerase (TIM) [EC:5.3.1.1]
	KM3_13_C08.c.01_106	None	None
	KM3_13_C08.c_106	1685	triosephosphate isomerase (TIM) [EC:5.3.1.1]
	KM3_164_F01.c.01_174	1685	triosephosphate isomerase (TIM) [EC:5.3.1.1]
	KM3_92_B07.c.01_61	1685	triosephosphate isomerase (TIM) [EC:5.3.1.1]
	SAT1000_24_G08.c.01_85	1685	triosephosphate isomerase (TIM) [EC:5.3.1.1]
	SAT1000_40_F04.c.01_251	1685	triosephosphate isomerase (TIM) [EC:5.3.1.1]
	SAT1000_40_G03.c.01_251	1685	triosephosphate isomerase (TIM) [EC:5.3.1.1]
	SAT1000_40_G04.c.01_251	None	None
	SAT1000_43_B03.c.01_283	1685	triosephosphate isomerase (TIM) [EC:5.3.1.1]
Cluster 115 (Core)
	Gene ref	kegg num	kegg func
	AD1000_02_H02.c.01_128	317	NADH-quinone oxidoreductase subunit J [EC:1.6.5.3]
	AD1000_12_E11.c.01_301	317	NADH-quinone oxidoreductase subunit J [EC:1.6.5.3]
	AD1000_49_E03.c.01_107	317	NADH-quinone oxidoreductase subunit J [EC:1.6.5.3]
	AD1000_71_F10.c.01_257	317	NADH-quinone oxidoreductase subunit J [EC:1.6.5.3]
	AD1000_75_E05.c.01_178	317	NADH-quinone oxidoreductase subunit J [EC:1.6.5.3]
	AD1000_96_E06.f.01_263	317	NADH-quinone oxidoreductase subunit J [EC:1.6.5.3]
	AD1000_99_D12.c.01_203	317	NADH-quinone oxidoreductase subunit J [EC:1.6.5.3]
	KM3_141_A08.c.01_64	317	NADH-quinone oxidoreductase subunit J [EC:1.6.5.3]
	KM3_176_D12.c.01_25	317	NADH-quinone oxidoreductase subunit J [EC:1.6.5.3]
	KM3_22_E05.c.01_238	317	NADH-quinone oxidoreductase subunit J [EC:1.6.5.3]
	KM3_87_F04.c.01_324	317	NADH-quinone oxidoreductase subunit J [EC:1.6.5.3]
	KM3_89_F04.c.01_72	317	NADH-quinone oxidoreductase subunit J [EC:1.6.5.3]
	KM3_91_D09.c.01_50	317	NADH-quinone oxidoreductase subunit J [EC:1.6.5.3]
Cluster 116 (Specific core - early HGT : Bacteria,Proteobacteria)
	Gene ref	kegg num	kegg func
	AD1000_33_C07.c.01_340	1826	acetyl-CoA carboxylase, biotin carboxylase subunit [EC:6.4.1.2 6.3.4.14]
	AD1000_45_F09.c.01_53	1826	acetyl-CoA carboxylase, biotin carboxylase subunit [EC:6.4.1.2 6.3.4.14]
	EHR77240.1	None	None
	KM3_141_E04.c.01_128	1826	acetyl-CoA carboxylase, biotin carboxylase subunit [EC:6.4.1.2 6.3.4.14]
	KM3_31_G09.c.01_97	1824	pyruvate carboxylase subunit A [EC:6.4.1.1]
	KM3_33_H04.c.01_230	1826	acetyl-CoA carboxylase, biotin carboxylase subunit [EC:6.4.1.2 6.3.4.14]
	KM3_33_H05.c.01_230	None	None
	KM3_35_G08.c.01_300	1826	acetyl-CoA carboxylase, biotin carboxylase subunit [EC:6.4.1.2 6.3.4.14]
	SAT1000_05_B02.c.01_84	1826	acetyl-CoA carboxylase, biotin carboxylase subunit [EC:6.4.1.2 6.3.4.14]
	SAT1000_05_B03.c.01_84	None	None
	SAT1000_05_B04.c.01_291	1826	acetyl-CoA carboxylase, biotin carboxylase subunit [EC:6.4.1.2 6.3.4.14]
	SAT1000_09_G02.c.01_223	1829	acetyl-CoA/propionyl-CoA carboxylase [EC:6.4.1.2 6.4.1.3]
	SAT1000_29_E11.c.01_131	1826	acetyl-CoA carboxylase, biotin carboxylase subunit [EC:6.4.1.2 6.3.4.14]
Cluster 117 (Core)
	Gene ref	kegg num	kegg func
	AD1000_33_C07.c.01_286	10377	archaeal cell division control protein 6
	AD1000_45_F09.c.01_93	10377	archaeal cell division control protein 6
	EHR77175.1	None	None
	KM3_105_E02.c.01_370	10377	archaeal cell division control protein 6
	KM3_141_E04.c.01_178	10377	archaeal cell division control protein 6
	KM3_161_F10.c.01_199	10377	archaeal cell division control protein 6
	KM3_176_D09.c.01_81	10377	archaeal cell division control protein 6
	KM3_198_E02.c.01_373	None	None
	KM3_31_G09.c.01_56	10377	archaeal cell division control protein 6
	KM3_33_H04.c.01_278	10377	archaeal cell division control protein 6
	KM3_33_H05.c.01_278	None	None
	KM3_35_G08.c.01_350	None	None
	SAT1000_05_B02.c.01_132	10377	archaeal cell division control protein 6
	SAT1000_05_B03.c.01_132	None	None
	SAT1000_05_B04.c.01_246	10377	archaeal cell division control protein 6
	SAT1000_29_E11.c.01_177	10377	archaeal cell division control protein 6
	SAT1000_51_E12.f.01_14	10377	archaeal cell division control protein 6
Cluster 119 (Pan,Late,Bacteria,Firmicutes)
	Gene ref	kegg num	kegg func
	KM3_139_C07.c.01_197	2326	DNA gyrase subunit B [EC:5.99.1.3]
Cluster 120 (Pan,Late,Bacteria,Uncertain)
	Gene ref	kegg num	kegg func
	KM3_195_B08.c.01_179	2326	DNA gyrase subunit B [EC:5.99.1.3]
Cluster 121 (Specific core - early HGT : Bacteria,Uncertain)
	Gene ref	kegg num	kegg func
	AD1000_43_D04.c.01_309	2326	DNA gyrase subunit B [EC:5.99.1.3]
	AD1000_88_D12.c.01_453	2326	DNA gyrase subunit B [EC:5.99.1.3]
	EHR76237.1	None	None
	KM3_05_F04.c.01_96	2326	DNA gyrase subunit B [EC:5.99.1.3]
	KM3_175_H12.f.01_32	2326	DNA gyrase subunit B [EC:5.99.1.3]
	KM3_177_E02.c.01_12	None	None
	KM3_18_A05.c.01_230	2326	DNA gyrase subunit B [EC:5.99.1.3]
	KM3_27_E07.c.01_432	2326	DNA gyrase subunit B [EC:5.99.1.3]
	KM3_33_F08.c.01_240	2326	DNA gyrase subunit B [EC:5.99.1.3]
	KM3_69_A05.c.01_142	2326	DNA gyrase subunit B [EC:5.99.1.3]
	SAT1000_14_G12.c.01_289	None	None
	SAT1000_17_H07.c.01_267	None	None
	SAT1000_40_C12.c.01_222	2326	DNA gyrase subunit B [EC:5.99.1.3]
Cluster 122 (Core)
	Gene ref	kegg num	kegg func
	AD1000_32_G05.c.01_191	3071	translation initiation factor 5B
	EHR77296.1	None	None
	KM3_102_D05.r.01_82	3071	translation initiation factor 5B
	KM3_12_C02.c.01_237	3071	translation initiation factor 5B
	KM3_157_F03.c.01_181	3071	translation initiation factor 5B
	KM3_177_C07.c.01_332	3071	translation initiation factor 5B
	KM3_185_F04.f.01_236	3071	translation initiation factor 5B
	KM3_191_F05.c.01_186	3071	translation initiation factor 5B
	KM3_54_F07.c.01_221	3071	translation initiation factor 5B
	KM3_69_F11.c.01_93	3071	translation initiation factor 5B
	KM3_69_H04.c.01_236	3071	translation initiation factor 5B
	KM3_88_H06.c.01_20	3071	translation initiation factor 5B
Cluster 123 (Specific core - early HGT : Bacteria,Actinobacteria)
	Gene ref	kegg num	kegg func
	AD1000_118_H06.r.01_183	1811	phosphoribosylamine--glycine ligase [EC:6.3.4.13]
	AD1000_37_E08.c.01_219	1811	phosphoribosylamine--glycine ligase [EC:6.3.4.13]
	AD1000_44_D07.c.01_26	1811	phosphoribosylamine--glycine ligase [EC:6.3.4.13]
	AD1000_80_C01.c.01_54	1811	phosphoribosylamine--glycine ligase [EC:6.3.4.13]
	EHR76872.1	None	None
	KM3_12_E03.c.01_36	1811	phosphoribosylamine--glycine ligase [EC:6.3.4.13]
	KM3_137_F02.c.01_315	1811	phosphoribosylamine--glycine ligase [EC:6.3.4.13]
	KM3_36_F10.c.01_226	1811	phosphoribosylamine--glycine ligase [EC:6.3.4.13]
	KM3_57_F03.c.01_159	1811	phosphoribosylamine--glycine ligase [EC:6.3.4.13]
	KM3_69_D10.c.01_321	1811	phosphoribosylamine--glycine ligase [EC:6.3.4.13]
	KM3_84_D03.c.01_425	1811	phosphoribosylamine--glycine ligase [EC:6.3.4.13]
	SAT1000_06_A08.c.01_352	1811	phosphoribosylamine--glycine ligase [EC:6.3.4.13]
Cluster 124 (Core)
	Gene ref	kegg num	kegg func
	AD1000_104_B06.f.01_294	2180	DNA polymerase II small subunit [EC:2.7.7.7]
	AD1000_68_A11.r.01_101	2180	DNA polymerase II small subunit [EC:2.7.7.7]
	EHR77001.1	None	None
	KM3_12_H08.c.02_145	2180	DNA polymerase II small subunit [EC:2.7.7.7]
	KM3_14_H03.c.01_360	2180	DNA polymerase II small subunit [EC:2.7.7.7]
	KM3_161_F10.c.01_212	2180	DNA polymerase II small subunit [EC:2.7.7.7]
	KM3_176_D09.c.01_94	2180	DNA polymerase II small subunit [EC:2.7.7.7]
	KM3_180_D08.c.01_30	2180	DNA polymerase II small subunit [EC:2.7.7.7]
	KM3_193_D07.f.01_157	2180	DNA polymerase II small subunit [EC:2.7.7.7]
	KM3_200_B10.c.01_174	2180	DNA polymerase II small subunit [EC:2.7.7.7]
	KM3_37_C11.c.01_77	None	None
	KM3_37_G11.c.01_365	2180	DNA polymerase II small subunit [EC:2.7.7.7]
	KM3_62_B06.c.01_351	2180	DNA polymerase II small subunit [EC:2.7.7.7]
	KM3_77_F03.c.01_185	2180	DNA polymerase II small subunit [EC:2.7.7.7]
	SAT1000_02_F02.c.01_93	2180	DNA polymerase II small subunit [EC:2.7.7.7]
	SAT1000_51_E12.f.01_31	2180	DNA polymerase II small subunit [EC:2.7.7.7]
Cluster 125 (Core)
	Gene ref	kegg num	kegg func
	AD1000_22_E05.c.01_39	1765	asparaginyl-tRNA synthetase [EC:6.1.1.22]
	AD1000_39_H06.c.01_203	1765	asparaginyl-tRNA synthetase [EC:6.1.1.22]
	AD1000_63_B07.c.01_139	1765	asparaginyl-tRNA synthetase [EC:6.1.1.22]
	EHR76553.1	None	None
	KM3_13_D07.c.02_45	1765	asparaginyl-tRNA synthetase [EC:6.1.1.22]
	KM3_152_E04.c.01_45	1765	asparaginyl-tRNA synthetase [EC:6.1.1.22]
	KM3_16_C06.c.01_225	1765	asparaginyl-tRNA synthetase [EC:6.1.1.22]
	KM3_16_D06.c.01_225	None	None
	KM3_183_H08.c.01_230	1765	asparaginyl-tRNA synthetase [EC:6.1.1.22]
	KM3_200_B09.c.01_104	1765	asparaginyl-tRNA synthetase [EC:6.1.1.22]
	KM3_27_D02.c.01_84	1765	asparaginyl-tRNA synthetase [EC:6.1.1.22]
	SAT1000_22_C09.c.01_202	1765	asparaginyl-tRNA synthetase [EC:6.1.1.22]
	SAT1000_42_F11.r.01_147	1765	asparaginyl-tRNA synthetase [EC:6.1.1.22]
Cluster 126 (Specific core - early HGT : Bacteria,Alphaproteobacteria)
	Gene ref	kegg num	kegg func
	AD1000_22_E05.c.01_54	1688	ribose 5-phosphate isomerase A [EC:5.3.1.6]
	AD1000_39_H06.c.01_213	1688	ribose 5-phosphate isomerase A [EC:5.3.1.6]
	AD1000_63_B07.c.01_128	1688	ribose 5-phosphate isomerase A [EC:5.3.1.6]
	EHR76557.1	None	None
	KM3_13_D07.c.02_62	1688	ribose 5-phosphate isomerase A [EC:5.3.1.6]
	KM3_152_E04.c.01_56	1688	ribose 5-phosphate isomerase A [EC:5.3.1.6]
	KM3_16_C06.c.01_214	1688	ribose 5-phosphate isomerase A [EC:5.3.1.6]
	KM3_16_D06.c.01_214	None	None
	KM3_183_H08.c.01_220	1688	ribose 5-phosphate isomerase A [EC:5.3.1.6]
	KM3_200_B09.c.01_89	1688	ribose 5-phosphate isomerase A [EC:5.3.1.6]
	KM3_27_D02.c.01_53	1688	ribose 5-phosphate isomerase A [EC:5.3.1.6]
	SAT1000_22_C09.c.01_211	1688	ribose 5-phosphate isomerase A [EC:5.3.1.6]
	SAT1000_42_F11.r.01_154	None	None
Cluster 127 (Core)
	Gene ref	kegg num	kegg func
	AD1000_105_G07.c.01_146	8642	putative membrane protein
	AD1000_42_A01.c.01_276	8642	putative membrane protein
	AD1000_42_A02.c.01_276	8642	putative membrane protein
	AD1000_42_B01.c.01_276	8642	putative membrane protein
	AD1000_49_G12.f.01_34	8642	putative membrane protein
	AD1000_69_E07.f.01_25	8642	putative membrane protein
	AD1000_99_D12.c.01_100	8642	putative membrane protein
	EHR75734.1	None	None
	KM3_13_G01.c.01_398	8642	putative membrane protein
	KM3_141_A08.c.01_230	8642	putative membrane protein
	KM3_182_B06.c.01_280	8642	putative membrane protein
	KM3_196_E05.c.01_48	8642	putative membrane protein
	KM3_62_D04.c.01_127	8642	putative membrane protein
	KM3_69_G09.c.01_46	8642	putative membrane protein
	KM3_79_B02.c.01_136	8642	putative membrane protein
	KM3_89_F04.c.01_227	8642	putative membrane protein
Cluster 128 (Specific core - Non HGT)
	Gene ref	kegg num	kegg func
	AD1000_44_A01.c.01_63	None	None
	AD1000_72_D09.c.01_266	None	None
	EHR76902.1	None	None
	KM3_01_B07.c.01_43	None	None
	KM3_148_H03.c.01_262	None	None
	KM3_149_G01.c.01_323	None	None
	KM3_14_C03.c.01_187	None	None
	KM3_14_D03.c.01_187	None	None
	KM3_14_H03.c.01_67	None	None
	KM3_157_C11.c.01_241	None	None
	KM3_168_D03.c.01_298	None	None
	KM3_181_C06.c.01_90	None	None
	KM3_194_F01.c.01_167	None	None
	KM3_202_G05.c.01_143	None	None
	KM3_45_C02.c.01_190	None	None
	KM3_57_F04.c.01_400	None	None
	KM3_60_A11.c.01_293	None	None
	KM3_76_H07.c.01_176	None	None
	KM3_82_E01.c.01_397	None	None
	KM3_83_H09.c.01_162	None	None
	KM3_92_D11.c.01_259	None	None
Cluster 129 (Specific core - early HGT : Bacteria,Uncertain)
	Gene ref	kegg num	kegg func
	AD1000_33_C07.c.01_21	1604	3-hydroxybutyryl-CoA dehydratase [EC:4.2.1.55]
	AD1000_39_G05.c.01_63	1604	3-hydroxybutyryl-CoA dehydratase [EC:4.2.1.55]
	AD1000_45_F09.c.01_317	1604	3-hydroxybutyryl-CoA dehydratase [EC:4.2.1.55]
	AD1000_55_D10.c.01_30	1604	3-hydroxybutyryl-CoA dehydratase [EC:4.2.1.55]
	EHR77137.1	None	None
	KM3_105_E02.c.01_110	1604	3-hydroxybutyryl-CoA dehydratase [EC:4.2.1.55]
	KM3_109_G01.c.02_147	1604	3-hydroxybutyryl-CoA dehydratase [EC:4.2.1.55]
	KM3_134_C10.c.01_44	1604	3-hydroxybutyryl-CoA dehydratase [EC:4.2.1.55]
	KM3_141_E04.c.01_413	1583	enoyl-CoA hydratase [EC:4.2.1.17]
	KM3_15_H06.c.01_383	1583	enoyl-CoA hydratase [EC:4.2.1.17]
	KM3_181_H05.c.01_157	1604	3-hydroxybutyryl-CoA dehydratase [EC:4.2.1.55]
	KM3_189_C01.r.01_195	1604	3-hydroxybutyryl-CoA dehydratase [EC:4.2.1.55]
	KM3_198_E02.c.01_113	1604	3-hydroxybutyryl-CoA dehydratase [EC:4.2.1.55]
	KM3_41_A09.c.01_300	None	None
	KM3_66_F08.c.01_2	1604	3-hydroxybutyryl-CoA dehydratase [EC:4.2.1.55]
	KM3_71_G06.c.01_264	1583	enoyl-CoA hydratase [EC:4.2.1.17]
	SAT1000_05_B02.c.01_374	1604	3-hydroxybutyryl-CoA dehydratase [EC:4.2.1.55]
	SAT1000_29_E11.c.01_412	1583	enoyl-CoA hydratase [EC:4.2.1.17]
Cluster 130 (Core)
	Gene ref	kegg num	kegg func
	AD1000_12_B08.c.01_99	7163	replication factor A1
	AD1000_29_A08.r.01_209	7163	replication factor A1
	AD1000_31_H02.c.01_270	7163	replication factor A1
	AD1000_35_F01.r.01_203	7163	replication factor A1
	AD1000_68_A10.c.01_406	7163	replication factor A1
	EHR76249.1	None	None
	KM3_105_H04.c.01_84	7163	replication factor A1
	KM3_177_C07.c.01_357	7163	replication factor A1
	KM3_191_F05.c.01_211	7163	replication factor A1
	KM3_203_B10.c.01_189	7163	replication factor A1
	KM3_27_E07.c.01_17	7163	replication factor A1
	KM3_77_B08.c.01_131	7163	replication factor A1
	SAT1000_33_B09.c.01_366	7163	replication factor A1
	SAT1000_50_G04.c.01_207	7163	replication factor A1
Cluster 131 (Core)
	Gene ref	kegg num	kegg func
	AD1000_12_B08.c.01_174	3011	ubiquinone/menaquinone biosynthesis methyltransferase [EC:2.1.1.163 2.1.1.201]
	AD1000_22_H02.c.01_186	3011	ubiquinone/menaquinone biosynthesis methyltransferase [EC:2.1.1.163 2.1.1.201]
	AD1000_29_A08.r.01_277	3011	ubiquinone/menaquinone biosynthesis methyltransferase [EC:2.1.1.163 2.1.1.201]
	AD1000_31_H02.c.01_196	3011	ubiquinone/menaquinone biosynthesis methyltransferase [EC:2.1.1.163 2.1.1.201]
	AD1000_35_F01.r.01_270	3011	ubiquinone/menaquinone biosynthesis methyltransferase [EC:2.1.1.163 2.1.1.201]
	EHR76188.1	None	None
	KM3_105_H04.c.01_146	3011	ubiquinone/menaquinone biosynthesis methyltransferase [EC:2.1.1.163 2.1.1.201]
	KM3_203_B10.c.01_33	3011	ubiquinone/menaquinone biosynthesis methyltransferase [EC:2.1.1.163 2.1.1.201]
	KM3_27_E07.c.01_79	3011	ubiquinone/menaquinone biosynthesis methyltransferase [EC:2.1.1.163 2.1.1.201]
	KM3_77_B08.c.01_58	3011	ubiquinone/menaquinone biosynthesis methyltransferase [EC:2.1.1.163 2.1.1.201]
	SAT1000_33_B09.c.01_294	3011	ubiquinone/menaquinone biosynthesis methyltransferase [EC:2.1.1.163 2.1.1.201]
	SAT1000_50_G04.c.01_133	3011	ubiquinone/menaquinone biosynthesis methyltransferase [EC:2.1.1.163 2.1.1.201]
Cluster 132 (Core)
	Gene ref	kegg num	kegg func
	AD1000_19_F05.c.01_151	1748	alanyl-tRNA synthetase [EC:6.1.1.7]
	AD1000_44_A09.c.01_310	1748	alanyl-tRNA synthetase [EC:6.1.1.7]
	AD1000_54_C05.r.01_278	1748	alanyl-tRNA synthetase [EC:6.1.1.7]
	AD1000_76_E09.c.01_171	1748	alanyl-tRNA synthetase [EC:6.1.1.7]
	AD1000_91_C10.c.01_66	1748	alanyl-tRNA synthetase [EC:6.1.1.7]
	EHR76808.1	None	None
	KM3_15_B02.c.01_270	None	None
	KM3_15_B02.c.01_276	None	None
	KM3_168_D07.c.01_172	1748	alanyl-tRNA synthetase [EC:6.1.1.7]
	KM3_174_G08.c.01_30	1748	alanyl-tRNA synthetase [EC:6.1.1.7]
	KM3_187_D06.c.01_354	1748	alanyl-tRNA synthetase [EC:6.1.1.7]
	KM3_200_A03.c.01_74	1748	alanyl-tRNA synthetase [EC:6.1.1.7]
	KM3_44_G05.c.01_94	1748	alanyl-tRNA synthetase [EC:6.1.1.7]
	KM3_63_C06.c.01_369	1748	alanyl-tRNA synthetase [EC:6.1.1.7]
	KM3_63_C07.c.01_369	1748	alanyl-tRNA synthetase [EC:6.1.1.7]
	KM3_65_G10.c.01_190	1748	alanyl-tRNA synthetase [EC:6.1.1.7]
	KM3_72_E02.c.01_246	1748	alanyl-tRNA synthetase [EC:6.1.1.7]
Cluster 133 (Core)
	Gene ref	kegg num	kegg func
	ABA61428.1	None	None
	ABA61428.1	None	None
	ABX59188.1	None	None
	ACF09797.1	None	None
	ACF10042.1	None	None
	AD1000_108_A02.c.01_145	1820	carbamoyl-phosphate synthase large subunit [EC:6.3.5.5]
	AD1000_86_F07.c.01_285	1820	carbamoyl-phosphate synthase large subunit [EC:6.3.5.5]
	AD1000_86_G07.c.01_285	None	None
	AD1000_92_A11.c.01_212	1820	carbamoyl-phosphate synthase large subunit [EC:6.3.5.5]
	EHR76388.1	None	None
	KM3_110_E06.c.01_286	1820	carbamoyl-phosphate synthase large subunit [EC:6.3.5.5]
	KM3_41_F08.r.01_271	1820	carbamoyl-phosphate synthase large subunit [EC:6.3.5.5]
	KM3_46_H05.c.01_208	1820	carbamoyl-phosphate synthase large subunit [EC:6.3.5.5]
	KM3_53_G07.c.01_76	1820	carbamoyl-phosphate synthase large subunit [EC:6.3.5.5]
	KM3_71_E02.c.01_242	1820	carbamoyl-phosphate synthase large subunit [EC:6.3.5.5]
	KM3_91_D09.c.01_164	1820	carbamoyl-phosphate synthase large subunit [EC:6.3.5.5]
	SAT1000_07_H02.c.01_216	1820	carbamoyl-phosphate synthase large subunit [EC:6.3.5.5]
	SAT1000_33_E05.c.01_278	1820	carbamoyl-phosphate synthase large subunit [EC:6.3.5.5]
Cluster 134 (Core)
	Gene ref	kegg num	kegg func
	AAZ32518.1	None	None
	AD1000_10_C12.c.01_336	2995	DNA topoisomerase VI subunit A [EC:5.99.1.3]
	AD1000_29_E08.c.01_65	2995	DNA topoisomerase VI subunit A [EC:5.99.1.3]
	EHR75686.1	None	None
	KM3_07_G11.c.01_244	2995	DNA topoisomerase VI subunit A [EC:5.99.1.3]
	KM3_160_F12.r.01_40	2995	DNA topoisomerase VI subunit A [EC:5.99.1.3]
	KM3_167_A05.c.01_239	2995	DNA topoisomerase VI subunit A [EC:5.99.1.3]
	KM3_185_F09.c.01_326	None	None
	KM3_185_F09.c.01_354	2995	DNA topoisomerase VI subunit A [EC:5.99.1.3]
	KM3_18_H05.c.01_345	2995	DNA topoisomerase VI subunit A [EC:5.99.1.3]
	KM3_191_F05.c.01_297	2995	DNA topoisomerase VI subunit A [EC:5.99.1.3]
	KM3_192_C12.c.01_97	None	None
	KM3_51_F05.c.01_11	2995	DNA topoisomerase VI subunit A [EC:5.99.1.3]
	KM3_74_G02.c.01_22	2995	DNA topoisomerase VI subunit A [EC:5.99.1.3]
	KM3_89_E01.c.01_92	2995	DNA topoisomerase VI subunit A [EC:5.99.1.3]
	YP_002578264.1	None	None
	YP_002578784.1	None	None
Cluster 135 (Core)
	Gene ref	kegg num	kegg func
	AD1000_59_C09.c.01_353	1802	phosphoribosylformylglycinamidine cyclo-ligase [EC:6.3.3.1]
	AD1000_70_A08.c.01_152	1802	phosphoribosylformylglycinamidine cyclo-ligase [EC:6.3.3.1]
	AD1000_87_H07.r.01_359	1802	phosphoribosylformylglycinamidine cyclo-ligase [EC:6.3.3.1]
	EHR75875.1	None	None
	KM3_133_F10.c.01_145	1802	phosphoribosylformylglycinamidine cyclo-ligase [EC:6.3.3.1]
	KM3_144_H10.r.01_249	1802	phosphoribosylformylglycinamidine cyclo-ligase [EC:6.3.3.1]
	KM3_147_B09.c.01_113	1802	phosphoribosylformylglycinamidine cyclo-ligase [EC:6.3.3.1]
	KM3_156_D02.f.01_46	1802	phosphoribosylformylglycinamidine cyclo-ligase [EC:6.3.3.1]
	KM3_200_E08.c.01_229	1802	phosphoribosylformylglycinamidine cyclo-ligase [EC:6.3.3.1]
	KM3_202_H06.c.01_305	1802	phosphoribosylformylglycinamidine cyclo-ligase [EC:6.3.3.1]
	KM3_33_C12.c.01_279	1802	phosphoribosylformylglycinamidine cyclo-ligase [EC:6.3.3.1]
	KM3_36_G12.f.01_164	1802	phosphoribosylformylglycinamidine cyclo-ligase [EC:6.3.3.1]
	KM3_43_F08.c.01_137	1802	phosphoribosylformylglycinamidine cyclo-ligase [EC:6.3.3.1]
	KM3_54_A09.c.01_42	1802	phosphoribosylformylglycinamidine cyclo-ligase [EC:6.3.3.1]
	KM3_60_A09.c.01_183	1802	phosphoribosylformylglycinamidine cyclo-ligase [EC:6.3.3.1]
	KM3_72_B09.r.01_167	1802	phosphoribosylformylglycinamidine cyclo-ligase [EC:6.3.3.1]
	KM3_82_B10.c.01_12	1802	phosphoribosylformylglycinamidine cyclo-ligase [EC:6.3.3.1]
Cluster 136 (Specific core - early HGT : Bacteria,Uncertain)
[truncated: 49,161 more rows]
